# Supplementary material for: Cardiac Macrophages and Fibroblasts Modulate Atrial Fibrillation Maintenance
Source: Circ Res. 2026 Feb 10;138(6):e326291. doi: 10.1161/CIRCRESAHA.125.326291 (PMC12986039; doi:10.1161/CIRCRESAHA.125.326291)
Supplement: Supplementary file 2 [file res-138-e326291-s002.xlsx]

## Sheet: raw_data
pathway	pval	padj	log2err	ES	NES	size	leadingEdge
KEGG_OXIDATIVE_PHOSPHORYLATION	3.51596e-24	6.53969e-22	1.27091	0.750441	3.16929	80	ATP6V1B2, UQCRC1, ATP6V1H, ATP6V1D, UQCR10, NDUFB1, UQCRC2, NDUFS2, NDUFB2, UQCR11, SDHB, COX5B, NDUFS7, CYC1, ATP6V0D1, COX7A2, UQCRB, SDHA, NDUFB10, NDUFB3, ATP6V1A, NDUFV2, NDUFA10, UQCRFS1, NDUFB5, COX7C, UQCRQ, NDUFV1, NDUFA11, NDUFS8, NDUFA8, NDUFA1, NDUFA4, ATP6V0A1, NDUFC1, NDUFA2, NDUFA9, NDUFV3, ATP6V1G3, NDUFS6, NDUFA5, COX17, NDUFB8, ATP6V0B, NDUFB6, NDUFB7, NDUFA6, NDUFS4, ATP6V0E1, …
HALLMARK_MYC_TARGETS_V1	1.89162e-27	9.45812e-26	1.35757	0.636417	2.98586	179	LDHA, IMPDH2, SRM, NME1, PGK1, EPRS1, HSPE1, HSPD1, HPRT1, C1QBP, APEX1, TUFM, FBL, CCT5, PSMD14, ILF2, NCBP1, NOP16, SNRPG, MCM6, PPIA, PHB1, VDAC1, RANBP1, DUT, EIF3B, CANX, CCT3, ERH, GOT2, PSMC4, SNRPD3, CYC1, PSMD1, PSMB3, PSMA4, PPM1G, HDGF, SNRPA1, PSMA2, PSMD8, LSM7, PSMC6, PSMB2, SSBP1, TCP1, COX5A, CLNS1A, PSMA6, PA2G4, CCT7, PSMA1, EIF2S1, EIF2S2, HNRNPA3, SERBP1, GSPT1, PSMA7, SET, PR…
HALLMARK_OXIDATIVE_PHOSPHORYLATION	2.59369e-26	6.48423e-25	1.32672	0.62078	2.92726	183	LDHA, MDH2, UQCR11, MRPS12, UQCRC1, GPI, ATP5MC1, IDH3A, NDUFB1, ATP5F1A, IDH2, ACADVL, ATP5ME, COX7A2, ATP5MF, DLAT, SDHB, MRPL34, VDAC1, HADHB, GOT2, ATP5F1C, CYC1, COX17, TIMM13, HSD17B10, COX5B, MDH1, SLC25A11, MRPS11, NDUFS8, NDUFB2, TOMM22, NDUFA8, DLST, ETFB, NDUFA5, AIFM1, UQCRQ, POR, NDUFB7, NDUFV2, ATP5PB, MRPL35, NDUFB3, COX5A, SLC25A20, HADHA, MRPS15, ATP5PD, UQCRB, NDUFA9, SLC25A5, N…
KEGG_PARKINSONS_DISEASE	1.329e-17	1.23597e-15	1.08644	0.692223	2.89737	78	VDAC1, UQCRC1, UQCR10, NDUFB1, UQCRC2, NDUFS2, NDUFB2, UQCR11, SDHB, COX5B, NDUFS7, CYC1, UBA1, COX7A2, UQCRB, SDHA, NDUFB10, NDUFB3, NDUFV2, NDUFA10, UQCRFS1, NDUFB5, COX7C, PPID, UQCRQ, NDUFV1, NDUFS8, NDUFA8, NDUFA1, PARK7, NDUFA4, NDUFC1, NDUFA2, NDUFA9, UBE2L3, NDUFV3, NDUFS6, NDUFA5, NDUFB8, NDUFB6, NDUFB7, NDUFA6, UBE2G2, NDUFS4, COX5A, HTRA2, COX8A, COX7B, COX6A1, COX6C, VDAC2, NDUFB4
KEGG_ALZHEIMERS_DISEASE	1.34895e-15	8.30386e-14	1.01754	0.614542	2.70837	105	IDE, UQCRC1, UQCR10, NDUFB1, UQCRC2, NDUFS2, NDUFB2, UQCR11, SDHB, COX5B, NDUFS7, CYC1, CALM3, HSD17B10, PLCB1, COX7A2, UQCRB, CDK5, SDHA, NDUFB10, NDUFB3, NDUFV2, NDUFA10, UQCRFS1, NDUFB5, COX7C, UQCRQ, ITPR1, IL1B, NDUFV1, NDUFS8, NDUFA8, NDUFA1, NDUFA4, NDUFC1, NDUFA2, NDUFA9, NDUFV3, NDUFS6, NDUFA5, NDUFB8, NDUFB6, NDUFB7, NDUFA6, NDUFS4, COX5A, COX8A, CAPN1, FADD, COX7B, COX6A1, COX6C
KEGG_PROTEASOME	7.27396e-11	2.70591e-09	0.839089	0.727392	2.639	39	PSMD1, PSMD6, PSMC4, PSMA4, PSMC1, PSMA3, PSMC6, PSMB2, PSMB4, PSMD7, PSMB1, PSMA2, PSMC5, PSMB10, PSMD2, POMP, PSMB3, PSMD11, PSMA5, PSMA1, PSMD8, PSMD3, PSMD12, PSMA7, PSMB7, PSMD13, PSMB6, PSMB8, PSME2, PSMD4, PSME3
KEGG_HUNTINGTONS_DISEASE	1.78578e-15	8.30386e-14	1.00732	0.578791	2.63374	123	AP2M1, VDAC1, UQCRC1, UQCR10, NDUFB1, UQCRC2, HDAC2, NDUFS2, NDUFB2, AP2A1, AP2A2, UQCR11, SDHB, COX5B, AP2B1, AP2S1, NDUFS7, CYC1, CLTA, PLCB1, COX7A2, UQCRB, SDHA, NDUFB10, NDUFB3, NDUFV2, POLR2E, NDUFA10, UQCRFS1, NDUFB5, COX7C, PPID, UQCRQ, ITPR1, CLTC, NDUFV1, SOD2, NDUFS8, NDUFA8, NDUFA1, POLR2L, GPX1, NDUFA4, NDUFC1, NDUFA2, NDUFA9, DCTN4, NDUFV3, POLR2G, NDUFS6, NDUFA5, NDUFB8, NDUFB6, DC…
HALLMARK_MTORC1_SIGNALING	1.29986e-14	2.16644e-13	0.986546	0.565124	2.57435	144	SERPINH1, ENO1, CALR, LDHA, HSP90B1, ALDOA, ABCF2, PGK1, EPRS1, GPI, ATP5MC1, SDF2L1, HSPE1, HSPD1, SSR1, PRDX1, HPRT1, G6PD, IFI30, WARS1, RPN1, PPA1, TOMM40, PSMD14, PFKL, PPIA, MAP2K3, TPI1, ACLY, ELOVL6, CANX, YKT6, GAPDH, PSMC4, PDAP1, CCT6A, EBP, PSMA4, PSMA3, NMT1, PSME3, PSMC6, HSPA4, ARPC5L, USO1, EIF2S2, CYB5B, LTA4H, FKBP2, PSMD13, CACYBP, RAB1A, IDH1, HSPA5, DHCR7, SKAP2, COPS5, PLOD2
KEGG_LYSOSOME	3.19896e-10	9.91676e-09	0.814036	0.540931	2.37356	99	SLC11A1, CTSA, ATP6V1H, PPT1, NPC1, LIPA, LAMP1, ASAH1, AP3B1, CTSZ, CTSH, HEXA, CLTA, ATP6V0D1, ACP2, CTSD, AP1S1, AP1S2, CD63, HEXB, CLTC, IDS, CTSB, ATP6V0A1, AGA, IGF2R, GALC, M6PR, CLN5, NAGA, GNS, SGSH, ATP6V0B, CLTB, FUCA1, NPC2, SCARB2, GGA3, TPP1, ARSB, SUMF1, NAGPA, DNASE2, MANBA, GALNS, CLN3, ATP6V0C, LGMN, CTSC, CTNS, AP4M1, MAN2B1, NAGLU, AP1B1, TCIRG1, SLC17A5, GLB1, GNPTAB
KEGG_CITRATE_CYCLE_TCA_CYCLE	4.41552e-07	1.17327e-05	0.674963	0.717288	2.35757	25	MDH2, ACO1, SDHB, PCK2, OGDH, SDHA, PDHA1, IDH3A, FH, IDH1, MDH1, DLST, SUCLA2, DLAT, IDH3B, ACLY, IDH2, SUCLG1, SUCLG2, CS, IDH3G
KEGG_AMINO_SUGAR_AND_NUCLEOTIDE_SUGAR_METABOLISM	1.14215e-06	2.36045e-05	0.643552	0.640745	2.30768	38	HK3, NANS, GPI, GNPDA1, UGP2, UXS1, GALK1, HEXA, GALT, CYB5R1, HEXB, CMAS, RENBP, GMPPB, HK2, CHIT1, GALK2, GALE, PMM2, GMPPA, HK1, GNPDA2, PGM3, GFPT1, MPI, NAGK, UGDH, NPL, AMDHD2, PGM2
HALLMARK_MYC_TARGETS_V2	2.43132e-07	2.0261e-06	0.674963	0.645263	2.30486	40	SRM, FARSA, MRTO4, HSPE1, HSPD1, EXOSC5, DCTPP1, NOP16, PHB1, PES1, TCOF1, BYSL, MYBBP1A, GRWD1, PA2G4, NPM1, AIMP2, UTP20, IMP4
KEGG_GLYCOLYSIS_GLUCONEOGENESIS	5.63066e-07	1.30913e-05	0.659444	0.640168	2.28104	35	HK3, ALDH2, GPI, PFKL, PGK1, LDHA, ENO1, PCK2, PGAM1, ALDH3B1, PDHA1, ALDOA, ALDH3A2, ACSS1, DLAT, HK2, HK1, TPI1, AKR1A1, GAPDH, GALM, LDHB, ENO3, PGM2, DLD, ADH5, LDHC
KEGG_CARDIAC_MUSCLE_CONTRACTION	3.15548e-06	5.86919e-05	0.627257	0.619508	2.2352	36	UQCRC1, UQCR10, UQCRC2, UQCR11, COX5B, CYC1, COX7A2, UQCRB, UQCRFS1, COX7C, UQCRQ, ATP1B3, COX5A, COX8A, COX7B, COX6A1, COX6C
HALLMARK_GLYCOLYSIS	1.18803e-08	1.48503e-07	0.74774	0.50083	2.21621	117	ENO1, LDHA, MDH2, FKBP4, ALDOA, PGK1, PGAM1, MIF, G6PD, HDLBP, GALK1, GFUS, PKM, RARS1, PPIA, COPB2, TPI1, CASP6, GOT2, PSMC4, GPC1, MDH1, PLOD1, TALDO1, UGP2, RPE, AGL, KDELR3, NDUFV3, HAX1, GNPDA1, PRPS1, CHST12, FAM162A, IDH1, TXN, B4GALT7, HSPA5, CD44, GMPPA, PLOD2, AKR1A1, GFPT1
KEGG_PENTOSE_PHOSPHATE_PATHWAY	3.7767e-05	0.000638606	0.557332	0.714961	2.18773	19	GPI, PFKL, G6PD, TALDO1, TKT, RPE, ALDOA, PGD, DERA, H6PD, PGLS, RBKS, PRPS1, RPIA
HALLMARK_FATTY_ACID_METABOLISM	2.23498e-07	2.0261e-06	0.690132	0.491286	2.13223	107	LDHA, MDH2, ALDOA, OSTC, MIF, APEX1, ACADVL, HADHB, HSD17B10, MDH1, UROD, DLST, HADH, MCEE, ALDH3A2, RAP1GDS1, PDHA1, PSME1, ACO2, ACADL, ECI2, IDH3B, ACOT8, IDH1, GRHPR, ALAD, MIX23, ACADM, ERP29, SMS, SUCLG1, CPT2, CBR3, SDHA, HSD17B4, IDH3G, HIBCH, DLD, S100A10, ADSL, UROS, ETFDH, ALDH9A1, HMGCL, HSD17B7, NBN, NSDHL, SUCLG2, SUCLA2, LGALS1, FH, PDHB, CPT1A, BLVRA, CRAT, ACADS, UGDH
HALLMARK_DNA_REPAIR	5.0446e-06	3.60329e-05	0.610527	0.466699	2.01312	100	APRT, IMPDH2, NME1, BOLA2, HPRT1, SEC61A1, TAF10, TAF12, DUT, COX17, ADA, MRPL40, POLR2E, SSRP1, MPG, DCTN4, TAF6, GMPR2, RALA, ADRM1, CETN2, POLR1H, ERCC1, SF3A3, VPS28, GUK1, RFC2, TK2, TMED2, RFC4, POLR2I, BCAP31, RBX1, GTF2F1, POLR1C, NME3, ALYREF, RFC3, NELFCD, NCBP2, POLA1, XPC, POLD4, POLR2F, POLR2H, NELFE
KEGG_PYRUVATE_METABOLISM	0.000464841	0.0066508	0.498493	0.600696	1.98222	26	ALDH2, MDH2, LDHA, ME2, PCK2, PDHA1, ACAT1, MDH1, ALDH3A2, ACSS1, DLAT
KEGG_VIBRIO_CHOLERAE_INFECTION	0.000248689	0.00385468	0.498493	0.534081	1.95119	40	ATP6V1B2, ATP6V1H, ATP6V1D, PDIA4, KDELR3, ACTG1, ATP6V0D1, ATP6V1A, ATP6V0A1, ACTB, ATP6V1G3, PRKACA, ATP6V0B, SEC61G, SEC61B, ATP6V0E1, ATP6V1F, KCNQ1, ATP6V1C1, KDELR2, ARF1, ADCY3, ATP6V0C
KEGG_FRUCTOSE_AND_MANNOSE_METABOLISM	0.0015222	0.0166547	0.45506	0.596128	1.92882	24	HK3, PFKL, SORD, ALDOA, KHK, GMPPB, HK2, PFKFB4, AKR1B1, PMM2, GMPPA, HK1, TPI1, MPI
KEGG_GALACTOSE_METABOLISM	0.00150399	0.0166547	0.45506	0.610161	1.88902	20	HK3, PFKL, UGP2, GALK1, GALT, HK2, GALK2, GALE, AKR1B1, HK1
KEGG_PROPANOATE_METABOLISM	0.00174588	0.0180407	0.45506	0.568011	1.86693	25	ALDH2, LDHA, PCCB, ACADM, MCEE, ACAT1, ALDH3A2, ACSS1, SUCLA2, SUCLG1, ECHS1, SUCLG2, HIBCH, LDHB
KEGG_VALINE_LEUCINE_AND_ISOLEUCINE_DEGRADATION	0.00144892	0.0166547	0.45506	0.510684	1.83926	38	HADH, ALDH2, PCCB, HSD17B10, ACADM, MCEE, ACAT1, BCAT1, HADHB, ACADSB, ALDH3A2, BCKDHB, HMGCL, ACAD8
KEGG_PENTOSE_AND_GLUCURONATE_INTERCONVERSIONS	0.00377435	0.0319104	0.431708	0.76662	1.82475	8	UGP2, RPE, DHDH, CRYL1, AKR1B1, UGDH
KEGG_DRUG_METABOLISM_OTHER_ENZYMES	0.00844202	0.0566015	0.38073	0.594882	1.73831	16	IMPDH2, TPMT, UPP1, UCKL1, DPYD, CDA, HPRT1, UMPS, CYP3A7
KEGG_N_GLYCAN_BIOSYNTHESIS	0.00841515	0.0566015	0.38073	0.446022	1.61818	39	ALG3, RPN1, RPN2, ALG5, DPAGT1, DDOST, DPM3, MOGS, FUT8, STT3B, ALG12
KEGG_PATHOGENIC_ESCHERICHIA_COLI_INFECTION	0.00852066	0.0566015	0.38073	0.450373	1.62509	37	CD14, ACTG1, TLR4, ITGB1, CDC42, ARPC5, ACTB, TUBB, ARPC1A, ARPC3, LY96, RHOA, HCLS1, ARPC2
KEGG_HISTIDINE_METABOLISM	0.00949444	0.0608954	0.38073	0.684651	1.73969	10	HNMT, ALDH2, ALDH3B1, ALDH3A2
KEGG_TRYPTOPHAN_METABOLISM	0.011942	0.0740405	0.38073	0.532502	1.66294	21	HADH, ALDH2, CYP1B1, KMO, OGDH, ACAT1, ALDH3A2
KEGG_COLORECTAL_CANCER	0.0123529	0.0741174	0.38073	-0.399911	-1.57413	52	PIK3CG, MSH6, AXIN2, TCF7, BIRC5, JUN, AKT3, PIK3R1, BCL2, MYC, FOS, SMAD2, PIK3R3, MSH2, CYCS, TGFBR2, SMAD4, RAC3
KEGG_SPLICEOSOME	0.0161419	0.0938249	0.352488	0.319458	1.43371	112	HNRNPM, SNRPG, NCBP1, SNRPD3, EFTUD2, PPIE, SNRPB2, NCBP2, LSM6, SNRPF, CWC15, PPIL1, SNRPA, SF3B4, SNRNP27, LSM2, ZMAT2, HNRNPK, CTNNBL1, CRNKL1, PRPF6, LSM7, SRSF9, SYF2, U2AF1, SRSF10, LSM5, SF3A3, MAGOH, BUD31, SNRPA1, SNRPE, SF3B2, DHX16, RBM8A, SNRPD1, PRPF8, HNRNPA3, HNRNPU, PCBP1, PRPF31, DHX15, SNRNP200, SNRNP70, LSM3, PUF60, SNRPB, TXNL4A, DDX39B, PRPF18, PPIH, AQR, EIF4A3, SNW1, PHF5A,…
KEGG_METABOLISM_OF_XENOBIOTICS_BY_CYTOCHROME_P450	0.0178034	0.100346	0.352488	0.585008	1.63821	14	CYP1B1, ALDH3B1, DHDH, MGST1, CYP3A7, MGST3, ADH5
KEGG_GLUTATHIONE_METABOLISM	0.023091	0.126321	0.352488	0.450453	1.53894	29	G6PD, GSR, PGD, IDH1, GPX1, GPX4, MGST1, TXNDC12, IDH2, RRM2B
KEGG_RNA_DEGRADATION	0.0238076	0.12652	0.352488	0.384455	1.46105	48	DCPS, ENO1, EXOSC5, LSM6, HSPA9, LSM2, EXOSC7, EXOSC4, TTC37, MPHOSPH6
KEGG_BUTANOATE_METABOLISM	0.025126	0.129818	0.352488	0.53638	1.6033	17	HADH, ALDH2, PDHA1, ACAT1, ALDH3A2, HMGCL
KEGG_P53_SIGNALING_PATHWAY	0.0262609	0.132014	0.352488	-0.392134	-1.52793	47	CCNG2, SIAH1, CDKN1A, BBC3, PERP, GADD45A, GADD45B, SERPINE1, CCNE2, SESN2, MDM4, GADD45G, CDK6, CCNE1, CDK2, CCND3, CYCS, CCND2, SESN3
KEGG_PORPHYRIN_AND_CHLOROPHYLL_METABOLISM	0.0290657	0.142269	0.352488	0.535054	1.56349	16	UROD, BLVRA, BLVRB, ALAD, UROS, HMOX2, FTH1
KEGG_STEROID_HORMONE_BIOSYNTHESIS	0.03033	0.144651	0.352488	0.686244	1.63343	8	CYP1B1, COMT
KEGG_CYTOKINE_CYTOKINE_RECEPTOR_INTERACTION	0.0326606	0.151872	0.321776	0.311796	1.37039	102	IL1R2, PPBP, CCR1, TNFSF14, CSF3R, IL23A, IFNAR2, CSF3, INHBA, IFNGR1, TNFSF13, IL10RB, IL1B, TNFSF8, IL1A, ACVR1B, VEGFA, IL10, OSM, CXCL14, IL1RAP
KEGG_OTHER_GLYCAN_DEGRADATION	0.0346719	0.157292	0.321776	0.616032	1.56533	10	FUCA2, HEXA, HEXB, AGA, FUCA1, MANBA, MAN2B1, GLB1
KEGG_CYSTEINE_AND_METHIONINE_METABOLISM	0.0496183	0.219738	0.282013	0.459844	1.46384	23	LDHA, APIP, DNMT3L, MAT2B, DNMT1, AHCY, GOT2, SDS, MTAP, LDHB, GOT1, ADI1, LDHC
KEGG_HEDGEHOG_SIGNALING_PATHWAY	0.0519751	0.224822	0.287857	-0.499486	-1.51046	18	CSNK1E, RAB23, WNT10B, BMP4, PRKX, PRKACB
KEGG_ALDOSTERONE_REGULATED_SODIUM_REABSORPTION	0.0543933	0.224826	0.282013	-0.443657	-1.44024	23	PIK3CG, INSR, NEDD4L, PIK3R1, PRKCA, PIK3R3, PRKCG, SGK1
KEGG_ARGININE_AND_PROLINE_METABOLISM	0.0539033	0.224826	0.266351	0.42696	1.44692	28	ARG1, ALDH2, ARG2, P4HA2, SAT2, ALDH3A2, ACY1, P4HA1, GLUD1, GOT2
KEGG_PROTEIN_EXPORT	0.0590551	0.238788	0.261664	0.475669	1.48546	21	SRP14, SEC11C, SEC61G, SPCS3, SEC61B, SPCS2, SEC11A, SRP9, SRP19, SEC62, SRP54
KEGG_CYTOSOLIC_DNA_SENSING_PATHWAY	0.0635209	0.25138	0.24134	0.388361	1.40122	36	POLR3D, PYCARD, RIPK3, NFKBIA, IKBKE, TBK1, IL1B, IRF3, NFKB1
KEGG_PPAR_SIGNALING_PATHWAY	0.0757856	0.293669	0.222056	0.381316	1.34044	34	SLC27A4, PCK2, ACADM, ACSL1, DBI, FABP3, CPT2, NR1H3, CPT1C, ILK, ACADL, PPARD, OLR1, RXRA, ACSL4, ACOX3, ANGPTL4, SCD, ACSL5, FABP4
KEGG_BASAL_CELL_CARCINOMA	0.0831601	0.315669	0.224966	-0.472017	-1.402	17	AXIN2, TCF7, WNT10B, BMP4
KEGG_AMINOACYL_TRNA_BIOSYNTHESIS	0.0921305	0.335461	0.204295	0.466549	1.39457	17	FARSA, FARSB, CARS2, IARS2
KEGG_ASCORBATE_AND_ALDARATE_METABOLISM	0.0922131	0.335461	0.2114	0.696508	1.41927	5	ALDH2, ALDH3A2, UGDH
KEGG_DRUG_METABOLISM_CYTOCHROME_P450	0.0953347	0.335461	0.206588	0.521344	1.37396	12	ALDH3B1, CYP2D6, MGST1, CYP3A7, MGST3, ADH5
KEGG_NOD_LIKE_RECEPTOR_SIGNALING_PATHWAY	0.0955882	0.335461	0.195789	0.369286	1.33978	39	CASP5, PYCARD, NOD2, NLRP3, NFKBIA, IL1B, HSP90B1, NFKB1, CASP1, CXCL2, SUGT1, CASP8, NFKBIB, PSTPIP1, CHUK, IL6, MAP3K7
KEGG_BETA_ALANINE_METABOLISM	0.10142	0.342121	0.199915	0.515737	1.35919	12	ALDH2, ACADM, ALDH3A2, DPYD, ECHS1, HIBCH
KEGG_ECM_RECEPTOR_INTERACTION	0.101664	0.342121	0.190023	0.386559	1.32065	29	SDC2, FN1, THBS1, ITGB1, ITGA5, CD44, THBS2, ITGA6, ITGA4, ITGB8, ITGB7, COL1A1, COL3A1, CD47
KEGG_VALINE_LEUCINE_AND_ISOLEUCINE_BIOSYNTHESIS	0.103004	0.342121	0.204295	0.621658	1.38875	7	PDHA1, BCAT1, IARS2
KEGG_GLYCEROPHOSPHOLIPID_METABOLISM	0.106227	0.346636	0.184706	0.355064	1.31164	42	LYPLA1, PGS1, AGPAT4, CHKB, MBOAT1, LYPLA2, LPCAT3, PLA2G4A, AGPAT3, GPD2, CRLS1, GNPAT, CHPT1, AGPAT1, PCYT1A, MBOAT7
KEGG_ARACHIDONIC_ACID_METABOLISM	0.116142	0.372455	0.183024	0.426293	1.33126	21	LTA4H, PTGES2, GPX1, GPX4, PLA2G4A, TBXAS1
KEGG_CHEMOKINE_SIGNALING_PATHWAY	0.122083	0.384871	0.169571	0.266449	1.19753	114	GNG12, HCK, PPBP, PIK3R5, GRB2, CCR1, PLCB1, FGR, DOCK2, CDC42, NFKBIA, NCF1, PRKACA, GNG10, NFKB1, RHOA, MAP2K1, CXCL14, VAV1, GNAI2, ADCY4, NRAS
KEGG_LIMONENE_AND_PINENE_DEGRADATION	0.135193	0.407339	0.176694	0.597958	1.3358	7	ALDH2, ALDH3A2, ECHS1
KEGG_PYRIMIDINE_METABOLISM	0.13578	0.407339	0.161979	0.299637	1.22187	69	NME1, POLR3D, ENTPD6, NME2, POLR2E, UPP1, POLR2L, UCKL1, POLR2G, DPYD, CMPK1, NME7, TXNRD1, RRM2B, CDA, POLR3G, UMPS, NT5C, POLR3GL, POLA2, POLR2D, DTYMK, POLR2K, RRM1, DHODH, POLR2I
KEGG_REGULATION_OF_ACTIN_CYTOSKELETON	0.134409	0.407339	0.160801	0.262189	1.19225	122	GNG12, PIK3R5, CD14, FN1, ACTG1, ITGB1, NCKAP1L, CDC42, ITGB2, MAP2K2, ARPC5, ACTB, ITGA5, DIAPH2, MYL12B, ARPC1A, PPP1CA, ARPC3, ARAF, RHOA, MAP2K1, BRK1, VAV1, ARPC2, CFL2, NRAS, IQGAP1, CFL1
KEGG_CELL_CYCLE	0.147727	0.408107	0.173748	-0.278034	-1.20359	88	ORC6, PTTG1, CDKN1A, MCM3, GADD45A, GADD45B, CDKN1C, MAD2L1, CCNE2, MYC, MCM7, SMAD2, GADD45G, CREBBP, CDK6, CDKN2D, ORC3, CCNE1, ABL1, CCNH, CDK2, CCND3, EP300, WEE1, SMC3, SMAD4, CCND2, STAG1, RAD21, ZBTB17
KEGG_GLYCOSAMINOGLYCAN_BIOSYNTHESIS_CHONDROITIN_SULFATE	0.151394	0.408107	0.159647	-0.467035	-1.29798	14	XYLT1, CHST12, B4GALT7, CHSY1, DSE, CSGALNACT2
KEGG_LEUKOCYTE_TRANSENDOTHELIAL_MIGRATION	0.148976	0.408107	0.155242	0.294189	1.19098	66	CTNNA1, PIK3R5, CYBB, ACTG1, ITGB1, CDC42, ITGB2, NCF1, NCF4, ACTB, MYL12B, RHOA, VAV1, GNAI2, CYBA, F11R, MMP2
KEGG_PHOSPHATIDYLINOSITOL_SIGNALING_SYSTEM	0.141328	0.408107	0.172324	-0.32397	-1.26971	49	DGKG, PIK3CG, PLCD1, PLCB2, PIK3R1, PRKCA, PIKFYVE, PIK3R3, PIK3C2A, DGKE, PIP5K1C, PRKCG, INPP5B, INPP4B
KEGG_RETINOL_METABOLISM	0.139959	0.408107	0.168238	0.521555	1.34515	11	RETSAT, RDH11, DHRS3, CYP3A7, DGAT2, ADH5, DHRS4
KEGG_SPHINGOLIPID_METABOLISM	0.149225	0.408107	0.158514	0.40311	1.274	22	ASAH1, SGPL1, SPHK1, GALC, UGCG, ACER3, SPTLC1, SPHK2
KEGG_VASOPRESSIN_REGULATED_WATER_REABSORPTION	0.146026	0.408107	0.156312	0.368004	1.25726	29	DYNC1I2, NSF, DCTN4, RAB5C, PRKACA, DYNC1LI1, DCTN1, DYNC2H1, DCTN6, STX4, RAB11A, CREB3, ADCY3, ARHGDIA
KEGG_ASTHMA	0.1673	0.43828	0.147331	-0.548613	-1.29381	8	HLA-DRA, HLA-DOB, FCER1A, TNF, MS4A2
KEGG_GLYOXYLATE_AND_DICARBOXYLATE_METABOLISM	0.166329	0.43828	0.153159	0.503444	1.29844	11	MDH2, ACO1, MDH1, MTHFD1, CS, ACO2, GRHPR
KEGG_GLYCOSAMINOGLYCAN_BIOSYNTHESIS_HEPARAN_SULFATE	0.19057	0.490715	0.1396	-0.471656	-1.2644	12	XYLT1, HS6ST1, B4GALT7
KEGG_LEISHMANIA_INFECTION	0.192593	0.490715	0.134273	0.313882	1.18595	46	TLR4, IFNGR1, ITGB1, ITGB2, NFKBIA, NCF1, NCF4, IL1B, IL1A, IL10, NFKB1, CYBA, IFNGR2, PTPN6, FCGR1A
KEGG_TOLL_LIKE_RECEPTOR_SIGNALING_PATHWAY	0.198529	0.492982	0.131458	0.277967	1.15316	75	PIK3R5, CD14, IFNAR2, TLR4, NFKBIA, TLR8, MAP2K2, IKBKE, TBK1, IL1B, IRF3, LY96, TICAM1, NFKB1, MAP2K1
KEGG_TYROSINE_METABOLISM	0.198783	0.492982	0.138805	0.470605	1.24024	12	COMT, ALDH3B1, MIF, GOT2, GOT1, FAH, ADH5
KEGG_ARRHYTHMOGENIC_RIGHT_VENTRICULAR_CARDIOMYOPATHY_ARVC	0.214689	0.502453	0.127505	0.364204	1.2161	27	CTNNA1, ACTG1, ITGB1, ACTB, ITGA5
KEGG_BASAL_TRANSCRIPTION_FACTORS	0.205451	0.502453	0.138805	-0.368482	-1.23507	26	TBPL1, TAF7, GTF2I, TAF4B, TAF13, GTF2F2, TAF5, GTF2H3, TAF5L, GTF2F1
KEGG_BIOSYNTHESIS_OF_UNSATURATED_FATTY_ACIDS	0.217039	0.502453	0.132147	0.464607	1.22444	12	PECR, ACOT7, HSD17B12, ACOX3, SCD, HADHA, ELOVL5, ACOT2
KEGG_GLYCOSAMINOGLYCAN_DEGRADATION	0.210216	0.502453	0.132147	0.429093	1.23295	15	HEXA, HEXB, IDS, GNS, SGSH, ARSB, GALNS, NAGLU, GLB1
KEGG_GLYCOSYLPHOSPHATIDYLINOSITOL_GPI_ANCHOR_BIOSYNTHESIS	0.21881	0.502453	0.127505	0.396483	1.2015	18	PIGX, PIGT, PIGF, PIGU, GPAA1, PIGP, DPM2, PIGZ, PIGK
KEGG_SNARE_INTERACTIONS_IN_VESICULAR_TRANSPORT	0.211397	0.502453	0.126876	0.343825	1.18968	31	VTI1B, BET1, STX3, GOSR2, STX10, BNIP1, SNAP29, STX4, VAMP7, VAMP5, STX7, YKT6, VAMP4, VTI1A, USE1
KEGG_PATHWAYS_IN_CANCER	0.229698	0.510306	0.138022	-0.221932	-1.09389	188	PIK3CG, MSH6, ZBTB16, EPAS1, AXIN2, TCF7, CDKN1A, TRAF4, FOXO1, PML, CCDC6, WNT10B, BMP4, BIRC5, JUN, AKT3, CKS1B, FLT3, RASSF1, PIK3R1, CCNE2, BCL2, ETS1, MYC, PRKCA, FOS, RASSF5, SMAD2, PIK3R3, CBLB, CREBBP, CDK6, EGLN3, CRKL, BIRC2, MSH2, PPARG, PRKCG, BMP2, CCNE1, KITLG, ABL1, CDK2, SOS2, EP300, CYCS, PDGFB, IKBKB, FGF11, TGFBR2, TRAF5, SMAD4, IGF1R, RAC3, KIT, FZD5, BCL2L1, XIAP
KEGG_PHENYLALANINE_METABOLISM	0.230461	0.510306	0.126876	0.563647	1.21637	6	ALDH3B1, MIF, GOT2, GOT1
KEGG_SELENOAMINO_ACID_METABOLISM	0.229376	0.510306	0.127505	0.446651	1.21859	13	PAPSS2, PAPSS1, MAT2B, AHCY
KEGG_NICOTINATE_AND_NICOTINAMIDE_METABOLISM	0.245798	0.537865	0.12564	0.505164	1.20242	8	NADK, NADSYN1, NNT
KEGG_INSULIN_SIGNALING_PATHWAY	0.256732	0.555259	0.111918	0.249826	1.09802	102	HK3, PIK3R5, GRB2, PCK2, CALM3, EIF4EBP1, GYS1, MAP2K2, PYGL, EIF4E2, PRKACA, PPP1CA, EXOC7, HK2, ARAF, MAP2K1, PRKAB2, TRIP10, SH2B2, EIF4E, PRKCI, NRAS, FLOT1, HK1
KEGG_COMPLEMENT_AND_COAGULATION_CASCADES	0.26454	0.565185	0.112843	0.34808	1.14406	25	C1R, F13A1, F8, A2M, F5, THBD
KEGG_TIGHT_JUNCTION	0.267399	0.565185	0.110565	0.281781	1.12534	60	CTNNA1, ACTG1, PPP2R1A, CDC42, ACTB, MYL12B, RHOA, HCLS1, GNAI2, EPB41L2, PRKCI, NRAS, F11R, CDK4, RRAS, CSNK2B, GNAI3, CASK, HRAS, TJP2, CSNK2A1, KRAS, MYL12A, RAB13, PPP2CB, VAPA, LLGL1
KEGG_MAPK_SIGNALING_PATHWAY	0.270694	0.565719	0.123257	-0.222506	-1.07642	163	DUSP5, DDIT3, DUSP10, ATF4, PPP3CB, GADD45A, HSPA8, MKNK2, GADD45B, NFATC2, JUN, AKT3, STMN1, RPS6KA5, PRKX, MYC, DUSP7, PRKACB, MAP3K4, PRKCA, FOS, MAP4K1, ELK4, GADD45G, DUSP14, PPP3CC, CRKL, MAP3K3, MAPK14, PRKCG, PPM1A, CACNA1A, NLK, DUSP1, RASGRP3, NR4A1, SOS2, HSPB1, ATF2, PDGFB, IKBKB, FGF11, RAP1A, TGFBR2, PPM1B, TNF, RAC3, HSPA1A, MAPKAPK3, MAPKAPK5, MAP3K14, PLA2G10, MAP4K2, CACNB4, PRK…
KEGG_DILATED_CARDIOMYOPATHY	0.288355	0.592068	0.106323	0.312186	1.12436	38	ACTG1, ITGB1, ACTB, ITGA5, PRKACA, ADCY4, TPM1, ADCY3, ITGA6, TPM4, ATP2A2, ITGA4, ITGB8, ITGB7, DES, TNNC1
KEGG_VASCULAR_SMOOTH_MUSCLE_CONTRACTION	0.289668	0.592068	0.10592	0.27873	1.10177	57	ADORA2A, CALM3, PLCB1, ITPR1, MAP2K2, ADORA2B, PRKACA, PPP1CA, PLA2G4A, ARAF, RHOA, MAP2K1, ADCY4, MYL6, ACTA2, ADCY3, GNA11, GNA12
KEGG_GLYCINE_SERINE_AND_THREONINE_METABOLISM	0.300429	0.594466	0.113313	0.516761	1.15441	7	SHMT2, SDS, GAMT, SRR, DLD
KEGG_HYPERTROPHIC_CARDIOMYOPATHY_HCM	0.294872	0.594466	0.104344	0.30952	1.11685	37	ACTG1, ITGB1, ACTB, ITGA5, PRKAB2, TPM1, ITGA6, TPM4, ATP2A2, ITGA4, ITGB8, ITGB7, DES, TNNC1, IL6, TNNI3, PRKAG1, ITGAV, TPM3, ACTC1, EMD
KEGG_PRIMARY_BILE_ACID_BIOSYNTHESIS	0.299595	0.594466	0.109684	0.670852	1.16745	3	HSD17B4, HSD3B7
KEGG_BLADDER_CANCER	0.311445	0.609776	0.102449	0.335807	1.10372	25	THBS1, MAP2K2, VEGFA, ARAF, MAP2K1, NRAS, MMP2, CDK4, RB1
KEGG_CELL_ADHESION_MOLECULES_CAMS	0.31694	0.614071	0.0995791	0.297075	1.08925	41	SELL, VCAN, SDC2, ITGB1, ITGB2
KEGG_AUTOIMMUNE_THYROID_DISEASE	0.320683	0.614918	0.101351	-0.461897	-1.12828	9	HLA-DRA, HLA-DOB, GZMB, TG
KEGG_ADHERENS_JUNCTION	0.325532	0.616646	0.107554	-0.276649	-1.07795	47	TCF7, VCL, SSX2IP, WASL, INSR, WASF2, SRC, SMAD2, BAIAP2, CREBBP, NLK, FER, EP300, TGFBR2, SMAD4, IGF1R, RAC3, TJP1
KEGG_REGULATION_OF_AUTOPHAGY	0.328215	0.616646	0.100633	0.365286	1.10696	18	GABARAP, ATG3
KEGG_LONG_TERM_DEPRESSION	0.373626	0.680351	0.0902635	0.291701	1.05255	37	PLCB1, PPP2R1A, ITPR1, MAP2K2, PLA2G4A, ARAF, MAP2K1, GNAI2, NRAS, GNA11, GNA12, GNAI3, HRAS
KEGG_RENIN_ANGIOTENSIN_SYSTEM	0.372951	0.680351	0.0968878	0.54663	1.11386	5	CTSA
KEGG_SMALL_CELL_LUNG_CANCER	0.365957	0.680351	0.100279	-0.265416	-1.0513	53	PIK3CG, TRAF4, AKT3, CKS1B, PIK3R1, CCNE2, BCL2, MYC, PIK3R3, CDK6, BIRC2, CCNE1, CDK2, CYCS, IKBKB, TRAF5, BCL2L1, XIAP
KEGG_SULFUR_METABOLISM	0.376754	0.680351	0.0949752	0.509485	1.09949	6	PAPSS2, PAPSS1
KEGG_CALCIUM_SIGNALING_PATHWAY	0.38961	0.68184	0.0886261	0.259002	1.04187	63	VDAC1, P2RX7, ADORA2A, CALM3, PLCB1, EDNRB, P2RX4, PPID, SPHK1, ITPR1, ADORA2B, PRKACA
KEGG_RNA_POLYMERASE	0.39212	0.68184	0.0888945	0.316248	1.03944	25	POLR3D, POLR2E, POLR2L, POLR2G
KEGG_STEROID_BIOSYNTHESIS	0.385069	0.68184	0.0925529	-0.407826	-1.06467	11	SQLE, MSMO1, CYP51A1
KEGG_TYPE_II_DIABETES_MELLITUS	0.392241	0.68184	0.0968878	-0.308831	-1.04997	28	PIK3CG, PRKCE, INSR, SOCS1, PIK3R1, PIK3R3, CACNA1A, IKBKB, SOCS4, TNF
KEGG_ALLOGRAFT_REJECTION	0.404175	0.687043	0.0878313	-0.419101	-1.02374	9	HLA-DRA, HLA-DOB, GZMB, TNF, CD86, FAS
KEGG_ETHER_LIPID_METABOLISM	0.402367	0.687043	0.0902635	0.358574	1.04779	16	PAFAH2, PLA2G4A, PAFAH1B3, AGPS, CHPT1
KEGG_PROXIMAL_TUBULE_BICARBONATE_RECLAMATION	0.406316	0.687043	0.0934449	0.418964	1.03042	9	PCK2, MDH1, ATP1B3, GLUD1
KEGG_ENDOMETRIAL_CANCER	0.425163	0.69571	0.0925529	-0.2763	-1.00986	38	PIK3CG, FOXO3, AXIN2, TCF7, AKT3, PIK3R1, MYC, PIK3R3
KEGG_ERBB_SIGNALING_PATHWAY	0.426696	0.69571	0.0928481	-0.247842	-1.01187	64	PIK3CG, CDKN1A, JUN, GAB1, AKT3, PIK3R1, MYC, PRKCA, CAMK2D, SRC, PIK3R3, CBLB, NCK2, CRKL, PRKCG, ABL1, SOS2, CAMK2G
KEGG_GLYCEROLIPID_METABOLISM	0.432171	0.69571	0.0852885	0.323609	1.02275	22	ALDH2, AGPAT4, MBOAT1, ALDH3A2, AGPAT3, AKR1B1, AKR1A1, AGPAT1
KEGG_INOSITOL_PHOSPHATE_METABOLISM	0.436807	0.69571	0.0922597	-0.281074	-1.01312	36	PIK3CG, PLCD1, PLCB2, PIKFYVE, PIK3C2A, PIP5K1C, IPMK, INPP5B, INPP4B
KEGG_LYSINE_DEGRADATION	0.436229	0.69571	0.0822055	0.29818	1.01871	29	HADH, ALDH2, OGDH, ACAT1, ALDH3A2, DLST, DOT1L
KEGG_MISMATCH_REPAIR	0.43659	0.69571	0.0886261	-0.34274	-1.01801	17	MSH6, MLH3, MSH2, RFC3, RFC1, LIG1
KEGG_TERPENOID_BACKBONE_BIOSYNTHESIS	0.437624	0.69571	0.0857844	-0.378574	-1.03292	13	ACAT2, HMGCR, HMGCS1, GGPS1, IDI1
KEGG_FC_GAMMA_R_MEDIATED_PHAGOCYTOSIS	0.441818	0.696425	0.0806388	0.2423	1.00144	73	HCK, PIK3R5, DOCK2, CDC42, NCF1, SPHK1, DNM2, ARPC5, SYK, ARPC1A, ARPC3, PLA2G4A, MAP2K1, VAV1, ARPC2, CFL2
KEGG_GLYCOSPHINGOLIPID_BIOSYNTHESIS_GLOBO_SERIES	0.453061	0.70547	0.0855357	0.396204	1.00675	10	HEXA, HEXB, NAGA
KEGG_PROSTATE_CANCER	0.455142	0.70547	0.0891647	-0.242649	-0.990671	64	PIK3CG, TCF7, CDKN1A, FOXO1, ATF4, AKT3, PIK3R1, CCNE2, BCL2, PIK3R3, CREBBP, CCNE1, CDK2, SOS2, EP300, PDGFB, IKBKB
KEGG_TASTE_TRANSDUCTION	0.460076	0.707224	0.0808589	-0.42009	-0.990709	8	PLCB2, PRKX, PRKACB, CACNA1A
KEGG_T_CELL_RECEPTOR_SIGNALING_PATHWAY	0.475556	0.725027	0.0875697	-0.241242	-0.998856	71	PIK3CG, CD247, PPP3CB, NFATC2, JUN, LAT, AKT3, CD3E, PIK3R1, CD4, FOS, NFATC1, PIK3R3, CBLB, PPP3CC, NFATC3, NCK2
KEGG_NEUROACTIVE_LIGAND_RECEPTOR_INTERACTION	0.483333	0.729723	0.0768737	0.285667	0.991404	32	P2RY11, P2RX7, ADORA2A, EDNRB, P2RX4, ADORA2B, P2RY13, TSPO
KEGG_SYSTEMIC_LUPUS_ERYTHEMATOSUS	0.490405	0.729723	0.0835991	-0.294859	-0.971584	25	C3, HLA-DRA, HIST1H3E, HLA-DOB
KEGG_VEGF_SIGNALING_PATHWAY	0.490364	0.729723	0.0838361	-0.247157	-0.968663	49	PIK3CG, PPP3CB, NFATC2, AKT3, PIK3R1, PRKCA, NFATC1, SRC, PIK3R3, PPP3CC, NFATC3, MAPK14, PRKCG, HSPB1, RAC3, MAPKAPK3, PLA2G10, PRKCB, PPP3CA, RAC2, PLA2G2D, NFAT5
KEGG_AXON_GUIDANCE	0.495652	0.731677	0.0840746	-0.243136	-0.968893	57	UNC5C, ABLIM1, PPP3CB, NFATC2, CXCR4, DPYSL2, EFNB1, EFNA2, NFATC1, PPP3CC, NFATC3, NCK2, SEMA6C
KEGG_ACUTE_MYELOID_LEUKEMIA	0.510823	0.748134	0.0822055	-0.244279	-0.956577	50	PIK3CG, ZBTB16, TCF7, PML, AKT3, FLT3, PIK3R1, MYC
KEGG_PROGESTERONE_MEDIATED_OOCYTE_MATURATION	0.522222	0.758854	0.0728939	0.24755	0.953592	50	PIK3R5, CDC26, ANAPC11, ANAPC13, CDC25B, PRKACA, RPS6KA1, ARAF, MAP2K1, GNAI2, ADCY4, MAD2L2
KEGG_NEUROTROPHIN_SIGNALING_PATHWAY	0.530474	0.76487	0.0824344	-0.219216	-0.963455	94	PIK3CG, FOXO3, SH2B3, ATF4, SH2B1, JUN, GAB1, AKT3, RPS6KA5, PIK3R1, BCL2, ZNF274, CAMK2D, PIK3R3, PRDM4, CRKL, MAP3K3, MAPK14, ABL1, SOS2, CAMK2G, ARHGDIB, IKBKB, RAP1A
KEGG_ANTIGEN_PROCESSING_AND_PRESENTATION	0.555147	0.770577	0.0694481	0.273225	0.945395	31	CALR, IFI30, PDIA3, RFXANK, CTSB, CANX, TAP2
KEGG_INTESTINAL_IMMUNE_NETWORK_FOR_IGA_PRODUCTION	0.544699	0.770577	0.0766747	-0.314174	-0.933166	17	HLA-DRA, HLA-DOB, CXCR4
KEGG_LONG_TERM_POTENTIATION	0.552632	0.770577	0.0787114	-0.247038	-0.926138	42	ATF4, PPP3CB, PLCB2, PRKX, PRKACB, PRKCA, CAMK2D, PPP1R12A, PPP3CC, CREBBP, PRKCG, EP300, CAMK2G
KEGG_MATURITY_ONSET_DIABETES_OF_THE_YOUNG	0.549213	0.770577	0.0734381	-0.574526	-0.96985	3	HHEX
KEGG_PANTOTHENATE_AND_COA_BIOSYNTHESIS	0.555102	0.770577	0.0747385	0.366132	0.930334	10	BCAT1, DPYD, PANK3
KEGG_NON_SMALL_CELL_LUNG_CANCER	0.571744	0.787736	0.0772747	-0.249638	-0.927939	41	PIK3CG, FOXO3, AKT3, RASSF1, PIK3R1, PRKCA, RASSF5, PIK3R3, CDK6, PRKCG, SOS2
KEGG_ABC_TRANSPORTERS	0.62279	0.792821	0.0670513	0.284522	0.880864	20	ABCB7, ABCB8, TAP2, ABCC1, ABCC3
KEGG_ADIPOCYTOKINE_SIGNALING_PATHWAY	0.622222	0.792821	0.0642141	0.243612	0.904917	43	PCK2, ACSL1, NFKBIA, NFKB1, PRKAB2, CPT1C, RXRA, STAT3, NFKBIB, JAK2, CHUK, NFKBIE, TNFRSF1A, ACSL4, ADIPOR1, ACSL5
KEGG_ALANINE_ASPARTATE_AND_GLUTAMATE_METABOLISM	0.60161	0.792821	0.0699459	0.324676	0.885805	13	ADSL, GLUD1, GOT2, GFPT1, GOT1, NIT2, ASNS, ALDH4A1
KEGG_CHRONIC_MYELOID_LEUKEMIA	0.611722	0.792821	0.0645031	0.230291	0.919709	60	PIK3R5, GRB2, HDAC2, NFKBIA, MAP2K2, CDKN1B, ARAF, NFKB1, HDAC1, MAP2K1, NRAS
KEGG_ENDOCYTOSIS	0.664855	0.792821	0.0599892	0.203013	0.921298	120	AP2M1, AP2A1, AP2A2, AP2B1, AP2S1, RAB31, CLTA, VPS45, CDC42, SH3GLB1, DNM2, CLTC, HGS, RAB5C, CHMP2A, IQSEC2, VPS25, CLTB, VPS28, VPS4B, PRKCI, EEA1, CHMP3, CHMP6, RAB11A, ARAP1, CHMP2B, SH3GLB2, CHMP4B, STAM
KEGG_FOLATE_BIOSYNTHESIS	0.643777	0.792821	0.0697793	0.382622	0.854755	7	SPR, FPGS, GGH, QDPR
KEGG_GAP_JUNCTION	0.671053	0.792821	0.0613026	0.23473	0.889839	47	GRB2, PLCB1, ITPR1, MAP2K2, TUBB, PRKACA, MAP2K1, GNAI2, ADCY4, NRAS, ADCY3, GNA11, GNAI3, TUBB2A, HRAS, TUBA1A, MAPK7, KRAS
KEGG_GLYCOSAMINOGLYCAN_BIOSYNTHESIS_KERATAN_SULFATE	0.595825	0.792821	0.0675189	-0.361733	-0.883605	9	ST3GAL2, B4GALT3, ST3GAL3, B4GALT4
KEGG_GLYCOSPHINGOLIPID_BIOSYNTHESIS_LACTO_AND_NEOLACTO_SERIES	0.614931	0.792821	0.067676	-0.325443	-0.872435	12	GCNT2, B4GALT3, B3GNT3, ST3GAL3, B4GALT4
KEGG_GNRH_SIGNALING_PATHWAY	0.618081	0.792821	0.0643583	0.22877	0.908781	59	GRB2, CALM3, PLCB1, CDC42, ITPR1, MAP2K2, PRKACA, PLA2G4A, MMP14, MAP2K1, ADCY4, NRAS
KEGG_GRAFT_VERSUS_HOST_DISEASE	0.677734	0.792821	0.0626618	-0.328175	-0.827319	10	HLA-DRA, HLA-DOB
KEGG_HEMATOPOIETIC_CELL_LINEAGE	0.596685	0.792821	0.0659816	0.246057	0.924725	45	IL1R2, CD14, CSF3R, CSF3, IL1B, IL1A, ITGA5
KEGG_HOMOLOGOUS_RECOMBINATION	0.663202	0.792821	0.0667426	-0.286072	-0.849698	17	TOP3B, RAD50, RAD52, NBN, BRCA2, TOP3A, RAD51B, XRCC2, RAD51D
KEGG_MELANOGENESIS	0.659813	0.792821	0.0618406	0.231105	0.88376	49	CALM3, PLCB1, EDNRB, WNT5B, MAP2K2, PRKACA, MAP2K1, GNAI2, MITF, ADCY4, NRAS, DVL3
KEGG_MTOR_SIGNALING_PATHWAY	0.674074	0.792821	0.0603786	0.235781	0.875828	43	PIK3R5, EIF4EBP1, HIF1A, EIF4E2, VEGFA, RPS6KA1, EIF4E
KEGG_NOTCH_SIGNALING_PATHWAY	0.621072	0.792821	0.0642141	0.260252	0.914866	34	HDAC2, NUMB, HDAC1, JAG1, DVL3, MAML2, ADAM17, NCSTN, NOTCH2, PSENEN, PSEN1, SNW1, RFNG, CTBP2, RBPJ
KEGG_ONE_CARBON_POOL_BY_FOLATE	0.653061	0.792821	0.0665892	0.340935	0.866311	10	SHMT2, MTHFD1
KEGG_OOCYTE_MEIOSIS	0.637546	0.792821	0.0632191	0.22575	0.91381	65	YWHAE, CALM3, PPP2R1A, ITPR1, CDC26, ANAPC11, YWHAB, ANAPC13, PRKACA, PPP1CA, RPS6KA1, MAP2K1, ADCY4, MAD2L2
KEGG_PANCREATIC_CANCER	0.627273	0.792821	0.0629395	0.230613	0.906908	55	PIK3R5, CDC42, RALB, RALA, VEGFA, ARAF, NFKB1, MAP2K1, RALGDS, TGFA, CDK4, RB1, STAT1, STAT3, RAC1, KRAS, BAD, CHUK, RALBP1
KEGG_PRIMARY_IMMUNODEFICIENCY	0.65286	0.792821	0.0649408	0.279367	0.854843	19	ADA, BTK, RFXANK, TAP2
KEGG_PRION_DISEASES	0.606299	0.792821	0.0684715	0.285081	0.890276	21	MAP2K2, IL1B, IL1A, PRKACA, MAP2K1
KEGG_RENAL_CELL_CARCINOMA	0.674589	0.792821	0.0597318	0.2233	0.872196	54	PIK3R5, GRB2, CDC42, HIF1A, FH, MAP2K2, FLCN, VEGFA, ARAF, MAP2K1, NRAS, TGFA, HGF
KEGG_RIBOSOME	0.64	0.792821	0.0718276	-0.219423	-0.908514	71	RPS11, RPL23A, RPL9, RPL17, RPS9, RPS19, RPS27A, RPL3, RPL7, RPS3A, RPL30, RPL36, RPS10, RPL26, RPS20, RPL32, RPL35, RPL22, RPL29, RPL35A, RPL39, RPS5, RPS3, RPLP2, RPL10A, RPS15A, RPS18, RPS6, RPS8
KEGG_TYPE_I_DIABETES_MELLITUS	0.623047	0.792821	0.0667426	-0.342972	-0.864623	10	HLA-DRA, HLA-DOB
KEGG_B_CELL_RECEPTOR_SIGNALING_PATHWAY	0.697826	0.811223	0.0664364	-0.211512	-0.858328	61	PIK3CG, PPP3CB, NFATC2, JUN, AKT3, PIK3R1, BLNK, FOS, NFATC1, PIK3R3, PPP3CC, NFATC3, FCGR2B, RASGRP3, SOS2, IKBKB, DAPP1, RAC3, IFITM1, PRKCB, PPP3CA, CD81, RAC2
KEGG_JAK_STAT_SIGNALING_PATHWAY	0.722826	0.833149	0.0560596	0.210298	0.883892	79	PIK3R5, GRB2, CSF3R, IL23A, IFNAR2, CSF3, IFNGR1, IL10RB, SPRY2
KEGG_NITROGEN_METABOLISM	0.725646	0.833149	0.0602484	-0.374923	-0.798582	6	GLS, GLUL, CA5B
KEGG_OLFACTORY_TRANSDUCTION	0.730845	0.83397	0.0593488	-0.302816	-0.790532	11	PRKX, PRKACB, CAMK2D, CAMK2G
KEGG_GLYCOSPHINGOLIPID_BIOSYNTHESIS_GANGLIO_SERIES	0.772102	0.875677	0.0567672	-0.290353	-0.757995	11	ST3GAL2, SLC33A1, ST3GAL5
KEGG_NATURAL_KILLER_CELL_MEDIATED_CYTOTOXICITY	0.787823	0.888091	0.052913	0.207573	0.843187	67	PIK3R5, GRB2, IFNAR2, IFNGR1, CD48, ITGB2, MAP2K2, SH3BP2, SYK, ARAF, MAP2K1, VAV1, NRAS, IFNGR2, PTPN6
KEGG_GLIOMA	0.794372	0.89008	0.0599892	-0.207544	-0.802568	46	PIK3CG, CDKN1A, AKT3, PIK3R1, PRKCA, CAMK2D, PIK3R3, CDK6, PRKCG, SOS2, CAMK2G, PDGFB
KEGG_LINOLEIC_ACID_METABOLISM	0.813525	0.906081	0.0562941	0.350572	0.714356	5	PLA2G4A, CYP3A7, PLA2G12A
KEGG_ALPHA_LINOLENIC_ACID_METABOLISM	0.819639	0.907458	0.0549074	0.330328	0.712859	6	PLA2G4A, ACOX3, PLA2G12A
KEGG_BASE_EXCISION_REPAIR	0.844488	0.929437	0.0526973	0.237977	0.743175	21	PARP3, LIG3
KEGG_DNA_REPLICATION	0.857749	0.938479	0.0554793	-0.216944	-0.732649	27	MCM3, MCM7, POLE3, FEN1, RFC3, RFC1, LIG1, MCM4, RNASEH2B, RNASEH1
KEGG_APOPTOSIS	0.878957	0.948369	0.0483118	0.192496	0.779292	66	AIFM1, PIK3R5, NFKBIA, IL1B, IL1A, ENDOG, DFFA, PRKACA, NFKB1, IL1RAP, CAPN1, FADD
KEGG_DORSO_VENTRAL_AXIS_FORMATION	0.902637	0.948369	0.0510114	0.250247	0.659508	12	GRB2, MAP2K1
KEGG_MELANOMA	0.907579	0.948369	0.0465084	0.193601	0.697264	38	PIK3R5, MAP2K2, ARAF, MAP2K1, MITF, NRAS, CDK4, HGF, RB1
KEGG_O_GLYCAN_BIOSYNTHESIS	0.884462	0.948369	0.0511148	-0.248689	-0.691156	14	ST3GAL2, GCNT1
KEGG_RIBOFLAVIN_METABOLISM	0.905697	0.948369	0.049391	-0.238863	-0.623577	11	MTMR6
KEGG_RIG_I_LIKE_RECEPTOR_SIGNALING_PATHWAY	0.897603	0.948369	0.0545681	-0.19741	-0.730008	40	OTUD5, ISG15, IFIH1, IRF7, DDX3X, RIPK1, MAPK14, DHX58, IKBKB, TRIM25, TNF, TRADD
KEGG_TAURINE_AND_HYPOTAURINE_METABOLISM	0.894628	0.948369	0.0522693	0.550642	0.742799	1	GGT1
KEGG_THYROID_CANCER	0.890688	0.948369	0.0515309	-0.216969	-0.690971	21	TCF7, CCDC6, MYC, PPARG
KEGG_FOCAL_ADHESION	0.92807	0.964363	0.0431037	0.175318	0.786817	112	PIK3R5, GRB2, FN1, ACTG1, THBS1, ITGB1, CDC42, ACTB, ITGA5, MYL12B, VEGFA, PPP1CA, RHOA, MAP2K1, VAV1, THBS2
KEGG_FC_EPSILON_RI_SIGNALING_PATHWAY	0.937843	0.969104	0.0445071	0.18151	0.708964	54	PIK3R5, GRB2, BTK, MAP2K2, SYK, PLA2G4A, MAP2K1, VAV1, NRAS
KEGG_VIRAL_MYOCARDITIS	0.951941	0.978238	0.0443293	0.184016	0.628676	29	ACTG1, ITGB2, ACTB, EIF4G1, CD55, ABL2, CASP8, CD80, RAC1
KEGG_TGF_BETA_SIGNALING_PATHWAY	0.959315	0.980399	0.0507028	-0.169152	-0.665816	52	BMP4, LTBP1, MYC, SMURF2, SMAD2, CREBBP, BMP2, ID1, SMAD5, EP300, TGFBR2, SMAD4, TNF, ACVR2A, SMURF1
KEGG_NUCLEOTIDE_EXCISION_REPAIR	0.970696	0.986609	0.0430173	0.168932	0.601935	35	CETN2, ERCC1, RPA2, GTF2H5, RAD23B, GTF2H4, RBX1, XPA
KEGG_NON_HOMOLOGOUS_END_JOINING	0.97723	0.987852	0.0443293	-0.223638	-0.546281	9	RAD50, FEN1, POLM, DCLRE1C
KEGG_AMYOTROPHIC_LATERAL_SCLEROSIS_ALS	0.983114	0.988429	0.0435378	0.171106	0.595753	33	TOMM40, SLC1A2, GPX1, CCS, CASP1, BAX, CAT, MAP2K3, RAC1, BAD, TNFRSF1A
KEGG_UBIQUITIN_MEDIATED_PROTEOLYSIS	0.997797	0.997797	0.0501934	-0.13731	-0.623205	108	SIAH1, ERCC8, PML, DET1, UBE2D1, SOCS1, UBE2S, NEDD4L, UBE2H, HERC3, SMURF2, CBLB, UBE2A, BIRC2
KEGG_STARCH_AND_SUCROSE_METABOLISM	0.00403825	0.0326571	0.407018	0.582811	1.80435	20	HK3, GPI, UGP2, UXS1, GYS1, PYGL, GBE1, HK2, HK1, UGDH, PGM2, PGM2L1, AGL
HALLMARK_ADIPOGENESIS	3.31686e-05	0.00018427	0.557332	0.393341	1.80084	152	MDH2, UQCR11, UQCRC1, ALDOA, CHCHD10, IDH3A, PFKL, DLAT, SDHB, COQ9, MTCH2, ACLY, ELOVL6, CYC1, TKT, NMT1, TALDO1, HADH, ETFB, CD151, NDUFA5, AIFM1, UQCRQ, POR, NDUFB7, ALDH2, ACO2, ACADL, GRPEL1, COQ5, PRDX3, PEMT, MRPL15, RAB34, UQCR10, IDH1, CMPK1, RIOK3, DHCR7, ACADM, SQOR, CAVIN1, TST, SLC25A1, SUCLG1, CPT2, COX7B, IDH3G, GPHN, ATP5PO, HIBCH, NDUFAB1, DLD, YWHAG, SAMM50, PDCD4, NDUFS3
HALLMARK_PROTEIN_SECRETION	0.000503749	0.00209895	0.477271	0.427247	1.78892	83	COPB1, COPE, AP3B1, COPB2, YKT6, SEC22B, CLTC, LMAN1, AP2M1, AP2B1, DNM1L, ARCN1, BNIP3, USO1, ARFGAP3, ARF1, SEC24D, SCAMP3, RAB14, SEC31A, AP2S1, RER1, TMED10, TMED2, CLTA, GOSR2, BET1, ZW10, SNAP23, ATP6V1H, AP3S1, M6PR, STAM, SOD1
KEGG_FATTY_ACID_METABOLISM	0.0027606	0.024451	0.431708	0.514869	1.78152	31	HADH, ALDH2, ACADM, ACADVL, ACSL1, ACAT1, HADHB, ACADSB, ALDH3A2, ECI1, CPT2, ECHS1, CPT1C, ACADL, ACADS, ADH5, ACSL4, ACAA2, ACOX3, GCDH, ACSL5
HALLMARK_UNFOLDED_PROTEIN_RESPONSE	0.000277181	0.00138591	0.498493	0.405454	1.74796	99	CALR, HSP90B1, HYOU1, LSM4, NOP14, SSR1, EXOSC5, PDIA5, SRPRB, EIF4G1, TARS1, EIF4EBP1, DNAJC3, SRPRA, KDELR3, EIF2S1, EXOSC4, NPM1, DDX10, YIF1A, PDIA6, DCTN1, HSPA5, SPCS1, DKC1, SEC31A, ALDH18A1, BANF1, SERP1, HSPA9, CCL2, GOSR2, SPCS3, NOLC1
KEGG_EPITHELIAL_CELL_SIGNALING_IN_HELICOBACTER_PYLORI_INFECTION	0.00256208	0.0238273	0.431708	0.463584	1.74223	45	ATP6V1B2, ATP6V1H, ATP6V1D, ATP6V0D1, ATP6V1A, CDC42, NFKBIA, ATP6V0A1, ATP6V1G3, ATP6V0B, NFKB1, ATP6V0E1, ATP6V1F, ATP6V1C1, F11R, ATP6V0C, PLCG2, PAK1, TCIRG1, ADAM17, RAC1, CHUK, ATP6V0E2
KEGG_PEROXISOME	0.00206447	0.0202101	0.431708	0.442838	1.70586	50	HSD17B4, ACOT8, ACSL1, PECR, SOD2, PEX11G, IDH1, PRDX1, HMGCL, HACL1, IDH2, PHYH, FAR1, PEX7, AGPS, GNPAT, CROT, ABCD3, CAT, PRDX5, PMVK, SLC25A17, PAOX, PEX2, ABCD1, DHRS4, PEX19, NUDT19, ACSL4, ACOX3
KEGG_PURINE_METABOLISM	0.00146003	0.0166547	0.45506	0.381588	1.63345	88	APRT, NME1, POLR3D, PAPSS2, PAPSS1, IMPDH2, ENTPD6, NUDT9, NME2, POLR2E, ADA, POLR2L, NUDT5, POLR2G, PDE6D, ADK, GMPR2, NME7, ADSL, ADCY4, PRPS1, AK4, RRM2B
HALLMARK_PI3K_AKT_MTOR_SIGNALING	0.0055617	0.0198632	0.407018	0.397132	1.59178	67	CALR, HSP90B1, MAP2K3, CLTC, AP2M1, PPP1CA, ECSIT, ARHGDIA, ARPC3, ARF1, GRB2, CFL1, CDK4, PDK1, ACTR2, HRAS, STAT2, RIT1, MAPKAP1, TBK1, PTPN11, AKT1S1, PLA2G12A, EIF4E, GNA14, UBE2D3, CSNK2B, ACTR3, TNFRSF1A, YWHAB, GRK2
HALLMARK_P53_PATHWAY	0.00750838	0.0244222	0.407018	-0.320545	-1.50376	119	APP, DDIT3, HBEGF, GM2A, ZBTB16, CDKN2AIP, TSC22D1, CTSF, PPM1D, BMP2, TRAF4, TSPYL2, CTSD, COQ8A, STOM, FBXW7, ZFP36L1, FOXO3, ANKRA2, POLH, CDKN1A, F2R, HEXIM1, CD81, TCN2, CCND2, NDRG1, DDIT4, IER5, PLK2, TM7SF3, TM4SF1, PPP1R15A, EPHX1, WWP1, SLC19A2, CCNG1
KEGG_WNT_SIGNALING_PATHWAY	0.0052607	0.0405209	0.407018	-0.360091	-1.55881	88	CSNK1E, FRAT2, SIAH1, AXIN2, TCF7, WNT10B, PPP3CB, PLCB2, NFATC2, JUN, PPP2R5E, LRP5, PRKX, CHD8, MYC, PRKACB, PRKCA, CAMK2D, NFATC1, SMAD2, PPP3CC, NFATC3, SENP2, CREBBP, PRKCG, NLK, CCND3, EP300, CAMK2G, SMAD4, CCND2, RAC3, FZD5, DAAM1
HALLMARK_E2F_TARGETS	0.0223537	0.0657461	0.352488	0.333917	1.44456	102	NME1, TUBB, ILF3, LYAR, DCTPP1, MCM6, RANBP1, DUT, DNMT1, JPT1, SSRP1, PA2G4, EIF2S1, CSE1L, GSPT1, PRPS1, EED, HUS1, SNRPB, RAN, PRDX4, RNASEH2A, RFC2, CDK4, XRCC6, KPNA2, RPA1, NOLC1, SMC1A, NBN, ZW10, RFC3, PHF5A, IPO7, TBRG4, ATAD2
HALLMARK_HYPOXIA	0.028048	0.077911	0.352488	0.306309	1.3713	130	ENO1, LDHA, TMEM45A, ALDOA, PGK1, GPI, MIF, HDLBP, GALK1, PFKL, TPI1, CASP6, GAPDH, CP, GPC1, IL6, UGP2, CAVIN3, KDELR3, HK1, ANXA2, LOX, FAM162A, NAGK, GRHPR, HSPA5, CAVIN1
HALLMARK_UV_RESPONSE_UP	0.0459016	0.114754	0.271289	0.315624	1.36069	99	FKBP4, ALDOA, SOD2, RPN1, CASP3, STK25, YKT6, PDAP1, IL6, UROD, TARS1, PSMC3, MMP14, HYAL2, CDC34, CYB5B, GRPEL1, TST, KLHDC3, AP2S1, STIP1, CLTB, RFC4, BID, CNP, MRPL23, ATP6V1F, PARP2, GPX3, HNRNPU, SIGMAR1, ALAS1, CTSV, POLR2H, CYB5R1, CDO1, ACAA1, NFKBIA
HALLMARK_INTERFERON_GAMMA_RESPONSE	0.0661017	0.157385	0.227987	0.296967	1.28887	107	PSME2, SOD2, IFI30, WARS1, MVP, CASP3, LAP3, IL4R, IL6, PSMA3, PSMA2, PSMB2, PSME1, SAMHD1, PSMB10, SPPL2A, IL18BP, PNPT1, HIF1A, NMI
HALLMARK_REACTIVE_OXYGEN_SPECIES_PATHWAY	0.107632	0.185573	0.190023	0.374948	1.28728	34	ATOX1, PRDX1, SOD2, G6PD, STK25, ABCC1, NDUFS2, PTPA, TXN, PRDX4, NDUFA6, NQO1, SRXN1, GPX3, SOD1, PFKP, SELENOS
HALLMARK_COMPLEMENT	0.115894	0.186926	0.166934	0.28495	1.22914	100	ATOX1, TIMP1, CASP3, CTSH, CP, LAP3, IL6, COL4A2, EHD1, MMP14, CALM3, LTA4H, CBLB, MSRB1, GRB2, HSPA5, ZEB1, PREP, PPP4C, TNFAIP3, C2, SERPINE1, CASP5, USP14, CASP10, GNB2, TFPI2, XPNPEP1, GMFB, GNG2, ANXA5, CTSV, LGALS3, PIM1
HALLMARK_INTERFERON_ALPHA_RESPONSE	0.169643	0.248344	0.141225	0.31556	1.19753	51	PSME2, IFI30, WARS1, LAP3, IL4R, PSMA3, PSME1, PNPT1, NMI, SAMD9, IRF9, MVB12A, CNP, CSF1, IFI35
HALLMARK_XENOBIOTIC_METABOLISM	0.173841	0.248344	0.133555	0.268806	1.1595	100	PYCR1, HPRT1, SLC35B1, IGFBP4, CASP6, CNDP2, NMT1, MTHFD1, POR, LONP1, ALDH2, ACO2, PSMB10, PEMT, ADH5, PGD, IDH1, ATOH8, HES6, SSR3, PTGES3, SERPINE1, PTGES, COMT, NQO1, ETFDH, ALDH9A1
HALLMARK_EPITHELIAL_MESENCHYMAL_TRANSITION	0.180165	0.25023	0.130777	0.25368	1.15293	141	TNC, SERPINH1, TIMP1, PTX3, IGFBP4, COPA, PPIB, GPC1, FLNA, CALU, THBS2, PLOD1, DAB2, IL6, COL4A2, MMP14, TPM1, PLOD3, COL5A3, GPX7, COLGALT1, LOX, LOXL2, TPM2, CXCL8, CD44, PLOD2, LOXL1, TNFAIP3, COL12A1, FSTL3
HALLMARK_ALLOGRAFT_REJECTION	0.30339	0.379237	0.0978773	0.262281	1.08352	74	NME1, TIMP1, WARS1, DARS1, RARS1, FLNA, IL4R, IL6, CCL19, PSMB10, NPM1, HIF1A
HALLMARK_IL6_JAK_STAT3_SIGNALING	0.430189	0.496648	0.0840746	0.27897	1.01601	42	IL4R, IL6, LTBR, MAP3K8, HAX1, GRB2, CD44, CD14, IL13RA1, IRF9, CSF1, STAT2, PTPN11, TNFRSF12A, PIM1, TNFRSF1A, STAT3, IFNGR2
HALLMARK_PEROXISOME	0.43705	0.496648	0.0806388	0.257936	1.00031	57	PRDX1, IDE, SOD2, IDH2, MVP, FDPS, ECI2, ACOT8, IDH1, ERCC1, HSD17B4, SLC25A17, SMARCC1, LONP2, ALDH9A1, HMGCL, HRAS, ABCD3, SOD1, CRAT
HALLMARK_ESTROGEN_RESPONSE_LATE	0.596154	0.634206	0.0635008	0.22281	0.9292	82	FKBP4, HPRT1, IDH2, GFUS, MYOF, IGFBP4, CXCL14, ETFB, ALDH3A2
HALLMARK_PANCREAS_BETA_CELLS	0.556	0.617778	0.0736213	0.338253	0.917488	12	SRP14, SRPRB, SPCS1, ELP4, SEC11A
HALLMARK_CHOLESTEROL_HOMEOSTASIS	0.819643	0.853795	0.0495902	0.21155	0.80282	51	FDPS, EBP, S100A11, GPX8, DHCR7, ETHE1, FBXO6, HSD17B7, FDFT1, NSDHL, TNFRSF12A, ANXA5, LGALS3, STX5
HALLMARK_G2M_CHECKPOINT	0.951096	0.970506	0.0401661	0.170782	0.744129	110	ILF3, MCM6, E2F4, PRMT5, JPT1, LIG3, CASP8AP2, GSPT1, EWSR1, G3BP1, HIF1A, DKC1, HUS1, ODF2, SRSF10, RAD23B, SMARCC1, CDK4, CBX1, SNRPD1, MAP3K20, KPNA2, NOLC1, SMC1A, NCL, MNAT1
HALLMARK_MITOTIC_SPINDLE	0.982368	0.982368	0.0571259	-0.155948	-0.728016	118	GSN, EPB41L2, WASL, PCGF5, RASA2, CYTH2, NIN, PCM1, SPTBN1, NCK2, KATNA1, LATS1, MAP1S, CDC42EP4, SUN2, MARCKS, RICTOR, MID1, TLK1, NEDD9, ARFGEF1, NOTCH2, ALMS1, LLGL1, RANBP9, RASA1, RALBP1, CLASP1, RAPGEF6, RASAL2, KIF1B, SPTAN1, NUSAP1, RABGAP1, DLG1, MAPRE1, PKD2, CDC42EP2, FSCN1, NF1, RFC1, PALLD, ROCK1, BCL2L11, ARHGAP10
HALLMARK_INFLAMMATORY_RESPONSE	0.587156	0.634206	0.077884	-0.214032	-0.936454	84	KLF6, HBEGF, PCDH7, LPAR1, SGMS2, FZD5, AXL, GABBR1, CDKN1A, AHR, ABCA1, TPBG, SLC7A2, GCH1, IL1R1, PSEN1, RELA, ITGB8, CALCRL, GPC3, NAMPT, SLC31A1, LDLR, DCBLD2, ACVR2A, OSMR, KIF1B
HALLMARK_COAGULATION	0.370023	0.440504	0.105521	-0.252878	-1.03875	66	GSN, APOA1, DUSP6, PROS1, MAFF, CPQ, S100A13, CFD, CFI, S100A1, USP11, CTSB, LAMP2, HTRA1, PRSS23, CAPN5, LGMN, ACOX2, SPARC, FYN, F2RL2, GNG12, CLU, ANG
HALLMARK_APOPTOSIS	0.277372	0.355605	0.127505	-0.236926	-1.0806	104	APP, WEE1, DDIT3, GSN, DCN, TGFB2, BCL2L1, ANKH, BMP2, LUM, MCL1, GADD45B, EMP1, BNIP3L, CDKN1A, F2R, RHOB, GCH1, CCND2, DNAJA1, BCL10, SQSTM1, CFLAR, PSEN1, RELA, CAV1, CREBBP, NEDD9, IGF2R, XIAP, H1-0
HALLMARK_WNT_BETA_CATENIN_SIGNALING	0.322034	0.392724	0.107972	-0.338334	-1.09833	23	WNT5B, CUL1, GNAI1, CCND2, MAML1, TCF7, CSNK1E, NCOR2
HALLMARK_HEME_METABOLISM	0.194647	0.256115	0.155242	-0.248636	-1.13735	106	TFDP2, KDM7A, ALDH6A1, FECH, BNIP3L, FOXO3, BACH1, NR3C1, IGSF3, RNF19A, VEZF1, DAAM1, NEK7, FN3K, DCAF10, CTSB, TENT5C, LAMP2, PIGQ, YPEL5, KAT2B, RCL1, TOP1, DCAF11, H1-0, ATP6V0A1, MFHAS1
HALLMARK_TNFA_SIGNALING_VIA_NFKB	0.115869	0.186926	0.208955	-0.244488	-1.18021	150	EGR2, KLF6, HBEGF, KLF9, TSC22D1, MAFF, BMP2, MCL1, DUSP2, GADD45B, SGK1, EIF1, SLC2A3, CDKN1A, IL6ST, IRS2, PMEPA1, PNRC1, NR4A3, DENND5A, RHOB, ZBTB10, B4GALT5, FOSB, ABCA1, GCH1, ETS2, SQSTM1, JUNB, CFLAR, IER2, MARCKS, IER5, PLK2, RELA, PPP1R15A, DUSP1, MSC, CCNL1, GEM, PER1, G0S2, DUSP5, NFAT5, NAMPT, NR4A2, FJX1, EGR1, LDLR, KLF4, JUN, GADD45A, KLF2
HALLMARK_APICAL_JUNCTION	0.0994898	0.184989	0.227987	-0.272063	-1.22251	99	NEGR1, SGCE, CADM3, SLIT2, EPB41L2, CD34, WASL, JAM3, ARHGEF6, MPZL1, NECTIN3, TGFBI, MDK, TSPAN4
HALLMARK_ESTROGEN_RESPONSE_EARLY	0.0902439	0.184989	0.234393	-0.273737	-1.23622	97	CXCL12, TUBB2B, CISH, DEPTOR, BCL2, ELF1, RHOBTB3, GAB2, NRIP1, ADCY9, IL6ST, DHRS3, NBL1, MED13L, DLC1, TPBG, SLC7A2, ABLIM1, IGF1R, OLFML3, PRSS23, FKBP5, INPP5F, SLC19A2, ELOVL5, GJA1, GREB1, NCOR2, AFF1, KLF4, SIAH2, UGCG, SEMA3B, LRIG1, GLA, DYNLT3, BHLHE40
HALLMARK_APICAL_SURFACE	0.190574	0.256115	0.142901	-0.413103	-1.25757	18	APP, SRPX, SULF2
HALLMARK_MYOGENESIS	0.0758294	0.17234	0.252961	-0.278937	-1.26377	96	COL15A1, PRNP, SSPN, APP, GSN, SGCA, DMD, HBEGF, NCAM1, WWTR1, GADD45B, MAPRE3, ITGB5, CDKN1A, ADCY9, CFD
HALLMARK_ANGIOGENESIS	0.151064	0.228885	0.165657	-0.409777	-1.29289	21	APP, NRP1, LUM, CCND2, ITGAV, MSX1
HALLMARK_NOTCH_SIGNALING	0.150106	0.228885	0.165657	-0.424759	-1.30915	19	HEYL, CUL1, FZD5, APH1A, NOTCH2, LFNG
HALLMARK_SPERMATOGENESIS	0.101695	0.184989	0.204295	-0.347884	-1.31437	41	POMC, PEBP1, MLF1, ARL4A, JAM3, PCSK1N, PIAS2, SLC12A2, BRAF, AGFG1, DBF4, TOPBP1, MLLT10, ZC3H14, NPHP1, COIL, SIRT1
HALLMARK_BILE_ACID_METABOLISM	0.0957684	0.184989	0.216543	-0.343496	-1.3261	49	APOA1, CYP7B1, ABCA9, ALDH1A1, EFHC1, EPHX2, SLC23A2, NR3C2, CH25H, ABCA6, ABCA1, ATXN1, IDI1, ISOC1, GSTK1
HALLMARK_TGF_BETA_SIGNALING	0.0960699	0.184989	0.213928	-0.349456	-1.33894	47	BMPR1A, WWTR1, BMP2, SPTBN1, PMEPA1, PPM1A, TGFBR1, JUNB, SMURF2, ACVR1, SKIL, PPP1R15A, CDKN1C, SKI, XIAP, ID1, NCOR2, ARID4B, SLC20A1, LTBP2, SMAD1, CDK9
HALLMARK_HEDGEHOG_SIGNALING	0.103594	0.184989	0.202072	-0.452325	-1.39411	19	UNC5C, TLE3, NRP1, DPYSL2, ETS2, LDB1, NRP2, RASA1, PML
HALLMARK_ANDROGEN_RESPONSE	0.0316342	0.083248	0.321776	-0.337037	-1.41401	71	HPGD, TSC22D1, PIAS1, ANKH, ARID5B, ACSL3, B2M, LIFR, SGK1, ELK4, PMEPA1, INSIG1, ZBTB10, APPBP2, SLC38A2, CDC14B, HERC3, IDI1, NDRG1, ADAMTS1, CAMKK2, ITGAV, FKBP5, PTPN21, ELOVL5, ZMIZ1, H1-0, HOMER2, AKAP12
HALLMARK_KRAS_SIGNALING_DN	0.0078151	0.0244222	0.38073	-0.474466	-1.6529	30	THNSL2, ZBTB16, TGFB2, SGK1, COQ8A, IDUA, TENT5C, SKIL, LFNG, CYP39A1, NR4A2, GAMT, THRB, BTG2, COPZ2, MAGIX, PDK2
HALLMARK_KRAS_SIGNALING_UP	0.000889381	0.0034207	0.477271	-0.379122	-1.68611	91	ZNF277, SPARCL1, HBEGF, DUSP6, MAFB, ANKH, NRP1, BMP2, ALDH1A2, ETV1, EMP1, SOX9, NIN, PCSK1N, CCSER2, IGF2, RABGAP1L, MAP3K1, BTBD3, CCND2, USP12, TOR1AIP2, SPON1, CBL, TRIB2, SPRY2, PPP1R15A, G0S2, AKAP12, EPB41L3, KLF4, DCBLD2, HSD11B1, TMEM100, CPE, SEMA3B, ADGRA2, ETS1, ETV5, GADD45G, GNG11, AVL9, EVI5, STRN, CROT
HALLMARK_UV_RESPONSE_DN	0.000415432	0.00188833	0.498493	-0.371158	-1.72146	112	PLCB4, BMPR1A, RGS4, LPAR1, RASA2, NRP1, IGFBP5, PMP22, FBLN5, MMP16, PTPRM, NR3C1, NEK7, PRDM2, MIOS, INSIG1, DLC1, ATXN1, LTBP1, CELF2, SIPA1L1, IGF1R, DMAC2L, PRKAR2B, SDC2, CAV1, ADGRL2, NR1D2, DUSP1, DYRK1A, RBPMS, MGLL, PTPN21, NOTCH2, ZMIZ1, GJA1, ID1, NIPBL, AKT3, LDLR, FYN, ACVR2A, COL1A2, CDK13, CITED2, TOGARAM1, CDKN1B, BHLHE40, YTHDC1, DLG1, TENT4A, ATRX, SCAF8
KEGG_CIRCADIAN_RHYTHM_MAMMAL	0.00544635	0.0405209	0.407018	-0.728853	-1.78037	9	CSNK1E, PER2, CRY2, PER1
HALLMARK_IL2_STAT5_SIGNALING	2.60135e-05	0.000162584	0.57561	-0.410898	-1.89388	110	PRNP, RORA, APLP1, ARL4A, KLF6, NT5E, MAFF, BCL2L1, NRP1, BMP2, CISH, BCL2, GADD45B, EMP1, LTB, PLAGL1, ITGAE, SLC2A3, GUCY1B1, SYT11, AHR, RABGAP1L, S100A1, TWSG1, DHRS3, SMPDL3A, CD81, DENND5A, RHOB, PTH1R, CCND2, NDRG1, SNX9, ITIH5, GALM, ITGAV, IGF1R, HYCC2, POU2F1, ALCAM, CDKN1C, GABARAPL1, COL6A1, IGF2R
