# Supplementary material for: Cardiac Macrophages and Fibroblasts Modulate Atrial Fibrillation Maintenance
Source: Circ Res. 2026 Feb 10;138(6):e326291. doi: 10.1161/CIRCRESAHA.125.326291 (PMC12986039; doi:10.1161/CIRCRESAHA.125.326291)
Supplement: Supplementary file 3 [file res-138-e326291-s003.xlsx]

## Sheet: Hoja1
contrast_name	group_1	group_2	gene_name	avg_log2FC	p_val_adj	p_val	pct.1	pct.2	exp_1	exp_2	n_1	n_2	ensembl_gene_id	GeneCardLink	ensemblLink
PsAFvsSham	SIMAF	SHAM	PLAC8	-1.71878	1.30921e-38	5.14162e-43	0.263	0.335	0.810811	2.66894	11250	5076	ENSSSCG00000009240	http://www.genecards.org/cgi-bin/carddisp.pl?gene=PLAC8	http://feb2023.archive.ensembl.org/Sus_scrofa/Gene/Summary?db=core;g=ENSSSCG00000009240
PsAFvsSham	SIMAF	SHAM	CST3	-1.59658	0	0	0.967	0.99	110.298	333.571	11250	5076	ENSSSCG00000037360	http://www.genecards.org/cgi-bin/carddisp.pl?gene=CST3	http://feb2023.archive.ensembl.org/Sus_scrofa/Gene/Summary?db=core;g=ENSSSCG00000037360
PsAFvsSham	SIMAF	SHAM	HSPA1A	-1.38347	7.39348e-249	2.90362e-253	0.357	0.599	6.69197	17.459	11250	5076	ENSSSCG00000029160	http://www.genecards.org/cgi-bin/carddisp.pl?gene=HSPA1A	http://feb2023.archive.ensembl.org/Sus_scrofa/Gene/Summary?db=core;g=ENSSSCG00000029160
PsAFvsSham	SIMAF	SHAM	CSNK1E	-1.30849	7.11122e-128	2.79277e-132	0.255	0.408	0.46502	1.15179	11250	5076	ENSSSCG00000000107	http://www.genecards.org/cgi-bin/carddisp.pl?gene=CSNK1E	http://feb2023.archive.ensembl.org/Sus_scrofa/Gene/Summary?db=core;g=ENSSSCG00000000107
PsAFvsSham	SIMAF	SHAM	CKS2	-1.288	1.89231e-104	7.43162e-109	0.312	0.444	0.960639	2.34579	11250	5076	ENSSSCG00000021161	http://www.genecards.org/cgi-bin/carddisp.pl?gene=CKS2	http://feb2023.archive.ensembl.org/Sus_scrofa/Gene/Summary?db=core;g=ENSSSCG00000021161
PsAFvsSham	SIMAF	SHAM	ISG15	-1.23284	4.54971e-187	1.78679e-191	0.451	0.64	3.43289	8.06828	11250	5076	ENSSSCG00000040575	http://www.genecards.org/cgi-bin/carddisp.pl?gene=ISG15	http://feb2023.archive.ensembl.org/Sus_scrofa/Gene/Summary?db=core;g=ENSSSCG00000040575
PsAFvsSham	SIMAF	SHAM	MX2	-1.21449	3.13963e-117	1.23302e-121	0.259	0.415	0.935728	2.17144	11250	5076	ENSSSCG00000012076	http://www.genecards.org/cgi-bin/carddisp.pl?gene=MX2	http://feb2023.archive.ensembl.org/Sus_scrofa/Gene/Summary?db=core;g=ENSSSCG00000012076
PsAFvsSham	SIMAF	SHAM	UBC	-1.15173	0	0	0.813	0.914	6.32139	14.0449	11250	5076	ENSSSCG00000029226	http://www.genecards.org/cgi-bin/carddisp.pl?gene=UBC	http://feb2023.archive.ensembl.org/Sus_scrofa/Gene/Summary?db=core;g=ENSSSCG00000029226
PsAFvsSham	SIMAF	SHAM	GADD45A	-1.14444	2.45966e-167	9.65973e-172	0.395	0.578	1.93838	4.28497	11250	5076	ENSSSCG00000037066	http://www.genecards.org/cgi-bin/carddisp.pl?gene=GADD45A	http://feb2023.archive.ensembl.org/Sus_scrofa/Gene/Summary?db=core;g=ENSSSCG00000037066
PsAFvsSham	SIMAF	SHAM	IFI6	-1.13823	4.4965e-192	1.76589e-196	0.725	0.797	8.31907	18.3112	11250	5076	ENSSSCG00000034570	http://www.genecards.org/cgi-bin/carddisp.pl?gene=IFI6	http://feb2023.archive.ensembl.org/Sus_scrofa/Gene/Summary?db=core;g=ENSSSCG00000034570
PsAFvsSham	SIMAF	SHAM	FKBP5	-1.09429	3.02387e-186	1.18755e-190	0.653	0.725	2.69963	5.7639	11250	5076	ENSSSCG00000001549	http://www.genecards.org/cgi-bin/carddisp.pl?gene=FKBP5	http://feb2023.archive.ensembl.org/Sus_scrofa/Gene/Summary?db=core;g=ENSSSCG00000001549
PsAFvsSham	SIMAF	SHAM	RGS1	-1.09409	1.14684e-239	4.50394e-244	0.538	0.738	4.02851	8.59995	11250	5076	ENSSSCG00000032416	http://www.genecards.org/cgi-bin/carddisp.pl?gene=RGS1	http://feb2023.archive.ensembl.org/Sus_scrofa/Gene/Summary?db=core;g=ENSSSCG00000032416
PsAFvsSham	SIMAF	SHAM	CD74	-1.08019	0	0	0.918	0.98	59.2878	125.353	11250	5076	ENSSSCG00000033262	http://www.genecards.org/cgi-bin/carddisp.pl?gene=CD74	http://feb2023.archive.ensembl.org/Sus_scrofa/Gene/Summary?db=core;g=ENSSSCG00000033262
PsAFvsSham	SIMAF	SHAM	PXDC1	-1.06868	3.43706e-60	1.34983e-64	0.217	0.323	0.623341	1.30745	11250	5076	ENSSSCG00000025582	http://www.genecards.org/cgi-bin/carddisp.pl?gene=PXDC1	http://feb2023.archive.ensembl.org/Sus_scrofa/Gene/Summary?db=core;g=ENSSSCG00000025582
PsAFvsSham	SIMAF	SHAM	EPSTI1	-1.06572	4.16383e-56	1.63525e-60	0.246	0.342	0.54689	1.14475	11250	5076	ENSSSCG00000037572	http://www.genecards.org/cgi-bin/carddisp.pl?gene=EPSTI1	http://feb2023.archive.ensembl.org/Sus_scrofa/Gene/Summary?db=core;g=ENSSSCG00000037572
PsAFvsSham	SIMAF	SHAM	HLA-DRA	-1.06183	0	0	0.78	0.919	34.1161	71.2201	11250	5076	ENSSSCG00000001453	http://www.genecards.org/cgi-bin/carddisp.pl?gene=HLA-DRA	http://feb2023.archive.ensembl.org/Sus_scrofa/Gene/Summary?db=core;g=ENSSSCG00000001453
PsAFvsSham	SIMAF	SHAM	DNAJB1	-1.05722	1.42043e-150	5.57841e-155	0.465	0.617	2.57409	5.35645	11250	5076	ENSSSCG00000013784	http://www.genecards.org/cgi-bin/carddisp.pl?gene=DNAJB1	http://feb2023.archive.ensembl.org/Sus_scrofa/Gene/Summary?db=core;g=ENSSSCG00000013784
PsAFvsSham	SIMAF	SHAM	LOC100624077	-1.0496	8.76134e-75	3.44081e-79	0.288	0.415	5.7415	11.8847	11250	5076	ENSSSCG00000031640	http://www.genecards.org/cgi-bin/carddisp.pl?gene=LOC100624077	http://feb2023.archive.ensembl.org/Sus_scrofa/Gene/Summary?db=core;g=ENSSSCG00000031640
PsAFvsSham	SIMAF	SHAM	RPL9	-1.03381	5.31958e-228	2.08914e-232	0.579	0.701	1.58739	3.25004	11250	5076	ENSSSCG00000012427	http://www.genecards.org/cgi-bin/carddisp.pl?gene=RPL9	http://feb2023.archive.ensembl.org/Sus_scrofa/Gene/Summary?db=core;g=ENSSSCG00000012427
PsAFvsSham	SIMAF	SHAM	FBP1	-1.03304	2.15692e-34	8.4708e-39	0.245	0.314	0.514911	1.05367	11250	5076	ENSSSCG00000031174	http://www.genecards.org/cgi-bin/carddisp.pl?gene=FBP1	http://feb2023.archive.ensembl.org/Sus_scrofa/Gene/Summary?db=core;g=ENSSSCG00000031174
PsAFvsSham	SIMAF	SHAM	TSC22D3	-1.02935	1.33775e-137	5.25369e-142	0.368	0.538	1.24403	2.53919	11250	5076	ENSSSCG00000030241	http://www.genecards.org/cgi-bin/carddisp.pl?gene=TSC22D3	http://feb2023.archive.ensembl.org/Sus_scrofa/Gene/Summary?db=core;g=ENSSSCG00000030241
PsAFvsSham	SIMAF	SHAM	SETX	-0.991168	2.30503e-45	9.05247e-50	0.246	0.334	0.595075	1.18287	11250	5076	ENSSSCG00000005724	http://www.genecards.org/cgi-bin/carddisp.pl?gene=SETX	http://feb2023.archive.ensembl.org/Sus_scrofa/Gene/Summary?db=core;g=ENSSSCG00000005724
PsAFvsSham	SIMAF	SHAM	HSPH1	-0.983974	4.62933e-129	1.81806e-133	0.576	0.69	3.2703	6.46832	11250	5076	ENSSSCG00000009334	http://www.genecards.org/cgi-bin/carddisp.pl?gene=HSPH1	http://feb2023.archive.ensembl.org/Sus_scrofa/Gene/Summary?db=core;g=ENSSSCG00000009334
PsAFvsSham	SIMAF	SHAM	DUSP5	-0.956685	1.49156e-51	5.85776e-56	0.377	0.459	1.27675	2.47794	11250	5076	ENSSSCG00000040815	http://www.genecards.org/cgi-bin/carddisp.pl?gene=DUSP5	http://feb2023.archive.ensembl.org/Sus_scrofa/Gene/Summary?db=core;g=ENSSSCG00000040815
PsAFvsSham	SIMAF	SHAM	HMGN1	-0.954524	3.37661e-52	1.32608e-56	0.214	0.311	0.476143	0.922711	11250	5076	ENSSSCG00000033733	http://www.genecards.org/cgi-bin/carddisp.pl?gene=HMGN1	http://feb2023.archive.ensembl.org/Sus_scrofa/Gene/Summary?db=core;g=ENSSSCG00000033733
PsAFvsSham	SIMAF	SHAM	CLIC4	-0.916978	1.38207e-80	5.42777e-85	0.381	0.497	1.19098	2.24873	11250	5076	ENSSSCG00000038994	http://www.genecards.org/cgi-bin/carddisp.pl?gene=CLIC4	http://feb2023.archive.ensembl.org/Sus_scrofa/Gene/Summary?db=core;g=ENSSSCG00000038994
PsAFvsSham	SIMAF	SHAM	HEXIM1	-0.907942	1.09189e-52	4.28815e-57	0.398	0.476	1.40002	2.62692	11250	5076	ENSSSCG00000017336	http://www.genecards.org/cgi-bin/carddisp.pl?gene=HEXIM1	http://feb2023.archive.ensembl.org/Sus_scrofa/Gene/Summary?db=core;g=ENSSSCG00000017336
PsAFvsSham	SIMAF	SHAM	ENSSSCG00000054337	-0.906745	3.1417e-52	1.23383e-56	0.212	0.323	6.5465	12.2734	11250	5076	ENSSSCG00000054337	http://www.genecards.org/cgi-bin/carddisp.pl?gene=ENSSSCG00000054337	http://feb2023.archive.ensembl.org/Sus_scrofa/Gene/Summary?db=core;g=ENSSSCG00000054337
PsAFvsSham	SIMAF	SHAM	ZFP36L2	-0.902667	2.95718e-155	1.16136e-159	0.721	0.811	5.82347	10.8871	11250	5076	ENSSSCG00000038549	http://www.genecards.org/cgi-bin/carddisp.pl?gene=ZFP36L2	http://feb2023.archive.ensembl.org/Sus_scrofa/Gene/Summary?db=core;g=ENSSSCG00000038549
PsAFvsSham	SIMAF	SHAM	ENSSSCG00000001455	-0.892872	1.38966e-73	5.45757e-78	0.602	0.697	5.67285	10.5337	11250	5076	ENSSSCG00000001455	http://www.genecards.org/cgi-bin/carddisp.pl?gene=ENSSSCG00000001455	http://feb2023.archive.ensembl.org/Sus_scrofa/Gene/Summary?db=core;g=ENSSSCG00000001455
PsAFvsSham	SIMAF	SHAM	CBX4	-0.885809	4.38202e-61	1.72094e-65	0.268	0.376	0.716251	1.32346	11250	5076	ENSSSCG00000017160	http://www.genecards.org/cgi-bin/carddisp.pl?gene=CBX4	http://feb2023.archive.ensembl.org/Sus_scrofa/Gene/Summary?db=core;g=ENSSSCG00000017160
PsAFvsSham	SIMAF	SHAM	ENSSSCG00000031170	-0.885099	5.32246e-45	2.09027e-49	0.272	0.359	0.616843	1.13921	11250	5076	ENSSSCG00000031170	http://www.genecards.org/cgi-bin/carddisp.pl?gene=ENSSSCG00000031170	http://feb2023.archive.ensembl.org/Sus_scrofa/Gene/Summary?db=core;g=ENSSSCG00000031170
PsAFvsSham	SIMAF	SHAM	SLA-DQB1	-0.878067	9.65219e-295	3.79067e-299	0.84	0.935	36.3166	66.7467	11250	5076	ENSSSCG00000001457	http://www.genecards.org/cgi-bin/carddisp.pl?gene=SLA-DQB1	http://feb2023.archive.ensembl.org/Sus_scrofa/Gene/Summary?db=core;g=ENSSSCG00000001457
PsAFvsSham	SIMAF	SHAM	SLA-6	-0.877627	4.40721e-66	1.73083e-70	0.277	0.388	0.678472	1.24656	11250	5076	ENSSSCG00000056738	http://www.genecards.org/cgi-bin/carddisp.pl?gene=SLA-6	http://feb2023.archive.ensembl.org/Sus_scrofa/Gene/Summary?db=core;g=ENSSSCG00000056738
PsAFvsSham	SIMAF	SHAM	TXNIP	-0.876381	2.54912e-155	1.00111e-159	0.604	0.752	5.158	9.46884	11250	5076	ENSSSCG00000031262	http://www.genecards.org/cgi-bin/carddisp.pl?gene=TXNIP	http://feb2023.archive.ensembl.org/Sus_scrofa/Gene/Summary?db=core;g=ENSSSCG00000031262
PsAFvsSham	SIMAF	SHAM	EIF2AK2	-0.875354	5.02685e-18	1.97418e-22	0.259	0.306	0.572254	1.04974	11250	5076	ENSSSCG00000008496	http://www.genecards.org/cgi-bin/carddisp.pl?gene=EIF2AK2	http://feb2023.archive.ensembl.org/Sus_scrofa/Gene/Summary?db=core;g=ENSSSCG00000008496
PsAFvsSham	SIMAF	SHAM	SLA-DOA	-0.86317	1.73454e-92	6.81201e-97	0.263	0.413	0.681218	1.23912	11250	5076	ENSSSCG00000001472	http://www.genecards.org/cgi-bin/carddisp.pl?gene=SLA-DOA	http://feb2023.archive.ensembl.org/Sus_scrofa/Gene/Summary?db=core;g=ENSSSCG00000001472
PsAFvsSham	SIMAF	SHAM	INSIG1	-0.860939	1.57803e-88	6.19734e-93	0.577	0.659	3.4248	6.22015	11250	5076	ENSSSCG00000016420	http://www.genecards.org/cgi-bin/carddisp.pl?gene=INSIG1	http://feb2023.archive.ensembl.org/Sus_scrofa/Gene/Summary?db=core;g=ENSSSCG00000016420
PsAFvsSham	SIMAF	SHAM	CITED2	-0.86029	1.12425e-44	4.41522e-49	0.297	0.384	1.11546	2.02497	11250	5076	ENSSSCG00000004142	http://www.genecards.org/cgi-bin/carddisp.pl?gene=CITED2	http://feb2023.archive.ensembl.org/Sus_scrofa/Gene/Summary?db=core;g=ENSSSCG00000004142
PsAFvsSham	SIMAF	SHAM	ENSSSCG00000057351	-0.853418	4.54026e-45	1.78308e-49	0.29	0.379	1.41262	2.55226	11250	5076	ENSSSCG00000057351	http://www.genecards.org/cgi-bin/carddisp.pl?gene=ENSSSCG00000057351	http://feb2023.archive.ensembl.org/Sus_scrofa/Gene/Summary?db=core;g=ENSSSCG00000057351
PsAFvsSham	SIMAF	SHAM	CADM1	-0.842124	1.13371e-54	4.45239e-59	0.293	0.396	0.852887	1.52892	11250	5076	ENSSSCG00000031831	http://www.genecards.org/cgi-bin/carddisp.pl?gene=CADM1	http://feb2023.archive.ensembl.org/Sus_scrofa/Gene/Summary?db=core;g=ENSSSCG00000031831
PsAFvsSham	SIMAF	SHAM	ADRB2	-0.826268	5.16438e-66	2.02819e-70	0.193	0.311	0.757015	1.34222	11250	5076	ENSSSCG00000052586	http://www.genecards.org/cgi-bin/carddisp.pl?gene=ADRB2	http://feb2023.archive.ensembl.org/Sus_scrofa/Gene/Summary?db=core;g=ENSSSCG00000052586
PsAFvsSham	SIMAF	SHAM	VAMP2	-0.822916	4.60897e-33	1.81006e-37	0.318	0.382	0.638086	1.12872	11250	5076	ENSSSCG00000034868	http://www.genecards.org/cgi-bin/carddisp.pl?gene=VAMP2	http://feb2023.archive.ensembl.org/Sus_scrofa/Gene/Summary?db=core;g=ENSSSCG00000034868
PsAFvsSham	SIMAF	SHAM	HGSNAT	-0.821689	3.29995e-19	1.29598e-23	0.26	0.309	0.509646	0.900746	11250	5076	ENSSSCG00000038960	http://www.genecards.org/cgi-bin/carddisp.pl?gene=HGSNAT	http://feb2023.archive.ensembl.org/Sus_scrofa/Gene/Summary?db=core;g=ENSSSCG00000038960
PsAFvsSham	SIMAF	SHAM	PCNA.1	-0.819214	1.42247e-37	5.58642e-42	0.38	0.446	0.992528	1.75122	11250	5076	ENSSSCG00000056538	http://www.genecards.org/cgi-bin/carddisp.pl?gene=PCNA.1	http://feb2023.archive.ensembl.org/Sus_scrofa/Gene/Summary?db=core;g=ENSSSCG00000056538
PsAFvsSham	SIMAF	SHAM	IFIH1	-0.802987	3.12213e-35	1.22615e-39	0.269	0.348	0.751942	1.31188	11250	5076	ENSSSCG00000015897	http://www.genecards.org/cgi-bin/carddisp.pl?gene=IFIH1	http://feb2023.archive.ensembl.org/Sus_scrofa/Gene/Summary?db=core;g=ENSSSCG00000015897
PsAFvsSham	SIMAF	SHAM	CALCRL	-0.793892	6.24637e-48	2.45311e-52	0.262	0.361	0.722886	1.25326	11250	5076	ENSSSCG00000016031	http://www.genecards.org/cgi-bin/carddisp.pl?gene=CALCRL	http://feb2023.archive.ensembl.org/Sus_scrofa/Gene/Summary?db=core;g=ENSSSCG00000016031
PsAFvsSham	SIMAF	SHAM	MX1	-0.788612	2.62526e-32	1.03101e-36	0.256	0.331	0.795287	1.37374	11250	5076	ENSSSCG00000012077	http://www.genecards.org/cgi-bin/carddisp.pl?gene=MX1	http://feb2023.archive.ensembl.org/Sus_scrofa/Gene/Summary?db=core;g=ENSSSCG00000012077
PsAFvsSham	SIMAF	SHAM	TENT5A	-0.788038	4.78978e-42	1.88108e-46	0.411	0.484	1.6192	2.79587	11250	5076	ENSSSCG00000004464	http://www.genecards.org/cgi-bin/carddisp.pl?gene=TENT5A	http://feb2023.archive.ensembl.org/Sus_scrofa/Gene/Summary?db=core;g=ENSSSCG00000004464
PsAFvsSham	SIMAF	SHAM	IER2	-0.787532	2.88847e-119	1.13438e-123	0.386	0.552	2.17771	3.75894	11250	5076	ENSSSCG00000013753	http://www.genecards.org/cgi-bin/carddisp.pl?gene=IER2	http://feb2023.archive.ensembl.org/Sus_scrofa/Gene/Summary?db=core;g=ENSSSCG00000013753
PsAFvsSham	SIMAF	SHAM	HERPUD1	-0.786759	9.35853e-67	3.67535e-71	0.639	0.665	2.46274	4.24866	11250	5076	ENSSSCG00000040663	http://www.genecards.org/cgi-bin/carddisp.pl?gene=HERPUD1	http://feb2023.archive.ensembl.org/Sus_scrofa/Gene/Summary?db=core;g=ENSSSCG00000040663
PsAFvsSham	SIMAF	SHAM	AHI1	-0.78097	2.78143e-31	1.09234e-35	0.266	0.34	0.706308	1.21359	11250	5076	ENSSSCG00000004166	http://www.genecards.org/cgi-bin/carddisp.pl?gene=AHI1	http://feb2023.archive.ensembl.org/Sus_scrofa/Gene/Summary?db=core;g=ENSSSCG00000004166
PsAFvsSham	SIMAF	SHAM	KLF6	-0.778905	2.78109e-49	1.09221e-53	0.491	0.563	2.17066	3.72444	11250	5076	ENSSSCG00000035212	http://www.genecards.org/cgi-bin/carddisp.pl?gene=KLF6	http://feb2023.archive.ensembl.org/Sus_scrofa/Gene/Summary?db=core;g=ENSSSCG00000035212
PsAFvsSham	SIMAF	SHAM	ABCA9	-0.777073	3.10593e-62	1.21978e-66	0.187	0.303	0.611722	1.04823	11250	5076	ENSSSCG00000017257	http://www.genecards.org/cgi-bin/carddisp.pl?gene=ABCA9	http://feb2023.archive.ensembl.org/Sus_scrofa/Gene/Summary?db=core;g=ENSSSCG00000017257
PsAFvsSham	SIMAF	SHAM	UBB	-0.776971	0	0	0.986	0.988	35.5416	60.9015	11250	5076	ENSSSCG00000018033	http://www.genecards.org/cgi-bin/carddisp.pl?gene=UBB	http://feb2023.archive.ensembl.org/Sus_scrofa/Gene/Summary?db=core;g=ENSSSCG00000018033
PsAFvsSham	SIMAF	SHAM	GADD45G	-0.775	1.40928e-11	5.53463e-16	0.32	0.355	1.3188	2.25667	11250	5076	ENSSSCG00000035249	http://www.genecards.org/cgi-bin/carddisp.pl?gene=GADD45G	http://feb2023.archive.ensembl.org/Sus_scrofa/Gene/Summary?db=core;g=ENSSSCG00000035249
PsAFvsSham	SIMAF	SHAM	NR4A2	-0.774117	1.45894e-72	5.72966e-77	0.578	0.636	2.45272	4.19446	11250	5076	ENSSSCG00000015871	http://www.genecards.org/cgi-bin/carddisp.pl?gene=NR4A2	http://feb2023.archive.ensembl.org/Sus_scrofa/Gene/Summary?db=core;g=ENSSSCG00000015871
PsAFvsSham	SIMAF	SHAM	ACOT13	-0.766928	4.13495e-28	1.62391e-32	0.467	0.492	1.08404	1.8446	11250	5076	ENSSSCG00000036411	http://www.genecards.org/cgi-bin/carddisp.pl?gene=ACOT13	http://feb2023.archive.ensembl.org/Sus_scrofa/Gene/Summary?db=core;g=ENSSSCG00000036411
PsAFvsSham	SIMAF	SHAM	GRK3	-0.765262	7.27457e-29	2.85692e-33	0.364	0.416	0.809095	1.37516	11250	5076	ENSSSCG00000009956	http://www.genecards.org/cgi-bin/carddisp.pl?gene=GRK3	http://feb2023.archive.ensembl.org/Sus_scrofa/Gene/Summary?db=core;g=ENSSSCG00000009956
PsAFvsSham	SIMAF	SHAM	ENSSSCG00000009178	-0.760483	1.52182e-128	5.97659e-133	0.834	0.841	5.77284	9.77948	11250	5076	ENSSSCG00000009178	http://www.genecards.org/cgi-bin/carddisp.pl?gene=ENSSSCG00000009178	http://feb2023.archive.ensembl.org/Sus_scrofa/Gene/Summary?db=core;g=ENSSSCG00000009178
PsAFvsSham	SIMAF	SHAM	SLBP	-0.746689	2.23586e-13	8.78082e-18	0.303	0.333	0.512999	0.860732	11250	5076	ENSSSCG00000055957	http://www.genecards.org/cgi-bin/carddisp.pl?gene=SLBP	http://feb2023.archive.ensembl.org/Sus_scrofa/Gene/Summary?db=core;g=ENSSSCG00000055957
PsAFvsSham	SIMAF	SHAM	DEPTOR	-0.742599	6.75292e-12	2.65205e-16	0.302	0.331	0.588636	0.98485	11250	5076	ENSSSCG00000049630	http://www.genecards.org/cgi-bin/carddisp.pl?gene=DEPTOR	http://feb2023.archive.ensembl.org/Sus_scrofa/Gene/Summary?db=core;g=ENSSSCG00000049630
PsAFvsSham	SIMAF	SHAM	SMC6	-0.734706	1.90238e-31	7.47117e-36	0.342	0.404	0.834589	1.38876	11250	5076	ENSSSCG00000008614	http://www.genecards.org/cgi-bin/carddisp.pl?gene=SMC6	http://feb2023.archive.ensembl.org/Sus_scrofa/Gene/Summary?db=core;g=ENSSSCG00000008614
PsAFvsSham	SIMAF	SHAM	PER1	-0.733738	3.16443e-68	1.24276e-72	0.479	0.556	1.279	2.12685	11250	5076	ENSSSCG00000017983	http://www.genecards.org/cgi-bin/carddisp.pl?gene=PER1	http://feb2023.archive.ensembl.org/Sus_scrofa/Gene/Summary?db=core;g=ENSSSCG00000017983
PsAFvsSham	SIMAF	SHAM	PIK3C2A	-0.73338	6.67918e-07	2.62309e-11	0.316	0.331	0.646748	1.07519	11250	5076	ENSSSCG00000025406	http://www.genecards.org/cgi-bin/carddisp.pl?gene=PIK3C2A	http://feb2023.archive.ensembl.org/Sus_scrofa/Gene/Summary?db=core;g=ENSSSCG00000025406
PsAFvsSham	SIMAF	SHAM	EVL	-0.723785	2.82534e-36	1.10958e-40	0.327	0.398	0.62638	1.03442	11250	5076	ENSSSCG00000037105	http://www.genecards.org/cgi-bin/carddisp.pl?gene=EVL	http://feb2023.archive.ensembl.org/Sus_scrofa/Gene/Summary?db=core;g=ENSSSCG00000037105
PsAFvsSham	SIMAF	SHAM	ENSSSCG00000001456	-0.713452	1.05223e-85	4.1324e-90	0.501	0.623	2.11974	3.47574	11250	5076	ENSSSCG00000001456	http://www.genecards.org/cgi-bin/carddisp.pl?gene=ENSSSCG00000001456	http://feb2023.archive.ensembl.org/Sus_scrofa/Gene/Summary?db=core;g=ENSSSCG00000001456
PsAFvsSham	SIMAF	SHAM	C1QB	-0.712625	1.69995e-98	6.67616e-103	0.304	0.484	17.0529	27.946	11250	5076	ENSSSCG00000033512	http://www.genecards.org/cgi-bin/carddisp.pl?gene=C1QB	http://feb2023.archive.ensembl.org/Sus_scrofa/Gene/Summary?db=core;g=ENSSSCG00000033512
PsAFvsSham	SIMAF	SHAM	TENT5C	-0.710104	1.65936e-63	6.51675e-68	0.57	0.633	2.25438	3.68794	11250	5076	ENSSSCG00000006729	http://www.genecards.org/cgi-bin/carddisp.pl?gene=TENT5C	http://feb2023.archive.ensembl.org/Sus_scrofa/Gene/Summary?db=core;g=ENSSSCG00000006729
PsAFvsSham	SIMAF	SHAM	C1QA	-0.708271	1.45925e-93	5.73086e-98	0.303	0.479	17.4956	28.585	11250	5076	ENSSSCG00000003524	http://www.genecards.org/cgi-bin/carddisp.pl?gene=C1QA	http://feb2023.archive.ensembl.org/Sus_scrofa/Gene/Summary?db=core;g=ENSSSCG00000003524
PsAFvsSham	SIMAF	SHAM	CD83	-0.707391	4.69715e-146	1.8447e-150	0.766	0.811	5.43415	8.8731	11250	5076	ENSSSCG00000021576	http://www.genecards.org/cgi-bin/carddisp.pl?gene=CD83	http://feb2023.archive.ensembl.org/Sus_scrofa/Gene/Summary?db=core;g=ENSSSCG00000021576
PsAFvsSham	SIMAF	SHAM	TACC1	-0.704703	2.71206e-51	1.0651e-55	0.558	0.588	1.39328	2.27073	11250	5076	ENSSSCG00000015814	http://www.genecards.org/cgi-bin/carddisp.pl?gene=TACC1	http://feb2023.archive.ensembl.org/Sus_scrofa/Gene/Summary?db=core;g=ENSSSCG00000015814
PsAFvsSham	SIMAF	SHAM	EHD4	-0.696131	2.8674e-09	1.12611e-13	0.275	0.302	0.496922	0.805037	11250	5076	ENSSSCG00000020666	http://www.genecards.org/cgi-bin/carddisp.pl?gene=EHD4	http://feb2023.archive.ensembl.org/Sus_scrofa/Gene/Summary?db=core;g=ENSSSCG00000020666
PsAFvsSham	SIMAF	SHAM	FCGR2B	-0.694741	1.70798e-64	6.7077e-69	0.571	0.63	3.35626	5.43237	11250	5076	ENSSSCG00000006350	http://www.genecards.org/cgi-bin/carddisp.pl?gene=FCGR2B	http://feb2023.archive.ensembl.org/Sus_scrofa/Gene/Summary?db=core;g=ENSSSCG00000006350
PsAFvsSham	SIMAF	SHAM	JUN	-0.693102	1.86648e-78	7.33017e-83	0.721	0.786	11.3026	18.2735	11250	5076	ENSSSCG00000031912	http://www.genecards.org/cgi-bin/carddisp.pl?gene=JUN	http://feb2023.archive.ensembl.org/Sus_scrofa/Gene/Summary?db=core;g=ENSSSCG00000031912
PsAFvsSham	SIMAF	SHAM	SRSF7	-0.689635	1.28179e-86	5.03392e-91	0.73	0.77	3.1389	5.0626	11250	5076	ENSSSCG00000008484	http://www.genecards.org/cgi-bin/carddisp.pl?gene=SRSF7	http://feb2023.archive.ensembl.org/Sus_scrofa/Gene/Summary?db=core;g=ENSSSCG00000008484
PsAFvsSham	SIMAF	SHAM	ENSSSCG00000004392	-0.677768	2.04216e-25	8.02012e-30	0.402	0.444	0.928218	1.48478	11250	5076	ENSSSCG00000004392	http://www.genecards.org/cgi-bin/carddisp.pl?gene=ENSSSCG00000004392	http://feb2023.archive.ensembl.org/Sus_scrofa/Gene/Summary?db=core;g=ENSSSCG00000004392
PsAFvsSham	SIMAF	SHAM	GPR34	-0.677668	1.10413e-15	4.33623e-20	0.267	0.318	0.672232	1.07522	11250	5076	ENSSSCG00000022309	http://www.genecards.org/cgi-bin/carddisp.pl?gene=GPR34	http://feb2023.archive.ensembl.org/Sus_scrofa/Gene/Summary?db=core;g=ENSSSCG00000022309
PsAFvsSham	SIMAF	SHAM	TNF	-0.677556	9.30872e-36	3.65578e-40	0.379	0.461	4.48609	7.17512	11250	5076	ENSSSCG00000060860	http://www.genecards.org/cgi-bin/carddisp.pl?gene=TNF	http://feb2023.archive.ensembl.org/Sus_scrofa/Gene/Summary?db=core;g=ENSSSCG00000060860
PsAFvsSham	SIMAF	SHAM	MYLIP	-0.674828	7.32721e-19	2.87759e-23	0.262	0.32	0.719147	1.148	11250	5076	ENSSSCG00000001063	http://www.genecards.org/cgi-bin/carddisp.pl?gene=MYLIP	http://feb2023.archive.ensembl.org/Sus_scrofa/Gene/Summary?db=core;g=ENSSSCG00000001063
PsAFvsSham	SIMAF	SHAM	ENSSSCG00000046461	-0.671654	5.68151e-21	2.23128e-25	0.341	0.386	0.764701	1.21804	11250	5076	ENSSSCG00000046461	http://www.genecards.org/cgi-bin/carddisp.pl?gene=ENSSSCG00000046461	http://feb2023.archive.ensembl.org/Sus_scrofa/Gene/Summary?db=core;g=ENSSSCG00000046461
PsAFvsSham	SIMAF	SHAM	WASF2	-0.663664	2.11941e-13	8.32351e-18	0.421	0.437	0.870314	1.37861	11250	5076	ENSSSCG00000003577	http://www.genecards.org/cgi-bin/carddisp.pl?gene=WASF2	http://feb2023.archive.ensembl.org/Sus_scrofa/Gene/Summary?db=core;g=ENSSSCG00000003577
PsAFvsSham	SIMAF	SHAM	NUFIP2	-0.656914	1.15106e-80	4.52052e-85	0.674	0.726	3.0849	4.86392	11250	5076	ENSSSCG00000017785	http://www.genecards.org/cgi-bin/carddisp.pl?gene=NUFIP2	http://feb2023.archive.ensembl.org/Sus_scrofa/Gene/Summary?db=core;g=ENSSSCG00000017785
PsAFvsSham	SIMAF	SHAM	CNOT6L	-0.648707	3.91911e-09	1.53914e-13	0.357	0.374	0.750029	1.17581	11250	5076	ENSSSCG00000008989	http://www.genecards.org/cgi-bin/carddisp.pl?gene=CNOT6L	http://feb2023.archive.ensembl.org/Sus_scrofa/Gene/Summary?db=core;g=ENSSSCG00000008989
PsAFvsSham	SIMAF	SHAM	CSGALNACT2	-0.647261	2.16625e-11	8.50743e-16	0.471	0.473	1.17473	1.83979	11250	5076	ENSSSCG00000010200	http://www.genecards.org/cgi-bin/carddisp.pl?gene=CSGALNACT2	http://feb2023.archive.ensembl.org/Sus_scrofa/Gene/Summary?db=core;g=ENSSSCG00000010200
PsAFvsSham	SIMAF	SHAM	RHOB	-0.643427	8.06069e-128	3.16565e-132	0.666	0.787	5.82198	9.09407	11250	5076	ENSSSCG00000043781	http://www.genecards.org/cgi-bin/carddisp.pl?gene=RHOB	http://feb2023.archive.ensembl.org/Sus_scrofa/Gene/Summary?db=core;g=ENSSSCG00000043781
PsAFvsSham	SIMAF	SHAM	ATF3	-0.640458	6.49249e-51	2.54978e-55	0.684	0.727	8.02733	12.5131	11250	5076	ENSSSCG00000015595	http://www.genecards.org/cgi-bin/carddisp.pl?gene=ATF3	http://feb2023.archive.ensembl.org/Sus_scrofa/Gene/Summary?db=core;g=ENSSSCG00000015595
PsAFvsSham	SIMAF	SHAM	KLF4	-0.621206	1.18279e-29	4.64512e-34	0.62	0.638	3.32877	5.12012	11250	5076	ENSSSCG00000005437	http://www.genecards.org/cgi-bin/carddisp.pl?gene=KLF4	http://feb2023.archive.ensembl.org/Sus_scrofa/Gene/Summary?db=core;g=ENSSSCG00000005437
PsAFvsSham	SIMAF	SHAM	FXYD6	-0.616716	1.25339e-63	4.92239e-68	0.42	0.533	1.30166	1.99588	11250	5076	ENSSSCG00000015083	http://www.genecards.org/cgi-bin/carddisp.pl?gene=FXYD6	http://feb2023.archive.ensembl.org/Sus_scrofa/Gene/Summary?db=core;g=ENSSSCG00000015083
PsAFvsSham	SIMAF	SHAM	SPTY2D1	-0.616534	7.09096e-11	2.78481e-15	0.346	0.372	0.80497	1.23411	11250	5076	ENSSSCG00000013361	http://www.genecards.org/cgi-bin/carddisp.pl?gene=SPTY2D1	http://feb2023.archive.ensembl.org/Sus_scrofa/Gene/Summary?db=core;g=ENSSSCG00000013361
PsAFvsSham	SIMAF	SHAM	EIF4A2	-0.614679	5.31101e-90	2.08578e-94	0.76	0.796	3.11541	4.7703	11250	5076	ENSSSCG00000011803	http://www.genecards.org/cgi-bin/carddisp.pl?gene=EIF4A2	http://feb2023.archive.ensembl.org/Sus_scrofa/Gene/Summary?db=core;g=ENSSSCG00000011803
PsAFvsSham	SIMAF	SHAM	FNBP4	-0.613496	7.51342e-46	2.95072e-50	0.516	0.568	1.48162	2.26676	11250	5076	ENSSSCG00000030610	http://www.genecards.org/cgi-bin/carddisp.pl?gene=FNBP4	http://feb2023.archive.ensembl.org/Sus_scrofa/Gene/Summary?db=core;g=ENSSSCG00000030610
PsAFvsSham	SIMAF	SHAM	UVRAG	-0.610189	9.9748e-17	3.91737e-21	0.323	0.365	0.637306	0.97276	11250	5076	ENSSSCG00000028979	http://www.genecards.org/cgi-bin/carddisp.pl?gene=UVRAG	http://feb2023.archive.ensembl.org/Sus_scrofa/Gene/Summary?db=core;g=ENSSSCG00000028979
PsAFvsSham	SIMAF	SHAM	FBXO33	-0.60742	2.86897e-08	1.12672e-12	0.307	0.331	0.599247	0.912911	11250	5076	ENSSSCG00000004989	http://www.genecards.org/cgi-bin/carddisp.pl?gene=FBXO33	http://feb2023.archive.ensembl.org/Sus_scrofa/Gene/Summary?db=core;g=ENSSSCG00000004989
PsAFvsSham	SIMAF	SHAM	TNFAIP8	-0.60413	1	0.000117053	0.332	0.328	0.722878	1.09876	11250	5076	ENSSSCG00000040617	http://www.genecards.org/cgi-bin/carddisp.pl?gene=TNFAIP8	http://feb2023.archive.ensembl.org/Sus_scrofa/Gene/Summary?db=core;g=ENSSSCG00000040617
PsAFvsSham	SIMAF	SHAM	HSPA8	-0.601564	6.46318e-212	2.53826e-216	0.971	0.965	15.321	23.2475	11250	5076	ENSSSCG00000015140	http://www.genecards.org/cgi-bin/carddisp.pl?gene=HSPA8	http://feb2023.archive.ensembl.org/Sus_scrofa/Gene/Summary?db=core;g=ENSSSCG00000015140
PsAFvsSham	SIMAF	SHAM	WNK1	-0.59856	6.67619e-11	2.62192e-15	0.354	0.378	0.695859	1.05361	11250	5076	ENSSSCG00000000753	http://www.genecards.org/cgi-bin/carddisp.pl?gene=WNK1	http://feb2023.archive.ensembl.org/Sus_scrofa/Gene/Summary?db=core;g=ENSSSCG00000000753
PsAFvsSham	SIMAF	SHAM	PCF11	-0.58922	2.31216e-68	9.08048e-73	0.691	0.719	2.71042	4.07758	11250	5076	ENSSSCG00000014901	http://www.genecards.org/cgi-bin/carddisp.pl?gene=PCF11	http://feb2023.archive.ensembl.org/Sus_scrofa/Gene/Summary?db=core;g=ENSSSCG00000014901
PsAFvsSham	SIMAF	SHAM	ENSSSCG00000044572	-0.587933	4.9816e-32	1.95641e-36	0.484	0.523	1.11746	1.67958	11250	5076	ENSSSCG00000044572	http://www.genecards.org/cgi-bin/carddisp.pl?gene=ENSSSCG00000044572	http://feb2023.archive.ensembl.org/Sus_scrofa/Gene/Summary?db=core;g=ENSSSCG00000044572
PsAFvsSham	SIMAF	SHAM	GADD45B	-0.585533	1.11487e-88	4.37839e-93	0.818	0.845	6.66333	9.99888	11250	5076	ENSSSCG00000022689	http://www.genecards.org/cgi-bin/carddisp.pl?gene=GADD45B	http://feb2023.archive.ensembl.org/Sus_scrofa/Gene/Summary?db=core;g=ENSSSCG00000022689
PsAFvsSham	SIMAF	SHAM	PNISR	-0.582258	1.28582e-18	5.04975e-23	0.428	0.457	1.04802	1.56902	11250	5076	ENSSSCG00000037594	http://www.genecards.org/cgi-bin/carddisp.pl?gene=PNISR	http://feb2023.archive.ensembl.org/Sus_scrofa/Gene/Summary?db=core;g=ENSSSCG00000037594
PsAFvsSham	SIMAF	SHAM	RSRP1	-0.582254	5.97351e-26	2.34596e-30	0.61	0.616	2.28966	3.42799	11250	5076	ENSSSCG00000034449	http://www.genecards.org/cgi-bin/carddisp.pl?gene=RSRP1	http://feb2023.archive.ensembl.org/Sus_scrofa/Gene/Summary?db=core;g=ENSSSCG00000034449
PsAFvsSham	SIMAF	SHAM	CCNL1	-0.578766	2.22374e-42	8.73324e-47	0.646	0.672	2.27571	3.39887	11250	5076	ENSSSCG00000029352	http://www.genecards.org/cgi-bin/carddisp.pl?gene=CCNL1	http://feb2023.archive.ensembl.org/Sus_scrofa/Gene/Summary?db=core;g=ENSSSCG00000029352
PsAFvsSham	SIMAF	SHAM	DNAJB4	-0.577987	3.14954e-26	1.23691e-30	0.264	0.339	1.04563	1.56081	11250	5076	ENSSSCG00000003766	http://www.genecards.org/cgi-bin/carddisp.pl?gene=DNAJB4	http://feb2023.archive.ensembl.org/Sus_scrofa/Gene/Summary?db=core;g=ENSSSCG00000003766
PsAFvsSham	SIMAF	SHAM	PNN	-0.577538	2.40975e-44	9.46373e-49	0.57	0.616	1.85257	2.76452	11250	5076	ENSSSCG00000022828	http://www.genecards.org/cgi-bin/carddisp.pl?gene=PNN	http://feb2023.archive.ensembl.org/Sus_scrofa/Gene/Summary?db=core;g=ENSSSCG00000022828
PsAFvsSham	SIMAF	SHAM	ATP2B1	-0.575942	9.78676e-46	3.84352e-50	0.703	0.698	2.53751	3.78247	11250	5076	ENSSSCG00000027898	http://www.genecards.org/cgi-bin/carddisp.pl?gene=ATP2B1	http://feb2023.archive.ensembl.org/Sus_scrofa/Gene/Summary?db=core;g=ENSSSCG00000027898
PsAFvsSham	SIMAF	SHAM	ENSSSCG00000017146	-0.575045	1.21958e-06	4.7896e-11	0.397	0.405	1.02762	1.53081	11250	5076	ENSSSCG00000017146	http://www.genecards.org/cgi-bin/carddisp.pl?gene=ENSSSCG00000017146	http://feb2023.archive.ensembl.org/Sus_scrofa/Gene/Summary?db=core;g=ENSSSCG00000017146
PsAFvsSham	SIMAF	SHAM	CHD9	-0.574771	4.57653e-10	1.79733e-14	0.323	0.353	0.739347	1.10115	11250	5076	ENSSSCG00000033591	http://www.genecards.org/cgi-bin/carddisp.pl?gene=CHD9	http://feb2023.archive.ensembl.org/Sus_scrofa/Gene/Summary?db=core;g=ENSSSCG00000033591
PsAFvsSham	SIMAF	SHAM	SETD2	-0.574258	9.01441e-08	3.5402e-12	0.359	0.377	0.793545	1.18145	11250	5076	ENSSSCG00000011332	http://www.genecards.org/cgi-bin/carddisp.pl?gene=SETD2	http://feb2023.archive.ensembl.org/Sus_scrofa/Gene/Summary?db=core;g=ENSSSCG00000011332
PsAFvsSham	SIMAF	SHAM	TAF7	-0.573278	1.00431e-11	3.94421e-16	0.346	0.376	0.820316	1.22048	11250	5076	ENSSSCG00000028168	http://www.genecards.org/cgi-bin/carddisp.pl?gene=TAF7	http://feb2023.archive.ensembl.org/Sus_scrofa/Gene/Summary?db=core;g=ENSSSCG00000028168
PsAFvsSham	SIMAF	SHAM	UBL3	-0.572497	2.70192e-32	1.06112e-36	0.597	0.605	1.76797	2.62907	11250	5076	ENSSSCG00000035992	http://www.genecards.org/cgi-bin/carddisp.pl?gene=UBL3	http://feb2023.archive.ensembl.org/Sus_scrofa/Gene/Summary?db=core;g=ENSSSCG00000035992
PsAFvsSham	SIMAF	SHAM	SRSF1	-0.568366	0.00151889	5.96509e-08	0.416	0.414	0.966801	1.43355	11250	5076	ENSSSCG00000017626	http://www.genecards.org/cgi-bin/carddisp.pl?gene=SRSF1	http://feb2023.archive.ensembl.org/Sus_scrofa/Gene/Summary?db=core;g=ENSSSCG00000017626
PsAFvsSham	SIMAF	SHAM	CCL4	-0.567173	2.75056e-11	1.08022e-15	0.67	0.671	62.9478	93.2645	11250	5076	ENSSSCG00000032343	http://www.genecards.org/cgi-bin/carddisp.pl?gene=CCL4	http://feb2023.archive.ensembl.org/Sus_scrofa/Gene/Summary?db=core;g=ENSSSCG00000032343
PsAFvsSham	SIMAF	SHAM	C6ORF62	-0.564781	7.72861e-22	3.03523e-26	0.502	0.524	1.48161	2.19147	11250	5076	ENSSSCG00000038752	http://www.genecards.org/cgi-bin/carddisp.pl?gene=C6ORF62	http://feb2023.archive.ensembl.org/Sus_scrofa/Gene/Summary?db=core;g=ENSSSCG00000038752
PsAFvsSham	SIMAF	SHAM	SMNDC1	-0.564166	2.65322e-20	1.04199e-24	0.576	0.571	1.63591	2.41868	11250	5076	ENSSSCG00000030507	http://www.genecards.org/cgi-bin/carddisp.pl?gene=SMNDC1	http://feb2023.archive.ensembl.org/Sus_scrofa/Gene/Summary?db=core;g=ENSSSCG00000030507
PsAFvsSham	SIMAF	SHAM	NUCKS1	-0.564111	2.1206e-56	8.32815e-61	0.648	0.69	2.11957	3.13366	11250	5076	ENSSSCG00000022398	http://www.genecards.org/cgi-bin/carddisp.pl?gene=NUCKS1	http://feb2023.archive.ensembl.org/Sus_scrofa/Gene/Summary?db=core;g=ENSSSCG00000022398
PsAFvsSham	SIMAF	SHAM	CCNG2	-0.56269	1.58791e-12	6.23615e-17	0.328	0.364	0.820221	1.21142	11250	5076	ENSSSCG00000008988	http://www.genecards.org/cgi-bin/carddisp.pl?gene=CCNG2	http://feb2023.archive.ensembl.org/Sus_scrofa/Gene/Summary?db=core;g=ENSSSCG00000008988
PsAFvsSham	SIMAF	SHAM	IQGAP2	-0.560506	2.94532e-19	1.15671e-23	0.374	0.417	1.1119	1.63975	11250	5076	ENSSSCG00000014088	http://www.genecards.org/cgi-bin/carddisp.pl?gene=IQGAP2	http://feb2023.archive.ensembl.org/Sus_scrofa/Gene/Summary?db=core;g=ENSSSCG00000014088
PsAFvsSham	SIMAF	SHAM	CCL14	-0.560449	0.0500906	1.96719e-06	0.562	0.52	10.7834	15.9026	11250	5076	ENSSSCG00000034722	http://www.genecards.org/cgi-bin/carddisp.pl?gene=CCL14	http://feb2023.archive.ensembl.org/Sus_scrofa/Gene/Summary?db=core;g=ENSSSCG00000034722
PsAFvsSham	SIMAF	SHAM	RAPGEF6	-0.555304	1.31134e-07	5.14998e-12	0.288	0.317	0.587156	0.862747	11250	5076	ENSSSCG00000014267	http://www.genecards.org/cgi-bin/carddisp.pl?gene=RAPGEF6	http://feb2023.archive.ensembl.org/Sus_scrofa/Gene/Summary?db=core;g=ENSSSCG00000014267
PsAFvsSham	SIMAF	SHAM	MRPS6	-0.552961	3.86535e-08	1.51802e-12	0.501	0.499	1.40134	2.05583	11250	5076	ENSSSCG00000026981	http://www.genecards.org/cgi-bin/carddisp.pl?gene=MRPS6	http://feb2023.archive.ensembl.org/Sus_scrofa/Gene/Summary?db=core;g=ENSSSCG00000026981
PsAFvsSham	SIMAF	SHAM	SERTAD1	-0.539819	1.76058e-41	6.91426e-46	0.811	0.762	4.2164	6.12969	11250	5076	ENSSSCG00000026931	http://www.genecards.org/cgi-bin/carddisp.pl?gene=SERTAD1	http://feb2023.archive.ensembl.org/Sus_scrofa/Gene/Summary?db=core;g=ENSSSCG00000026931
PsAFvsSham	SIMAF	SHAM	SOCS1	-0.539656	0.000174264	6.84381e-09	0.286	0.309	0.788259	1.14577	11250	5076	ENSSSCG00000027855	http://www.genecards.org/cgi-bin/carddisp.pl?gene=SOCS1	http://feb2023.archive.ensembl.org/Sus_scrofa/Gene/Summary?db=core;g=ENSSSCG00000027855
PsAFvsSham	SIMAF	SHAM	SIK1	-0.536958	1.02363e-32	4.02007e-37	0.585	0.606	2.0216	2.93309	11250	5076	ENSSSCG00000035037	http://www.genecards.org/cgi-bin/carddisp.pl?gene=SIK1	http://feb2023.archive.ensembl.org/Sus_scrofa/Gene/Summary?db=core;g=ENSSSCG00000035037
PsAFvsSham	SIMAF	SHAM	RPS11	-0.53674	0	0	0.961	0.96	18.0239	26.1471	11250	5076	ENSSSCG00000003165	http://www.genecards.org/cgi-bin/carddisp.pl?gene=RPS11	http://feb2023.archive.ensembl.org/Sus_scrofa/Gene/Summary?db=core;g=ENSSSCG00000003165
PsAFvsSham	SIMAF	SHAM	ENSSSCG00000009341	-0.53412	0.000828702	3.25453e-08	0.287	0.305	0.579003	0.838363	11250	5076	ENSSSCG00000009341	http://www.genecards.org/cgi-bin/carddisp.pl?gene=ENSSSCG00000009341	http://feb2023.archive.ensembl.org/Sus_scrofa/Gene/Summary?db=core;g=ENSSSCG00000009341
PsAFvsSham	SIMAF	SHAM	SMG1	-0.53342	4.49484e-27	1.76524e-31	0.567	0.582	1.48301	2.14638	11250	5076	ENSSSCG00000032531	http://www.genecards.org/cgi-bin/carddisp.pl?gene=SMG1	http://feb2023.archive.ensembl.org/Sus_scrofa/Gene/Summary?db=core;g=ENSSSCG00000032531
PsAFvsSham	SIMAF	SHAM	PIK3R1	-0.532838	1.02281e-16	4.01684e-21	0.463	0.486	1.30165	1.88312	11250	5076	ENSSSCG00000016958	http://www.genecards.org/cgi-bin/carddisp.pl?gene=PIK3R1	http://feb2023.archive.ensembl.org/Sus_scrofa/Gene/Summary?db=core;g=ENSSSCG00000016958
PsAFvsSham	SIMAF	SHAM	H2AC20	-0.529615	9.70186e-52	3.81018e-56	0.285	0.397	1.41519	2.04282	11250	5076	ENSSSCG00000034598	http://www.genecards.org/cgi-bin/carddisp.pl?gene=H2AC20	http://feb2023.archive.ensembl.org/Sus_scrofa/Gene/Summary?db=core;g=ENSSSCG00000034598
PsAFvsSham	SIMAF	SHAM	SOD1	-0.526488	1	0.180708	0.449	0.392	1.00185	1.44301	11250	5076	ENSSSCG00000021355	http://www.genecards.org/cgi-bin/carddisp.pl?gene=SOD1	http://feb2023.archive.ensembl.org/Sus_scrofa/Gene/Summary?db=core;g=ENSSSCG00000021355
PsAFvsSham	SIMAF	SHAM	IFI44L	-0.52611	9.26629e-05	3.63912e-09	0.305	0.323	0.585376	0.842897	11250	5076	ENSSSCG00000027660	http://www.genecards.org/cgi-bin/carddisp.pl?gene=IFI44L	http://feb2023.archive.ensembl.org/Sus_scrofa/Gene/Summary?db=core;g=ENSSSCG00000027660
PsAFvsSham	SIMAF	SHAM	RBM3	-0.521003	5.49899e-49	2.1596e-53	0.645	0.657	1.76205	2.52839	11250	5076	ENSSSCG00000021591	http://www.genecards.org/cgi-bin/carddisp.pl?gene=RBM3	http://feb2023.archive.ensembl.org/Sus_scrofa/Gene/Summary?db=core;g=ENSSSCG00000021591
PsAFvsSham	SIMAF	SHAM	LSG1	-0.520905	6.95036e-10	2.72959e-14	0.349	0.379	0.862996	1.2382	11250	5076	ENSSSCG00000011827	http://www.genecards.org/cgi-bin/carddisp.pl?gene=LSG1	http://feb2023.archive.ensembl.org/Sus_scrofa/Gene/Summary?db=core;g=ENSSSCG00000011827
PsAFvsSham	SIMAF	SHAM	MAT2A	-0.519738	4.94662e-46	1.94267e-50	0.712	0.724	2.98698	4.28235	11250	5076	ENSSSCG00000022300	http://www.genecards.org/cgi-bin/carddisp.pl?gene=MAT2A	http://feb2023.archive.ensembl.org/Sus_scrofa/Gene/Summary?db=core;g=ENSSSCG00000022300
PsAFvsSham	SIMAF	SHAM	TAF1D	-0.514381	6.72461e-42	2.64093e-46	0.638	0.657	2.02391	2.89085	11250	5076	ENSSSCG00000038682	http://www.genecards.org/cgi-bin/carddisp.pl?gene=TAF1D	http://feb2023.archive.ensembl.org/Sus_scrofa/Gene/Summary?db=core;g=ENSSSCG00000038682
PsAFvsSham	SIMAF	SHAM	FOS	-0.513279	2.42855e-101	9.53755e-106	0.831	0.892	29.7449	42.4545	11250	5076	ENSSSCG00000002383	http://www.genecards.org/cgi-bin/carddisp.pl?gene=FOS	http://feb2023.archive.ensembl.org/Sus_scrofa/Gene/Summary?db=core;g=ENSSSCG00000002383
PsAFvsSham	SIMAF	SHAM	MEPCE	-0.513018	2.60037e-17	1.02123e-21	0.376	0.416	0.843806	1.20407	11250	5076	ENSSSCG00000023680	http://www.genecards.org/cgi-bin/carddisp.pl?gene=MEPCE	http://feb2023.archive.ensembl.org/Sus_scrofa/Gene/Summary?db=core;g=ENSSSCG00000023680
PsAFvsSham	SIMAF	SHAM	ENSSSCG00000003791	-0.512362	6.36632e-20	2.50022e-24	0.52	0.534	1.25656	1.79226	11250	5076	ENSSSCG00000003791	http://www.genecards.org/cgi-bin/carddisp.pl?gene=ENSSSCG00000003791	http://feb2023.archive.ensembl.org/Sus_scrofa/Gene/Summary?db=core;g=ENSSSCG00000003791
PsAFvsSham	SIMAF	SHAM	MKNK2	-0.509917	1.91114e-15	7.50555e-20	0.442	0.469	1.22965	1.75091	11250	5076	ENSSSCG00000013448	http://www.genecards.org/cgi-bin/carddisp.pl?gene=MKNK2	http://feb2023.archive.ensembl.org/Sus_scrofa/Gene/Summary?db=core;g=ENSSSCG00000013448
PsAFvsSham	SIMAF	SHAM	BAG3	-0.506897	0.469419	1.84353e-05	0.364	0.365	1.00025	1.42127	11250	5076	ENSSSCG00000010686	http://www.genecards.org/cgi-bin/carddisp.pl?gene=BAG3	http://feb2023.archive.ensembl.org/Sus_scrofa/Gene/Summary?db=core;g=ENSSSCG00000010686
PsAFvsSham	SIMAF	SHAM	DNAJA1	-0.506356	1.17567e-113	4.61718e-118	0.934	0.917	10.4374	14.8258	11250	5076	ENSSSCG00000011000	http://www.genecards.org/cgi-bin/carddisp.pl?gene=DNAJA1	http://feb2023.archive.ensembl.org/Sus_scrofa/Gene/Summary?db=core;g=ENSSSCG00000011000
PsAFvsSham	SIMAF	SHAM	KLF10	-0.505958	2.53202e-16	9.94392e-21	0.382	0.426	1.17967	1.67514	11250	5076	ENSSSCG00000027480	http://www.genecards.org/cgi-bin/carddisp.pl?gene=KLF10	http://feb2023.archive.ensembl.org/Sus_scrofa/Gene/Summary?db=core;g=ENSSSCG00000027480
PsAFvsSham	SIMAF	SHAM	SF3B1	-0.50304	4.88701e-17	1.91926e-21	0.567	0.56	1.44014	2.04089	11250	5076	ENSSSCG00000016075	http://www.genecards.org/cgi-bin/carddisp.pl?gene=SF3B1	http://feb2023.archive.ensembl.org/Sus_scrofa/Gene/Summary?db=core;g=ENSSSCG00000016075
PsAFvsSham	SIMAF	SHAM	GLUL	-0.500669	1.58789e-29	6.23605e-34	0.789	0.777	4.45912	6.309	11250	5076	ENSSSCG00000015545	http://www.genecards.org/cgi-bin/carddisp.pl?gene=GLUL	http://feb2023.archive.ensembl.org/Sus_scrofa/Gene/Summary?db=core;g=ENSSSCG00000015545
PsAFvsSham	SIMAF	SHAM	IFRD1	-0.500354	2.77535e-28	1.08996e-32	0.557	0.583	1.74745	2.4718	11250	5076	ENSSSCG00000016646	http://www.genecards.org/cgi-bin/carddisp.pl?gene=IFRD1	http://feb2023.archive.ensembl.org/Sus_scrofa/Gene/Summary?db=core;g=ENSSSCG00000016646
PsAFvsSham	SIMAF	SHAM	OGFRL1	-0.498945	2.31032e-12	9.07324e-17	0.6	0.582	1.80024	2.54399	11250	5076	ENSSSCG00000004279	http://www.genecards.org/cgi-bin/carddisp.pl?gene=OGFRL1	http://feb2023.archive.ensembl.org/Sus_scrofa/Gene/Summary?db=core;g=ENSSSCG00000004279
PsAFvsSham	SIMAF	SHAM	MEX3C	-0.496957	8.17669e-08	3.2112e-12	0.3	0.33	0.665729	0.939428	11250	5076	ENSSSCG00000034427	http://www.genecards.org/cgi-bin/carddisp.pl?gene=MEX3C	http://feb2023.archive.ensembl.org/Sus_scrofa/Gene/Summary?db=core;g=ENSSSCG00000034427
PsAFvsSham	SIMAF	SHAM	RTN4	-0.493766	3.32077e-19	1.30415e-23	0.545	0.553	1.43847	2.02547	11250	5076	ENSSSCG00000032007	http://www.genecards.org/cgi-bin/carddisp.pl?gene=RTN4	http://feb2023.archive.ensembl.org/Sus_scrofa/Gene/Summary?db=core;g=ENSSSCG00000032007
PsAFvsSham	SIMAF	SHAM	CYTIP	-0.493564	5.04275e-12	1.98042e-16	0.355	0.394	0.999926	1.40774	11250	5076	ENSSSCG00000029753	http://www.genecards.org/cgi-bin/carddisp.pl?gene=CYTIP	http://feb2023.archive.ensembl.org/Sus_scrofa/Gene/Summary?db=core;g=ENSSSCG00000029753
PsAFvsSham	SIMAF	SHAM	RESF1	-0.492217	1.73276e-08	6.805e-13	0.447	0.46	1.39129	1.95692	11250	5076	ENSSSCG00000030616	http://www.genecards.org/cgi-bin/carddisp.pl?gene=RESF1	http://feb2023.archive.ensembl.org/Sus_scrofa/Gene/Summary?db=core;g=ENSSSCG00000030616
PsAFvsSham	SIMAF	SHAM	EGR1	-0.490755	2.01171e-51	7.90052e-56	0.377	0.489	4.7616	6.69083	11250	5076	ENSSSCG00000014336	http://www.genecards.org/cgi-bin/carddisp.pl?gene=EGR1	http://feb2023.archive.ensembl.org/Sus_scrofa/Gene/Summary?db=core;g=ENSSSCG00000014336
PsAFvsSham	SIMAF	SHAM	CRYBG1	-0.489963	1	0.00110385	0.314	0.312	0.825116	1.15873	11250	5076	ENSSSCG00000004371	http://www.genecards.org/cgi-bin/carddisp.pl?gene=CRYBG1	http://feb2023.archive.ensembl.org/Sus_scrofa/Gene/Summary?db=core;g=ENSSSCG00000004371
PsAFvsSham	SIMAF	SHAM	CXCR4	-0.489358	7.23897e-06	2.84294e-10	0.429	0.448	1.8336	2.57397	11250	5076	ENSSSCG00000039416	http://www.genecards.org/cgi-bin/carddisp.pl?gene=CXCR4	http://feb2023.archive.ensembl.org/Sus_scrofa/Gene/Summary?db=core;g=ENSSSCG00000039416
PsAFvsSham	SIMAF	SHAM	CDK2AP2	-0.486565	0.0456958	1.7946e-06	0.484	0.469	1.2099	1.69512	11250	5076	ENSSSCG00000012902	http://www.genecards.org/cgi-bin/carddisp.pl?gene=CDK2AP2	http://feb2023.archive.ensembl.org/Sus_scrofa/Gene/Summary?db=core;g=ENSSSCG00000012902
PsAFvsSham	SIMAF	SHAM	PRKACB	-0.486275	0.077137	3.02938e-06	0.376	0.373	0.79717	1.11662	11250	5076	ENSSSCG00000040920	http://www.genecards.org/cgi-bin/carddisp.pl?gene=PRKACB	http://feb2023.archive.ensembl.org/Sus_scrofa/Gene/Summary?db=core;g=ENSSSCG00000040920
PsAFvsSham	SIMAF	SHAM	NFKBID	-0.485842	3.57554e-27	1.40421e-31	0.441	0.498	1.40615	1.9691	11250	5076	ENSSSCG00000002917	http://www.genecards.org/cgi-bin/carddisp.pl?gene=NFKBID	http://feb2023.archive.ensembl.org/Sus_scrofa/Gene/Summary?db=core;g=ENSSSCG00000002917
PsAFvsSham	SIMAF	SHAM	NR3C1	-0.48489	3.05601e-07	1.20018e-11	0.423	0.433	1.00383	1.40476	11250	5076	ENSSSCG00000014401	http://www.genecards.org/cgi-bin/carddisp.pl?gene=NR3C1	http://feb2023.archive.ensembl.org/Sus_scrofa/Gene/Summary?db=core;g=ENSSSCG00000014401
PsAFvsSham	SIMAF	SHAM	PELI1	-0.484373	1.63268e-08	6.41196e-13	0.521	0.511	1.47458	2.06283	11250	5076	ENSSSCG00000028947	http://www.genecards.org/cgi-bin/carddisp.pl?gene=PELI1	http://feb2023.archive.ensembl.org/Sus_scrofa/Gene/Summary?db=core;g=ENSSSCG00000028947
PsAFvsSham	SIMAF	SHAM	SERPING1	-0.484034	4.90268e-08	1.92542e-12	0.405	0.421	0.946156	1.32327	11250	5076	ENSSSCG00000013181	http://www.genecards.org/cgi-bin/carddisp.pl?gene=SERPING1	http://feb2023.archive.ensembl.org/Sus_scrofa/Gene/Summary?db=core;g=ENSSSCG00000013181
PsAFvsSham	SIMAF	SHAM	KLF2	-0.483474	1.92904e-43	7.57587e-48	0.364	0.463	2.76583	3.86685	11250	5076	ENSSSCG00000038911	http://www.genecards.org/cgi-bin/carddisp.pl?gene=KLF2	http://feb2023.archive.ensembl.org/Sus_scrofa/Gene/Summary?db=core;g=ENSSSCG00000038911
PsAFvsSham	SIMAF	SHAM	CSRP1	-0.482539	2.54508e-07	9.99523e-12	0.433	0.439	0.969446	1.35444	11250	5076	ENSSSCG00000020976	http://www.genecards.org/cgi-bin/carddisp.pl?gene=CSRP1	http://feb2023.archive.ensembl.org/Sus_scrofa/Gene/Summary?db=core;g=ENSSSCG00000020976
PsAFvsSham	SIMAF	SHAM	MARCHF1	-0.482495	1	0.000392408	0.323	0.321	0.664335	0.928108	11250	5076	ENSSSCG00000039175	http://www.genecards.org/cgi-bin/carddisp.pl?gene=MARCHF1	http://feb2023.archive.ensembl.org/Sus_scrofa/Gene/Summary?db=core;g=ENSSSCG00000039175
PsAFvsSham	SIMAF	SHAM	ENSSSCG00000045735	-0.481126	0.00237946	9.34477e-08	0.346	0.356	0.668863	0.933549	11250	5076	ENSSSCG00000045735	http://www.genecards.org/cgi-bin/carddisp.pl?gene=ENSSSCG00000045735	http://feb2023.archive.ensembl.org/Sus_scrofa/Gene/Summary?db=core;g=ENSSSCG00000045735
PsAFvsSham	SIMAF	SHAM	BCAS2	-0.480164	1.98308e-43	7.78809e-48	0.803	0.793	7.15103	9.97492	11250	5076	ENSSSCG00000055502	http://www.genecards.org/cgi-bin/carddisp.pl?gene=BCAS2	http://feb2023.archive.ensembl.org/Sus_scrofa/Gene/Summary?db=core;g=ENSSSCG00000055502
PsAFvsSham	SIMAF	SHAM	AFF1	-0.479638	1	0.000512858	0.329	0.323	0.657162	0.916269	11250	5076	ENSSSCG00000023593	http://www.genecards.org/cgi-bin/carddisp.pl?gene=AFF1	http://feb2023.archive.ensembl.org/Sus_scrofa/Gene/Summary?db=core;g=ENSSSCG00000023593
PsAFvsSham	SIMAF	SHAM	SLA-DMB	-0.478819	8.13427e-85	3.19454e-89	0.748	0.797	3.84456	5.35771	11250	5076	ENSSSCG00000001469	http://www.genecards.org/cgi-bin/carddisp.pl?gene=SLA-DMB	http://feb2023.archive.ensembl.org/Sus_scrofa/Gene/Summary?db=core;g=ENSSSCG00000001469
PsAFvsSham	SIMAF	SHAM	PPIG	-0.477969	0.0703325	2.76215e-06	0.317	0.327	0.717984	0.999922	11250	5076	ENSSSCG00000031123	http://www.genecards.org/cgi-bin/carddisp.pl?gene=PPIG	http://feb2023.archive.ensembl.org/Sus_scrofa/Gene/Summary?db=core;g=ENSSSCG00000031123
PsAFvsSham	SIMAF	SHAM	RNASET2	-0.477959	5.31845e-30	2.0887e-34	0.698	0.699	3.12409	4.35108	11250	5076	ENSSSCG00000004024	http://www.genecards.org/cgi-bin/carddisp.pl?gene=RNASET2	http://feb2023.archive.ensembl.org/Sus_scrofa/Gene/Summary?db=core;g=ENSSSCG00000004024
PsAFvsSham	SIMAF	SHAM	HSPB1	-0.477783	1.17389e-17	4.61017e-22	0.73	0.717	4.30763	5.99875	11250	5076	ENSSSCG00000039962	http://www.genecards.org/cgi-bin/carddisp.pl?gene=HSPB1	http://feb2023.archive.ensembl.org/Sus_scrofa/Gene/Summary?db=core;g=ENSSSCG00000039962
PsAFvsSham	SIMAF	SHAM	MS4A2	-0.475626	3.48137e-15	1.36723e-19	0.529	0.549	3.03326	4.21774	11250	5076	ENSSSCG00000034506	http://www.genecards.org/cgi-bin/carddisp.pl?gene=MS4A2	http://feb2023.archive.ensembl.org/Sus_scrofa/Gene/Summary?db=core;g=ENSSSCG00000034506
PsAFvsSham	SIMAF	SHAM	GOLGB1	-0.475622	0.000253037	9.93745e-09	0.461	0.461	1.42388	1.97986	11250	5076	ENSSSCG00000011882	http://www.genecards.org/cgi-bin/carddisp.pl?gene=GOLGB1	http://feb2023.archive.ensembl.org/Sus_scrofa/Gene/Summary?db=core;g=ENSSSCG00000011882
PsAFvsSham	SIMAF	SHAM	MIDN	-0.475571	0.00984692	3.86715e-07	0.339	0.346	0.746019	1.03724	11250	5076	ENSSSCG00000013432	http://www.genecards.org/cgi-bin/carddisp.pl?gene=MIDN	http://feb2023.archive.ensembl.org/Sus_scrofa/Gene/Summary?db=core;g=ENSSSCG00000013432
PsAFvsSham	SIMAF	SHAM	STRN3	-0.471588	1	0.00519906	0.305	0.299	0.573487	0.795144	11250	5076	ENSSSCG00000040657	http://www.genecards.org/cgi-bin/carddisp.pl?gene=STRN3	http://feb2023.archive.ensembl.org/Sus_scrofa/Gene/Summary?db=core;g=ENSSSCG00000040657
PsAFvsSham	SIMAF	SHAM	KLF13	-0.469554	0.0008481	3.33071e-08	0.465	0.45	1.08793	1.50636	11250	5076	ENSSSCG00000026006	http://www.genecards.org/cgi-bin/carddisp.pl?gene=KLF13	http://feb2023.archive.ensembl.org/Sus_scrofa/Gene/Summary?db=core;g=ENSSSCG00000026006
PsAFvsSham	SIMAF	SHAM	IER5	-0.464722	7.81628e-14	3.06966e-18	0.464	0.482	1.43305	1.97761	11250	5076	ENSSSCG00000015541	http://www.genecards.org/cgi-bin/carddisp.pl?gene=IER5	http://feb2023.archive.ensembl.org/Sus_scrofa/Gene/Summary?db=core;g=ENSSSCG00000015541
PsAFvsSham	SIMAF	SHAM	ITPRID2	-0.464709	0.0288143	1.13162e-06	0.328	0.337	0.658531	0.908724	11250	5076	ENSSSCG00000038730	http://www.genecards.org/cgi-bin/carddisp.pl?gene=ITPRID2	http://feb2023.archive.ensembl.org/Sus_scrofa/Gene/Summary?db=core;g=ENSSSCG00000038730
PsAFvsSham	SIMAF	SHAM	ARID4A	-0.463381	0.0202037	7.93451e-07	0.422	0.417	1.15801	1.59655	11250	5076	ENSSSCG00000005073	http://www.genecards.org/cgi-bin/carddisp.pl?gene=ARID4A	http://feb2023.archive.ensembl.org/Sus_scrofa/Gene/Summary?db=core;g=ENSSSCG00000005073
PsAFvsSham	SIMAF	SHAM	NASP	-0.459917	1	0.00283556	0.328	0.322	0.702155	0.965714	11250	5076	ENSSSCG00000029573	http://www.genecards.org/cgi-bin/carddisp.pl?gene=NASP	http://feb2023.archive.ensembl.org/Sus_scrofa/Gene/Summary?db=core;g=ENSSSCG00000029573
PsAFvsSham	SIMAF	SHAM	SLC38A2	-0.459849	4.08575e-25	1.60458e-29	0.759	0.737	3.9453	5.42628	11250	5076	ENSSSCG00000000808	http://www.genecards.org/cgi-bin/carddisp.pl?gene=SLC38A2	http://feb2023.archive.ensembl.org/Sus_scrofa/Gene/Summary?db=core;g=ENSSSCG00000000808
PsAFvsSham	SIMAF	SHAM	CIRBP	-0.459828	2.99951e-15	1.17799e-19	0.555	0.55	1.30917	1.80053	11250	5076	ENSSSCG00000053466	http://www.genecards.org/cgi-bin/carddisp.pl?gene=CIRBP	http://feb2023.archive.ensembl.org/Sus_scrofa/Gene/Summary?db=core;g=ENSSSCG00000053466
PsAFvsSham	SIMAF	SHAM	C1QC	-0.458246	3.13537e-74	1.23134e-78	0.298	0.469	11.375	15.6277	11250	5076	ENSSSCG00000038706	http://www.genecards.org/cgi-bin/carddisp.pl?gene=C1QC	http://feb2023.archive.ensembl.org/Sus_scrofa/Gene/Summary?db=core;g=ENSSSCG00000038706
PsAFvsSham	SIMAF	SHAM	FCGR3A	-0.457048	2.87573e-69	1.12938e-73	0.955	0.922	25.3817	34.8422	11250	5076	ENSSSCG00000036618	http://www.genecards.org/cgi-bin/carddisp.pl?gene=FCGR3A	http://feb2023.archive.ensembl.org/Sus_scrofa/Gene/Summary?db=core;g=ENSSSCG00000036618
PsAFvsSham	SIMAF	SHAM	LOC100524972	-0.451316	1	0.000141097	0.392	0.389	1.41195	1.93046	11250	5076	ENSSSCG00000013100	http://www.genecards.org/cgi-bin/carddisp.pl?gene=LOC100524972	http://feb2023.archive.ensembl.org/Sus_scrofa/Gene/Summary?db=core;g=ENSSSCG00000013100
PsAFvsSham	SIMAF	SHAM	ITGAM	-0.448369	1.45104e-07	5.69863e-12	0.339	0.366	0.881628	1.2029	11250	5076	ENSSSCG00000007754	http://www.genecards.org/cgi-bin/carddisp.pl?gene=ITGAM	http://feb2023.archive.ensembl.org/Sus_scrofa/Gene/Summary?db=core;g=ENSSSCG00000007754
PsAFvsSham	SIMAF	SHAM	RASGEF1B	-0.44718	1.51711e-07	5.9581e-12	0.391	0.414	1.25624	1.71265	11250	5076	ENSSSCG00000029507	http://www.genecards.org/cgi-bin/carddisp.pl?gene=RASGEF1B	http://feb2023.archive.ensembl.org/Sus_scrofa/Gene/Summary?db=core;g=ENSSSCG00000029507
PsAFvsSham	SIMAF	SHAM	USP1	-0.445747	1	0.0374969	0.338	0.322	0.686392	0.934803	11250	5076	ENSSSCG00000003820	http://www.genecards.org/cgi-bin/carddisp.pl?gene=USP1	http://feb2023.archive.ensembl.org/Sus_scrofa/Gene/Summary?db=core;g=ENSSSCG00000003820
PsAFvsSham	SIMAF	SHAM	DDX3X	-0.445232	1.49315e-53	5.86398e-58	0.889	0.853	6.44172	8.77054	11250	5076	ENSSSCG00000012252	http://www.genecards.org/cgi-bin/carddisp.pl?gene=DDX3X	http://feb2023.archive.ensembl.org/Sus_scrofa/Gene/Summary?db=core;g=ENSSSCG00000012252
PsAFvsSham	SIMAF	SHAM	NUDT4	-0.444303	2.14222e-06	8.41306e-11	0.438	0.446	1.19529	1.6263	11250	5076	ENSSSCG00000040056	http://www.genecards.org/cgi-bin/carddisp.pl?gene=NUDT4	http://feb2023.archive.ensembl.org/Sus_scrofa/Gene/Summary?db=core;g=ENSSSCG00000040056
PsAFvsSham	SIMAF	SHAM	ARGLU1	-0.440499	1.95191e-28	7.66567e-33	0.648	0.643	1.92764	2.61587	11250	5076	ENSSSCG00000009536	http://www.genecards.org/cgi-bin/carddisp.pl?gene=ARGLU1	http://feb2023.archive.ensembl.org/Sus_scrofa/Gene/Summary?db=core;g=ENSSSCG00000009536
PsAFvsSham	SIMAF	SHAM	ENSSSCG00000052671	-0.439944	1.67477e-164	6.57726e-169	0.948	0.948	15.9003	21.5696	11250	5076	ENSSSCG00000052671	http://www.genecards.org/cgi-bin/carddisp.pl?gene=ENSSSCG00000052671	http://feb2023.archive.ensembl.org/Sus_scrofa/Gene/Summary?db=core;g=ENSSSCG00000052671
PsAFvsSham	SIMAF	SHAM	CXCL16	-0.439765	0.000800034	3.14195e-08	0.48	0.468	1.38999	1.88529	11250	5076	ENSSSCG00000017920	http://www.genecards.org/cgi-bin/carddisp.pl?gene=CXCL16	http://feb2023.archive.ensembl.org/Sus_scrofa/Gene/Summary?db=core;g=ENSSSCG00000017920
PsAFvsSham	SIMAF	SHAM	HSP90AB1	-0.43879	6.77668e-75	2.66138e-79	0.858	0.885	8.68543	11.7727	11250	5076	ENSSSCG00000001701	http://www.genecards.org/cgi-bin/carddisp.pl?gene=HSP90AB1	http://feb2023.archive.ensembl.org/Sus_scrofa/Gene/Summary?db=core;g=ENSSSCG00000001701
PsAFvsSham	SIMAF	SHAM	ATF4	-0.438514	6.3855e-114	2.50776e-118	0.912	0.908	6.22411	8.43489	11250	5076	ENSSSCG00000059058	http://www.genecards.org/cgi-bin/carddisp.pl?gene=ATF4	http://feb2023.archive.ensembl.org/Sus_scrofa/Gene/Summary?db=core;g=ENSSSCG00000059058
PsAFvsSham	SIMAF	SHAM	B2M	-0.437584	7.05063e-55	2.76897e-59	0.941	0.927	14.6798	19.8812	11250	5076	ENSSSCG00000004687	http://www.genecards.org/cgi-bin/carddisp.pl?gene=B2M	http://feb2023.archive.ensembl.org/Sus_scrofa/Gene/Summary?db=core;g=ENSSSCG00000004687
PsAFvsSham	SIMAF	SHAM	RPS16.1	-0.437226	1.12971e-141	4.43669e-146	0.909	0.916	12.453	16.8612	11250	5076	ENSSSCG00000020817	http://www.genecards.org/cgi-bin/carddisp.pl?gene=RPS16.1	http://feb2023.archive.ensembl.org/Sus_scrofa/Gene/Summary?db=core;g=ENSSSCG00000020817
PsAFvsSham	SIMAF	SHAM	ITSN2	-0.437086	0.0498433	1.95748e-06	0.386	0.387	0.83842	1.13503	11250	5076	ENSSSCG00000008583	http://www.genecards.org/cgi-bin/carddisp.pl?gene=ITSN2	http://feb2023.archive.ensembl.org/Sus_scrofa/Gene/Summary?db=core;g=ENSSSCG00000008583
PsAFvsSham	SIMAF	SHAM	SNX9	-0.436836	0.00110752	4.34954e-08	0.495	0.472	1.17717	1.59338	11250	5076	ENSSSCG00000030535	http://www.genecards.org/cgi-bin/carddisp.pl?gene=SNX9	http://feb2023.archive.ensembl.org/Sus_scrofa/Gene/Summary?db=core;g=ENSSSCG00000030535
PsAFvsSham	SIMAF	SHAM	ADAM9	-0.435209	0.00255839	1.00475e-07	0.397	0.398	0.848673	1.14742	11250	5076	ENSSSCG00000015808	http://www.genecards.org/cgi-bin/carddisp.pl?gene=ADAM9	http://feb2023.archive.ensembl.org/Sus_scrofa/Gene/Summary?db=core;g=ENSSSCG00000015808
PsAFvsSham	SIMAF	SHAM	RPL23A	-0.435155	2.99616e-152	1.17667e-156	0.94	0.949	12.2282	16.5332	11250	5076	ENSSSCG00000035080	http://www.genecards.org/cgi-bin/carddisp.pl?gene=RPL23A	http://feb2023.archive.ensembl.org/Sus_scrofa/Gene/Summary?db=core;g=ENSSSCG00000035080
PsAFvsSham	SIMAF	SHAM	ENSSSCG00000026454	-0.434577	2.38605e-11	9.37067e-16	0.489	0.508	1.75947	2.37788	11250	5076	ENSSSCG00000026454	http://www.genecards.org/cgi-bin/carddisp.pl?gene=ENSSSCG00000026454	http://feb2023.archive.ensembl.org/Sus_scrofa/Gene/Summary?db=core;g=ENSSSCG00000026454
PsAFvsSham	SIMAF	SHAM	TOPORS	-0.433952	0.297619	1.16883e-05	0.466	0.452	1.23825	1.6727	11250	5076	ENSSSCG00000011004	http://www.genecards.org/cgi-bin/carddisp.pl?gene=TOPORS	http://feb2023.archive.ensembl.org/Sus_scrofa/Gene/Summary?db=core;g=ENSSSCG00000011004
PsAFvsSham	SIMAF	SHAM	FUS	-0.432702	1.77608e-23	6.97513e-28	0.601	0.607	1.52541	2.05885	11250	5076	ENSSSCG00000030798	http://www.genecards.org/cgi-bin/carddisp.pl?gene=FUS	http://feb2023.archive.ensembl.org/Sus_scrofa/Gene/Summary?db=core;g=ENSSSCG00000030798
PsAFvsSham	SIMAF	SHAM	DYNLL2	-0.432589	1	8.74923e-05	0.327	0.328	0.672391	0.907417	11250	5076	ENSSSCG00000020962	http://www.genecards.org/cgi-bin/carddisp.pl?gene=DYNLL2	http://feb2023.archive.ensembl.org/Sus_scrofa/Gene/Summary?db=core;g=ENSSSCG00000020962
PsAFvsSham	SIMAF	SHAM	DOCK10	-0.425815	1	0.345096	0.393	0.36	0.889691	1.19507	11250	5076	ENSSSCG00000016237	http://www.genecards.org/cgi-bin/carddisp.pl?gene=DOCK10	http://feb2023.archive.ensembl.org/Sus_scrofa/Gene/Summary?db=core;g=ENSSSCG00000016237
PsAFvsSham	SIMAF	SHAM	PNRC1	-0.423461	1.11332e-113	4.37231e-118	0.926	0.936	8.13387	10.9086	11250	5076	ENSSSCG00000039953	http://www.genecards.org/cgi-bin/carddisp.pl?gene=PNRC1	http://feb2023.archive.ensembl.org/Sus_scrofa/Gene/Summary?db=core;g=ENSSSCG00000039953
PsAFvsSham	SIMAF	SHAM	ASH1L	-0.422347	0.00179227	7.03873e-08	0.35	0.361	0.804006	1.07737	11250	5076	ENSSSCG00000006508	http://www.genecards.org/cgi-bin/carddisp.pl?gene=ASH1L	http://feb2023.archive.ensembl.org/Sus_scrofa/Gene/Summary?db=core;g=ENSSSCG00000006508
PsAFvsSham	SIMAF	SHAM	KIAA1191	-0.42131	0.036359	1.42791e-06	0.372	0.374	0.753057	1.00837	11250	5076	ENSSSCG00000014060	http://www.genecards.org/cgi-bin/carddisp.pl?gene=KIAA1191	http://feb2023.archive.ensembl.org/Sus_scrofa/Gene/Summary?db=core;g=ENSSSCG00000014060
PsAFvsSham	SIMAF	SHAM	TRA2B	-0.418516	1.0449e-80	4.1036e-85	0.9	0.897	6.51815	8.71176	11250	5076	ENSSSCG00000030225	http://www.genecards.org/cgi-bin/carddisp.pl?gene=TRA2B	http://feb2023.archive.ensembl.org/Sus_scrofa/Gene/Summary?db=core;g=ENSSSCG00000030225
PsAFvsSham	SIMAF	SHAM	ENSSSCG00000062469	-0.416972	1	0.174477	0.337	0.317	0.613545	0.819079	11250	5076	ENSSSCG00000062469	http://www.genecards.org/cgi-bin/carddisp.pl?gene=ENSSSCG00000062469	http://feb2023.archive.ensembl.org/Sus_scrofa/Gene/Summary?db=core;g=ENSSSCG00000062469
PsAFvsSham	SIMAF	SHAM	TOB2	-0.415644	2.9769e-44	1.16911e-48	0.767	0.766	3.73729	4.98506	11250	5076	ENSSSCG00000037958	http://www.genecards.org/cgi-bin/carddisp.pl?gene=TOB2	http://feb2023.archive.ensembl.org/Sus_scrofa/Gene/Summary?db=core;g=ENSSSCG00000037958
PsAFvsSham	SIMAF	SHAM	FOSB	-0.41381	1.54575e-26	6.07058e-31	0.879	0.853	9.97169	13.2842	11250	5076	ENSSSCG00000031616	http://www.genecards.org/cgi-bin/carddisp.pl?gene=FOSB	http://feb2023.archive.ensembl.org/Sus_scrofa/Gene/Summary?db=core;g=ENSSSCG00000031616
PsAFvsSham	SIMAF	SHAM	SBDS	-0.412504	1	0.000101664	0.381	0.373	0.76889	1.02331	11250	5076	ENSSSCG00000007732	http://www.genecards.org/cgi-bin/carddisp.pl?gene=SBDS	http://feb2023.archive.ensembl.org/Sus_scrofa/Gene/Summary?db=core;g=ENSSSCG00000007732
PsAFvsSham	SIMAF	SHAM	PPP1R10	-0.410946	1.68562e-20	6.61989e-25	0.596	0.605	2.46345	3.27522	11250	5076	ENSSSCG00000001347	http://www.genecards.org/cgi-bin/carddisp.pl?gene=PPP1R10	http://feb2023.archive.ensembl.org/Sus_scrofa/Gene/Summary?db=core;g=ENSSSCG00000001347
PsAFvsSham	SIMAF	SHAM	ZNRF2	-0.40982	2.8285e-05	1.11083e-09	0.423	0.428	0.862395	1.14563	11250	5076	ENSSSCG00000037116	http://www.genecards.org/cgi-bin/carddisp.pl?gene=ZNRF2	http://feb2023.archive.ensembl.org/Sus_scrofa/Gene/Summary?db=core;g=ENSSSCG00000037116
PsAFvsSham	SIMAF	SHAM	CMTM7	-0.408874	0.0902243	3.54335e-06	0.422	0.412	0.819957	1.08854	11250	5076	ENSSSCG00000011234	http://www.genecards.org/cgi-bin/carddisp.pl?gene=CMTM7	http://feb2023.archive.ensembl.org/Sus_scrofa/Gene/Summary?db=core;g=ENSSSCG00000011234
PsAFvsSham	SIMAF	SHAM	NOP56	-0.408832	1	0.00505752	0.357	0.344	0.733899	0.974253	11250	5076	ENSSSCG00000027676	http://www.genecards.org/cgi-bin/carddisp.pl?gene=NOP56	http://feb2023.archive.ensembl.org/Sus_scrofa/Gene/Summary?db=core;g=ENSSSCG00000027676
PsAFvsSham	SIMAF	SHAM	NR4A3	-0.408771	1	0.0213085	0.712	0.625	4.14244	5.49924	11250	5076	ENSSSCG00000005385	http://www.genecards.org/cgi-bin/carddisp.pl?gene=NR4A3	http://feb2023.archive.ensembl.org/Sus_scrofa/Gene/Summary?db=core;g=ENSSSCG00000005385
PsAFvsSham	SIMAF	SHAM	CCL2	-0.408507	1	0.0187941	0.368	0.362	11.5613	15.3454	11250	5076	ENSSSCG00000017723	http://www.genecards.org/cgi-bin/carddisp.pl?gene=CCL2	http://feb2023.archive.ensembl.org/Sus_scrofa/Gene/Summary?db=core;g=ENSSSCG00000017723
PsAFvsSham	SIMAF	SHAM	ENSSSCG00000063544	-0.40714	0.0514572	2.02086e-06	0.457	0.444	0.999329	1.32508	11250	5076	ENSSSCG00000063544	http://www.genecards.org/cgi-bin/carddisp.pl?gene=ENSSSCG00000063544	http://feb2023.archive.ensembl.org/Sus_scrofa/Gene/Summary?db=core;g=ENSSSCG00000063544
PsAFvsSham	SIMAF	SHAM	JDP2	-0.40586	0.0475656	1.86803e-06	0.419	0.417	1.20072	1.59074	11250	5076	ENSSSCG00000035895	http://www.genecards.org/cgi-bin/carddisp.pl?gene=JDP2	http://feb2023.archive.ensembl.org/Sus_scrofa/Gene/Summary?db=core;g=ENSSSCG00000035895
PsAFvsSham	SIMAF	SHAM	NSD3	-0.405357	1	0.0237726	0.363	0.345	0.699212	0.925968	11250	5076	ENSSSCG00000015820	http://www.genecards.org/cgi-bin/carddisp.pl?gene=NSD3	http://feb2023.archive.ensembl.org/Sus_scrofa/Gene/Summary?db=core;g=ENSSSCG00000015820
PsAFvsSham	SIMAF	SHAM	PPP1R15A	-0.405073	2.70814e-34	1.06356e-38	0.827	0.812	6.7436	8.92949	11250	5076	ENSSSCG00000003155	http://www.genecards.org/cgi-bin/carddisp.pl?gene=PPP1R15A	http://feb2023.archive.ensembl.org/Sus_scrofa/Gene/Summary?db=core;g=ENSSSCG00000003155
PsAFvsSham	SIMAF	SHAM	SEPTIN9	-0.402543	0.0275031	1.08012e-06	0.409	0.401	0.800869	1.05854	11250	5076	ENSSSCG00000017168	http://www.genecards.org/cgi-bin/carddisp.pl?gene=SEPTIN9	http://feb2023.archive.ensembl.org/Sus_scrofa/Gene/Summary?db=core;g=ENSSSCG00000017168
PsAFvsSham	SIMAF	SHAM	GLA	-0.399757	1	0.000199995	0.533	0.501	1.70637	2.2511	11250	5076	ENSSSCG00000038423	http://www.genecards.org/cgi-bin/carddisp.pl?gene=GLA	http://feb2023.archive.ensembl.org/Sus_scrofa/Gene/Summary?db=core;g=ENSSSCG00000038423
PsAFvsSham	SIMAF	SHAM	SPTSSA	-0.398662	1	0.173142	0.352	0.326	0.65168	0.85902	11250	5076	ENSSSCG00000060304	http://www.genecards.org/cgi-bin/carddisp.pl?gene=SPTSSA	http://feb2023.archive.ensembl.org/Sus_scrofa/Gene/Summary?db=core;g=ENSSSCG00000060304
PsAFvsSham	SIMAF	SHAM	RASSF1	-0.39838	0.0581721	2.28457e-06	0.417	0.412	0.881332	1.16154	11250	5076	ENSSSCG00000011407	http://www.genecards.org/cgi-bin/carddisp.pl?gene=RASSF1	http://feb2023.archive.ensembl.org/Sus_scrofa/Gene/Summary?db=core;g=ENSSSCG00000011407
PsAFvsSham	SIMAF	SHAM	NPTN	-0.396809	1	0.00136966	0.419	0.397	0.821052	1.08091	11250	5076	ENSSSCG00000001918	http://www.genecards.org/cgi-bin/carddisp.pl?gene=NPTN	http://feb2023.archive.ensembl.org/Sus_scrofa/Gene/Summary?db=core;g=ENSSSCG00000001918
PsAFvsSham	SIMAF	SHAM	SAT1	-0.395641	9.04078e-70	3.55055e-74	0.957	0.958	14.6819	19.3144	11250	5076	ENSSSCG00000012173	http://www.genecards.org/cgi-bin/carddisp.pl?gene=SAT1	http://feb2023.archive.ensembl.org/Sus_scrofa/Gene/Summary?db=core;g=ENSSSCG00000012173
PsAFvsSham	SIMAF	SHAM	GOLM1	-0.395017	1	0.00163625	0.318	0.317	0.645652	0.848925	11250	5076	ENSSSCG00000010955	http://www.genecards.org/cgi-bin/carddisp.pl?gene=GOLM1	http://feb2023.archive.ensembl.org/Sus_scrofa/Gene/Summary?db=core;g=ENSSSCG00000010955
PsAFvsSham	SIMAF	SHAM	ARHGAP18	-0.394159	1	0.233002	0.309	0.275	0.673441	0.88494	11250	5076	ENSSSCG00000004205	http://www.genecards.org/cgi-bin/carddisp.pl?gene=ARHGAP18	http://feb2023.archive.ensembl.org/Sus_scrofa/Gene/Summary?db=core;g=ENSSSCG00000004205
PsAFvsSham	SIMAF	SHAM	RGS2	-0.393489	1.75812e-49	6.90459e-54	0.658	0.735	5.67604	7.45577	11250	5076	ENSSSCG00000037241	http://www.genecards.org/cgi-bin/carddisp.pl?gene=RGS2	http://feb2023.archive.ensembl.org/Sus_scrofa/Gene/Summary?db=core;g=ENSSSCG00000037241
PsAFvsSham	SIMAF	SHAM	BCLAF1	-0.393282	3.89911e-08	1.53129e-12	0.632	0.606	1.95656	2.56962	11250	5076	ENSSSCG00000004163	http://www.genecards.org/cgi-bin/carddisp.pl?gene=BCLAF1	http://feb2023.archive.ensembl.org/Sus_scrofa/Gene/Summary?db=core;g=ENSSSCG00000004163
PsAFvsSham	SIMAF	SHAM	UAP1	-0.39237	0.00425289	1.67022e-07	0.55	0.531	2.22359	2.91849	11250	5076	ENSSSCG00000006340	http://www.genecards.org/cgi-bin/carddisp.pl?gene=UAP1	http://feb2023.archive.ensembl.org/Sus_scrofa/Gene/Summary?db=core;g=ENSSSCG00000006340
PsAFvsSham	SIMAF	SHAM	RBM25	-0.392165	2.53884e-10	9.9707e-15	0.619	0.605	1.93155	2.53481	11250	5076	ENSSSCG00000028663	http://www.genecards.org/cgi-bin/carddisp.pl?gene=RBM25	http://feb2023.archive.ensembl.org/Sus_scrofa/Gene/Summary?db=core;g=ENSSSCG00000028663
PsAFvsSham	SIMAF	SHAM	SQSTM1	-0.390002	2.96816e-06	1.16567e-10	0.675	0.639	2.47573	3.2441	11250	5076	ENSSSCG00000014016	http://www.genecards.org/cgi-bin/carddisp.pl?gene=SQSTM1	http://feb2023.archive.ensembl.org/Sus_scrofa/Gene/Summary?db=core;g=ENSSSCG00000014016
PsAFvsSham	SIMAF	SHAM	ENSSSCG00000003278	-0.389158	1	0.00178236	0.346	0.339	0.696691	0.912325	11250	5076	ENSSSCG00000003278	http://www.genecards.org/cgi-bin/carddisp.pl?gene=ENSSSCG00000003278	http://feb2023.archive.ensembl.org/Sus_scrofa/Gene/Summary?db=core;g=ENSSSCG00000003278
PsAFvsSham	SIMAF	SHAM	TMX4	-0.385512	0.760014	2.98478e-05	0.423	0.41	0.912739	1.19225	11250	5076	ENSSSCG00000021353	http://www.genecards.org/cgi-bin/carddisp.pl?gene=TMX4	http://feb2023.archive.ensembl.org/Sus_scrofa/Gene/Summary?db=core;g=ENSSSCG00000021353
PsAFvsSham	SIMAF	SHAM	TAPT1	-0.384958	1	0.0345589	0.316	0.304	0.605512	0.79061	11250	5076	ENSSSCG00000021828	http://www.genecards.org/cgi-bin/carddisp.pl?gene=TAPT1	http://feb2023.archive.ensembl.org/Sus_scrofa/Gene/Summary?db=core;g=ENSSSCG00000021828
PsAFvsSham	SIMAF	SHAM	CCL5	-0.382961	0.78575	3.08585e-05	0.585	0.518	11.6633	15.209	11250	5076	ENSSSCG00000017705	http://www.genecards.org/cgi-bin/carddisp.pl?gene=CCL5	http://feb2023.archive.ensembl.org/Sus_scrofa/Gene/Summary?db=core;g=ENSSSCG00000017705
PsAFvsSham	SIMAF	SHAM	G3BP2	-0.38092	1	0.000493036	0.397	0.383	0.814002	1.05989	11250	5076	ENSSSCG00000022940	http://www.genecards.org/cgi-bin/carddisp.pl?gene=G3BP2	http://feb2023.archive.ensembl.org/Sus_scrofa/Gene/Summary?db=core;g=ENSSSCG00000022940
PsAFvsSham	SIMAF	SHAM	UBE2H	-0.375872	1	0.0172161	0.37	0.352	0.713928	0.926329	11250	5076	ENSSSCG00000016564	http://www.genecards.org/cgi-bin/carddisp.pl?gene=UBE2H	http://feb2023.archive.ensembl.org/Sus_scrofa/Gene/Summary?db=core;g=ENSSSCG00000016564
PsAFvsSham	SIMAF	SHAM	SSR2	-0.374732	5.11014e-05	2.00689e-09	0.516	0.499	1.09671	1.42191	11250	5076	ENSSSCG00000006501	http://www.genecards.org/cgi-bin/carddisp.pl?gene=SSR2	http://feb2023.archive.ensembl.org/Sus_scrofa/Gene/Summary?db=core;g=ENSSSCG00000006501
PsAFvsSham	SIMAF	SHAM	GNA13	-0.374473	1	0.00466082	0.339	0.33	0.671259	0.870115	11250	5076	ENSSSCG00000039336	http://www.genecards.org/cgi-bin/carddisp.pl?gene=GNA13	http://feb2023.archive.ensembl.org/Sus_scrofa/Gene/Summary?db=core;g=ENSSSCG00000039336
PsAFvsSham	SIMAF	SHAM	LRRFIP1	-0.37368	3.77351e-11	1.48196e-15	0.623	0.604	1.80053	2.33278	11250	5076	ENSSSCG00000016330	http://www.genecards.org/cgi-bin/carddisp.pl?gene=LRRFIP1	http://feb2023.archive.ensembl.org/Sus_scrofa/Gene/Summary?db=core;g=ENSSSCG00000016330
PsAFvsSham	SIMAF	SHAM	SEPTIN6	-0.373614	1	0.0857034	0.353	0.331	0.601797	0.779603	11250	5076	ENSSSCG00000012619	http://www.genecards.org/cgi-bin/carddisp.pl?gene=SEPTIN6	http://feb2023.archive.ensembl.org/Sus_scrofa/Gene/Summary?db=core;g=ENSSSCG00000012619
PsAFvsSham	SIMAF	SHAM	EIF1	-0.373009	1.33767e-150	5.2534e-155	0.981	0.976	23.6893	30.6788	11250	5076	ENSSSCG00000017430	http://www.genecards.org/cgi-bin/carddisp.pl?gene=EIF1	http://feb2023.archive.ensembl.org/Sus_scrofa/Gene/Summary?db=core;g=ENSSSCG00000017430
PsAFvsSham	SIMAF	SHAM	ENSSSCG00000010952	-0.372986	1	0.479221	0.301	0.272	0.602036	0.779573	11250	5076	ENSSSCG00000010952	http://www.genecards.org/cgi-bin/carddisp.pl?gene=ENSSSCG00000010952	http://feb2023.archive.ensembl.org/Sus_scrofa/Gene/Summary?db=core;g=ENSSSCG00000010952
PsAFvsSham	SIMAF	SHAM	ZFP36	-0.37248	3.66391e-29	1.43892e-33	0.812	0.813	12.4196	16.078	11250	5076	ENSSSCG00000028056	http://www.genecards.org/cgi-bin/carddisp.pl?gene=ZFP36	http://feb2023.archive.ensembl.org/Sus_scrofa/Gene/Summary?db=core;g=ENSSSCG00000028056
PsAFvsSham	SIMAF	SHAM	MAP7D1	-0.368872	1	0.0272165	0.447	0.413	0.982216	1.2683	11250	5076	ENSSSCG00000003637	http://www.genecards.org/cgi-bin/carddisp.pl?gene=MAP7D1	http://feb2023.archive.ensembl.org/Sus_scrofa/Gene/Summary?db=core;g=ENSSSCG00000003637
PsAFvsSham	SIMAF	SHAM	SIGLEC5	-0.367032	1	0.0460512	0.305	0.296	0.65214	0.840981	11250	5076	ENSSSCG00000003236	http://www.genecards.org/cgi-bin/carddisp.pl?gene=SIGLEC5	http://feb2023.archive.ensembl.org/Sus_scrofa/Gene/Summary?db=core;g=ENSSSCG00000003236
PsAFvsSham	SIMAF	SHAM	OAT	-0.366243	1	0.00699979	0.386	0.369	0.782752	1.00888	11250	5076	ENSSSCG00000010734	http://www.genecards.org/cgi-bin/carddisp.pl?gene=OAT	http://feb2023.archive.ensembl.org/Sus_scrofa/Gene/Summary?db=core;g=ENSSSCG00000010734
PsAFvsSham	SIMAF	SHAM	ENSSSCG00000052432	-0.361567	1.79372e-19	7.0444e-24	0.905	0.895	12.1686	15.6344	11250	5076	ENSSSCG00000052432	http://www.genecards.org/cgi-bin/carddisp.pl?gene=ENSSSCG00000052432	http://feb2023.archive.ensembl.org/Sus_scrofa/Gene/Summary?db=core;g=ENSSSCG00000052432
PsAFvsSham	SIMAF	SHAM	DAB2	-0.360978	1	0.00109378	0.394	0.328	2.65619	3.41125	11250	5076	ENSSSCG00000016857	http://www.genecards.org/cgi-bin/carddisp.pl?gene=DAB2	http://feb2023.archive.ensembl.org/Sus_scrofa/Gene/Summary?db=core;g=ENSSSCG00000016857
PsAFvsSham	SIMAF	SHAM	RPS9	-0.36055	3.71626e-113	1.45948e-117	0.947	0.942	14.995	19.2522	11250	5076	ENSSSCG00000029785	http://www.genecards.org/cgi-bin/carddisp.pl?gene=RPS9	http://feb2023.archive.ensembl.org/Sus_scrofa/Gene/Summary?db=core;g=ENSSSCG00000029785
PsAFvsSham	SIMAF	SHAM	MARCKS	-0.359368	1.40914e-08	5.53405e-13	0.828	0.778	7.4613	9.57175	11250	5076	ENSSSCG00000037803	http://www.genecards.org/cgi-bin/carddisp.pl?gene=MARCKS	http://feb2023.archive.ensembl.org/Sus_scrofa/Gene/Summary?db=core;g=ENSSSCG00000037803
PsAFvsSham	SIMAF	SHAM	CNBP	-0.358113	1.21933e-25	4.78862e-30	0.7	0.69	2.18805	2.80445	11250	5076	ENSSSCG00000040879	http://www.genecards.org/cgi-bin/carddisp.pl?gene=CNBP	http://feb2023.archive.ensembl.org/Sus_scrofa/Gene/Summary?db=core;g=ENSSSCG00000040879
PsAFvsSham	SIMAF	SHAM	NR4A1	-0.357331	1.28961e-36	5.06463e-41	0.708	0.744	5.21948	6.68635	11250	5076	ENSSSCG00000031321	http://www.genecards.org/cgi-bin/carddisp.pl?gene=NR4A1	http://feb2023.archive.ensembl.org/Sus_scrofa/Gene/Summary?db=core;g=ENSSSCG00000031321
PsAFvsSham	SIMAF	SHAM	RANBP2	-0.35626	1	0.0247004	0.431	0.404	0.969632	1.24115	11250	5076	ENSSSCG00000008136	http://www.genecards.org/cgi-bin/carddisp.pl?gene=RANBP2	http://feb2023.archive.ensembl.org/Sus_scrofa/Gene/Summary?db=core;g=ENSSSCG00000008136
PsAFvsSham	SIMAF	SHAM	BRD2	-0.356103	2.07924e-41	8.16573e-46	0.661	0.687	3.29668	4.21955	11250	5076	ENSSSCG00000001471	http://www.genecards.org/cgi-bin/carddisp.pl?gene=BRD2	http://feb2023.archive.ensembl.org/Sus_scrofa/Gene/Summary?db=core;g=ENSSSCG00000001471
PsAFvsSham	SIMAF	SHAM	LOC100521680	-0.355264	7.95818e-71	3.12539e-75	0.983	0.978	23.6106	30.2031	11250	5076	ENSSSCG00000017202	http://www.genecards.org/cgi-bin/carddisp.pl?gene=LOC100521680	http://feb2023.archive.ensembl.org/Sus_scrofa/Gene/Summary?db=core;g=ENSSSCG00000017202
PsAFvsSham	SIMAF	SHAM	GLS	-0.353079	6.71476e-09	2.63707e-13	0.685	0.652	2.33828	2.98657	11250	5076	ENSSSCG00000016056	http://www.genecards.org/cgi-bin/carddisp.pl?gene=GLS	http://feb2023.archive.ensembl.org/Sus_scrofa/Gene/Summary?db=core;g=ENSSSCG00000016056
PsAFvsSham	SIMAF	SHAM	JARID2	-0.351757	1	0.0736254	0.494	0.456	1.26236	1.61083	11250	5076	ENSSSCG00000001061	http://www.genecards.org/cgi-bin/carddisp.pl?gene=JARID2	http://feb2023.archive.ensembl.org/Sus_scrofa/Gene/Summary?db=core;g=ENSSSCG00000001061
PsAFvsSham	SIMAF	SHAM	UBE2S	-0.351722	1	0.000683317	0.53	0.495	1.33443	1.70276	11250	5076	ENSSSCG00000035344	http://www.genecards.org/cgi-bin/carddisp.pl?gene=UBE2S	http://feb2023.archive.ensembl.org/Sus_scrofa/Gene/Summary?db=core;g=ENSSSCG00000035344
PsAFvsSham	SIMAF	SHAM	INTS6	-0.350652	0.00121661	4.77794e-08	0.378	0.392	1.05305	1.3427	11250	5076	ENSSSCG00000009384	http://www.genecards.org/cgi-bin/carddisp.pl?gene=INTS6	http://feb2023.archive.ensembl.org/Sus_scrofa/Gene/Summary?db=core;g=ENSSSCG00000009384
PsAFvsSham	SIMAF	SHAM	MAFF	-0.350137	1	0.00735869	0.523	0.48	1.46359	1.86553	11250	5076	ENSSSCG00000030165	http://www.genecards.org/cgi-bin/carddisp.pl?gene=MAFF	http://feb2023.archive.ensembl.org/Sus_scrofa/Gene/Summary?db=core;g=ENSSSCG00000030165
PsAFvsSham	SIMAF	SHAM	RBMX	-0.34994	0.0478991	1.88113e-06	0.528	0.508	1.31654	1.67785	11250	5076	ENSSSCG00000012703	http://www.genecards.org/cgi-bin/carddisp.pl?gene=RBMX	http://feb2023.archive.ensembl.org/Sus_scrofa/Gene/Summary?db=core;g=ENSSSCG00000012703
PsAFvsSham	SIMAF	SHAM	CD46	-0.349596	1	9.92807e-05	0.576	0.534	1.64308	2.09353	11250	5076	ENSSSCG00000038506	http://www.genecards.org/cgi-bin/carddisp.pl?gene=CD46	http://feb2023.archive.ensembl.org/Sus_scrofa/Gene/Summary?db=core;g=ENSSSCG00000038506
PsAFvsSham	SIMAF	SHAM	GM2A	-0.34956	1	0.158821	0.351	0.328	0.702176	0.894609	11250	5076	ENSSSCG00000017087	http://www.genecards.org/cgi-bin/carddisp.pl?gene=GM2A	http://feb2023.archive.ensembl.org/Sus_scrofa/Gene/Summary?db=core;g=ENSSSCG00000017087
PsAFvsSham	SIMAF	SHAM	ENSSSCG00000049524	-0.349052	1	0.0261594	0.492	0.456	1.38724	1.76687	11250	5076	ENSSSCG00000049524	http://www.genecards.org/cgi-bin/carddisp.pl?gene=ENSSSCG00000049524	http://feb2023.archive.ensembl.org/Sus_scrofa/Gene/Summary?db=core;g=ENSSSCG00000049524
PsAFvsSham	SIMAF	SHAM	LMNA	-0.348296	7.94698e-07	3.12099e-11	0.779	0.761	9.67928	12.3222	11250	5076	ENSSSCG00000006496	http://www.genecards.org/cgi-bin/carddisp.pl?gene=LMNA	http://feb2023.archive.ensembl.org/Sus_scrofa/Gene/Summary?db=core;g=ENSSSCG00000006496
PsAFvsSham	SIMAF	SHAM	ENSSSCG00000002259	-0.346735	1	0.0205882	0.399	0.38	0.919387	1.16908	11250	5076	ENSSSCG00000002259	http://www.genecards.org/cgi-bin/carddisp.pl?gene=ENSSSCG00000002259	http://feb2023.archive.ensembl.org/Sus_scrofa/Gene/Summary?db=core;g=ENSSSCG00000002259
PsAFvsSham	SIMAF	SHAM	MED13	-0.346237	1	0.0437046	0.449	0.416	1.0116	1.2859	11250	5076	ENSSSCG00000017672	http://www.genecards.org/cgi-bin/carddisp.pl?gene=MED13	http://feb2023.archive.ensembl.org/Sus_scrofa/Gene/Summary?db=core;g=ENSSSCG00000017672
PsAFvsSham	SIMAF	SHAM	MYADM	-0.34513	1	0.00777571	0.486	0.457	1.33588	1.69684	11250	5076	ENSSSCG00000003253	http://www.genecards.org/cgi-bin/carddisp.pl?gene=MYADM	http://feb2023.archive.ensembl.org/Sus_scrofa/Gene/Summary?db=core;g=ENSSSCG00000003253
PsAFvsSham	SIMAF	SHAM	DAP	-0.344558	1	0.155048	0.374	0.346	0.653185	0.829306	11250	5076	ENSSSCG00000032942	http://www.genecards.org/cgi-bin/carddisp.pl?gene=DAP	http://feb2023.archive.ensembl.org/Sus_scrofa/Gene/Summary?db=core;g=ENSSSCG00000032942
PsAFvsSham	SIMAF	SHAM	SGK1	-0.341367	1.8442e-10	7.24267e-15	0.671	0.662	4.56182	5.77954	11250	5076	ENSSSCG00000021443	http://www.genecards.org/cgi-bin/carddisp.pl?gene=SGK1	http://feb2023.archive.ensembl.org/Sus_scrofa/Gene/Summary?db=core;g=ENSSSCG00000021443
PsAFvsSham	SIMAF	SHAM	ENSSSCG00000057738	-0.338383	1.9806e-10	7.77833e-15	0.729	0.607	8.06912	10.202	11250	5076	ENSSSCG00000057738	http://www.genecards.org/cgi-bin/carddisp.pl?gene=ENSSSCG00000057738	http://feb2023.archive.ensembl.org/Sus_scrofa/Gene/Summary?db=core;g=ENSSSCG00000057738
PsAFvsSham	SIMAF	SHAM	SLC2A3	-0.337733	0.0411046	1.61429e-06	0.559	0.538	2.38562	3.01479	11250	5076	ENSSSCG00000022925	http://www.genecards.org/cgi-bin/carddisp.pl?gene=SLC2A3	http://feb2023.archive.ensembl.org/Sus_scrofa/Gene/Summary?db=core;g=ENSSSCG00000022925
PsAFvsSham	SIMAF	SHAM	DEK	-0.337545	7.92067e-32	3.11066e-36	0.784	0.778	3.36704	4.25452	11250	5076	ENSSSCG00000001075	http://www.genecards.org/cgi-bin/carddisp.pl?gene=DEK	http://feb2023.archive.ensembl.org/Sus_scrofa/Gene/Summary?db=core;g=ENSSSCG00000001075
PsAFvsSham	SIMAF	SHAM	ZC3HAV1	-0.337077	1	0.428871	0.336	0.315	0.687739	0.868664	11250	5076	ENSSSCG00000016512	http://www.genecards.org/cgi-bin/carddisp.pl?gene=ZC3HAV1	http://feb2023.archive.ensembl.org/Sus_scrofa/Gene/Summary?db=core;g=ENSSSCG00000016512
PsAFvsSham	SIMAF	SHAM	OSBPL8	-0.336495	1	0.385055	0.339	0.315	0.647677	0.817728	11250	5076	ENSSSCG00000027503	http://www.genecards.org/cgi-bin/carddisp.pl?gene=OSBPL8	http://feb2023.archive.ensembl.org/Sus_scrofa/Gene/Summary?db=core;g=ENSSSCG00000027503
PsAFvsSham	SIMAF	SHAM	CHSY1	-0.334895	1	0.256961	0.301	0.289	0.637969	0.804576	11250	5076	ENSSSCG00000004825	http://www.genecards.org/cgi-bin/carddisp.pl?gene=CHSY1	http://feb2023.archive.ensembl.org/Sus_scrofa/Gene/Summary?db=core;g=ENSSSCG00000004825
PsAFvsSham	SIMAF	SHAM	SLA-DMA	-0.334508	2.67034e-36	1.04872e-40	0.734	0.767	3.72164	4.6927	11250	5076	ENSSSCG00000001470	http://www.genecards.org/cgi-bin/carddisp.pl?gene=SLA-DMA	http://feb2023.archive.ensembl.org/Sus_scrofa/Gene/Summary?db=core;g=ENSSSCG00000001470
PsAFvsSham	SIMAF	SHAM	DDX6	-0.33335	1	0.0326449	0.397	0.375	0.756663	0.953262	11250	5076	ENSSSCG00000015097	http://www.genecards.org/cgi-bin/carddisp.pl?gene=DDX6	http://feb2023.archive.ensembl.org/Sus_scrofa/Gene/Summary?db=core;g=ENSSSCG00000015097
PsAFvsSham	SIMAF	SHAM	JOSD1	-0.33187	1	0.000315757	0.45	0.433	1.37059	1.725	11250	5076	ENSSSCG00000039555	http://www.genecards.org/cgi-bin/carddisp.pl?gene=JOSD1	http://feb2023.archive.ensembl.org/Sus_scrofa/Gene/Summary?db=core;g=ENSSSCG00000039555
PsAFvsSham	SIMAF	SHAM	CDKN1A	-0.331323	1.12351e-10	4.41233e-15	0.73	0.681	3.07074	3.86342	11250	5076	ENSSSCG00000001565	http://www.genecards.org/cgi-bin/carddisp.pl?gene=CDKN1A	http://feb2023.archive.ensembl.org/Sus_scrofa/Gene/Summary?db=core;g=ENSSSCG00000001565
PsAFvsSham	SIMAF	SHAM	ANKRD12	-0.331195	1.46558e-10	5.75573e-15	0.706	0.683	2.89741	3.64501	11250	5076	ENSSSCG00000003682	http://www.genecards.org/cgi-bin/carddisp.pl?gene=ANKRD12	http://feb2023.archive.ensembl.org/Sus_scrofa/Gene/Summary?db=core;g=ENSSSCG00000003682
PsAFvsSham	SIMAF	SHAM	ENSSSCG00000001064	-0.330682	1	0.00286319	0.321	0.267	0.56004	0.704226	11250	5076	ENSSSCG00000001064	http://www.genecards.org/cgi-bin/carddisp.pl?gene=ENSSSCG00000001064	http://feb2023.archive.ensembl.org/Sus_scrofa/Gene/Summary?db=core;g=ENSSSCG00000001064
PsAFvsSham	SIMAF	SHAM	RPS27A	-0.330501	3.48665e-92	1.3693e-96	0.963	0.962	29.2234	36.7469	11250	5076	ENSSSCG00000034617	http://www.genecards.org/cgi-bin/carddisp.pl?gene=RPS27A	http://feb2023.archive.ensembl.org/Sus_scrofa/Gene/Summary?db=core;g=ENSSSCG00000034617
PsAFvsSham	SIMAF	SHAM	ZMIZ1	-0.329638	1	0.0312331	0.396	0.375	0.82328	1.03453	11250	5076	ENSSSCG00000010329	http://www.genecards.org/cgi-bin/carddisp.pl?gene=ZMIZ1	http://feb2023.archive.ensembl.org/Sus_scrofa/Gene/Summary?db=core;g=ENSSSCG00000010329
PsAFvsSham	SIMAF	SHAM	RPS19	-0.329621	2.11108e-86	8.29079e-91	0.963	0.955	29.8618	37.5267	11250	5076	ENSSSCG00000003042	http://www.genecards.org/cgi-bin/carddisp.pl?gene=RPS19	http://feb2023.archive.ensembl.org/Sus_scrofa/Gene/Summary?db=core;g=ENSSSCG00000003042
PsAFvsSham	SIMAF	SHAM	IL13RA1	-0.32953	1	0.00297956	0.429	0.409	0.944004	1.18615	11250	5076	ENSSSCG00000012633	http://www.genecards.org/cgi-bin/carddisp.pl?gene=IL13RA1	http://feb2023.archive.ensembl.org/Sus_scrofa/Gene/Summary?db=core;g=ENSSSCG00000012633
PsAFvsSham	SIMAF	SHAM	RPL17	-0.328913	1.99497e-63	7.83476e-68	0.885	0.886	7.16343	8.99765	11250	5076	ENSSSCG00000035007	http://www.genecards.org/cgi-bin/carddisp.pl?gene=RPL17	http://feb2023.archive.ensembl.org/Sus_scrofa/Gene/Summary?db=core;g=ENSSSCG00000035007
PsAFvsSham	SIMAF	SHAM	PJA2	-0.32776	1	0.837498	0.375	0.341	0.7071	0.88737	11250	5076	ENSSSCG00000022845	http://www.genecards.org/cgi-bin/carddisp.pl?gene=PJA2	http://feb2023.archive.ensembl.org/Sus_scrofa/Gene/Summary?db=core;g=ENSSSCG00000022845
PsAFvsSham	SIMAF	SHAM	SRSF6	-0.326987	1	0.00087692	0.544	0.508	1.42723	1.79022	11250	5076	ENSSSCG00000007362	http://www.genecards.org/cgi-bin/carddisp.pl?gene=SRSF6	http://feb2023.archive.ensembl.org/Sus_scrofa/Gene/Summary?db=core;g=ENSSSCG00000007362
PsAFvsSham	SIMAF	SHAM	EEF1B2	-0.326536	3.55005e-50	1.3942e-54	0.9	0.901	10.2065	12.7989	11250	5076	ENSSSCG00000016128	http://www.genecards.org/cgi-bin/carddisp.pl?gene=EEF1B2	http://feb2023.archive.ensembl.org/Sus_scrofa/Gene/Summary?db=core;g=ENSSSCG00000016128
PsAFvsSham	SIMAF	SHAM	ICAM1	-0.32422	1	0.236721	0.667	0.584	2.7797	3.48006	11250	5076	ENSSSCG00000013655	http://www.genecards.org/cgi-bin/carddisp.pl?gene=ICAM1	http://feb2023.archive.ensembl.org/Sus_scrofa/Gene/Summary?db=core;g=ENSSSCG00000013655
PsAFvsSham	SIMAF	SHAM	SLC25A36	-0.323906	1	0.0745102	0.318	0.307	0.667536	0.835478	11250	5076	ENSSSCG00000036855	http://www.genecards.org/cgi-bin/carddisp.pl?gene=SLC25A36	http://feb2023.archive.ensembl.org/Sus_scrofa/Gene/Summary?db=core;g=ENSSSCG00000036855
PsAFvsSham	SIMAF	SHAM	APP	-0.323707	1	0.0002612	0.37	0.37	0.938716	1.17476	11250	5076	ENSSSCG00000012022	http://www.genecards.org/cgi-bin/carddisp.pl?gene=APP	http://feb2023.archive.ensembl.org/Sus_scrofa/Gene/Summary?db=core;g=ENSSSCG00000012022
PsAFvsSham	SIMAF	SHAM	PKN2	-0.323492	1	0.531214	0.359	0.331	0.774808	0.969475	11250	5076	ENSSSCG00000006927	http://www.genecards.org/cgi-bin/carddisp.pl?gene=PKN2	http://feb2023.archive.ensembl.org/Sus_scrofa/Gene/Summary?db=core;g=ENSSSCG00000006927
PsAFvsSham	SIMAF	SHAM	LAPTM5	-0.323242	5.23044e-21	2.05413e-25	0.844	0.816	4.63621	5.80046	11250	5076	ENSSSCG00000025034	http://www.genecards.org/cgi-bin/carddisp.pl?gene=LAPTM5	http://feb2023.archive.ensembl.org/Sus_scrofa/Gene/Summary?db=core;g=ENSSSCG00000025034
PsAFvsSham	SIMAF	SHAM	LOC100624590	-0.322723	1	0.563456	0.453	0.403	1.46624	1.83372	11250	5076	ENSSSCG00000026430	http://www.genecards.org/cgi-bin/carddisp.pl?gene=LOC100624590	http://feb2023.archive.ensembl.org/Sus_scrofa/Gene/Summary?db=core;g=ENSSSCG00000026430
PsAFvsSham	SIMAF	SHAM	SRRM1	-0.322311	2.28881e-09	8.98876e-14	0.687	0.662	2.2902	2.86343	11250	5076	ENSSSCG00000032947	http://www.genecards.org/cgi-bin/carddisp.pl?gene=SRRM1	http://feb2023.archive.ensembl.org/Sus_scrofa/Gene/Summary?db=core;g=ENSSSCG00000032947
PsAFvsSham	SIMAF	SHAM	ASAP1	-0.321842	1	0.467299	0.32	0.297	0.61002	0.762393	11250	5076	ENSSSCG00000028759	http://www.genecards.org/cgi-bin/carddisp.pl?gene=ASAP1	http://feb2023.archive.ensembl.org/Sus_scrofa/Gene/Summary?db=core;g=ENSSSCG00000028759
PsAFvsSham	SIMAF	SHAM	ENSSSCG00000033497	-0.321229	1	0.101409	0.33	0.288	0.653185	0.816001	11250	5076	ENSSSCG00000033497	http://www.genecards.org/cgi-bin/carddisp.pl?gene=ENSSSCG00000033497	http://feb2023.archive.ensembl.org/Sus_scrofa/Gene/Summary?db=core;g=ENSSSCG00000033497
PsAFvsSham	SIMAF	SHAM	ARF4	-0.321043	5.99395e-15	2.35398e-19	0.795	0.746	3.48648	4.35534	11250	5076	ENSSSCG00000031791	http://www.genecards.org/cgi-bin/carddisp.pl?gene=ARF4	http://feb2023.archive.ensembl.org/Sus_scrofa/Gene/Summary?db=core;g=ENSSSCG00000031791
PsAFvsSham	SIMAF	SHAM	ENSSSCG00000032573	-0.320064	1	0.411826	0.345	0.309	0.676946	0.845004	11250	5076	ENSSSCG00000032573	http://www.genecards.org/cgi-bin/carddisp.pl?gene=ENSSSCG00000032573	http://feb2023.archive.ensembl.org/Sus_scrofa/Gene/Summary?db=core;g=ENSSSCG00000032573
PsAFvsSham	SIMAF	SHAM	FAM241A	-0.318924	1	0.0662917	0.33	0.322	0.804503	1.00345	11250	5076	ENSSSCG00000055744	http://www.genecards.org/cgi-bin/carddisp.pl?gene=FAM241A	http://feb2023.archive.ensembl.org/Sus_scrofa/Gene/Summary?db=core;g=ENSSSCG00000055744
PsAFvsSham	SIMAF	SHAM	LGALS9	-0.318261	1	0.0650056	0.49	0.451	1.27462	1.58915	11250	5076	ENSSSCG00000017754	http://www.genecards.org/cgi-bin/carddisp.pl?gene=LGALS9	http://feb2023.archive.ensembl.org/Sus_scrofa/Gene/Summary?db=core;g=ENSSSCG00000017754
PsAFvsSham	SIMAF	SHAM	SYNGR2	-0.317848	0.00173306	6.8062e-08	0.492	0.483	1.20131	1.49731	11250	5076	ENSSSCG00000031600	http://www.genecards.org/cgi-bin/carddisp.pl?gene=SYNGR2	http://feb2023.archive.ensembl.org/Sus_scrofa/Gene/Summary?db=core;g=ENSSSCG00000031600
PsAFvsSham	SIMAF	SHAM	N4BP1	-0.317229	1	0.511254	0.317	0.296	0.640942	0.798486	11250	5076	ENSSSCG00000002841	http://www.genecards.org/cgi-bin/carddisp.pl?gene=N4BP1	http://feb2023.archive.ensembl.org/Sus_scrofa/Gene/Summary?db=core;g=ENSSSCG00000002841
PsAFvsSham	SIMAF	SHAM	KDM7A	-0.315914	1	0.890757	0.331	0.305	0.639188	0.795575	11250	5076	ENSSSCG00000016501	http://www.genecards.org/cgi-bin/carddisp.pl?gene=KDM7A	http://feb2023.archive.ensembl.org/Sus_scrofa/Gene/Summary?db=core;g=ENSSSCG00000016501
PsAFvsSham	SIMAF	SHAM	EIF3E	-0.315515	1.50637e-05	5.91593e-10	0.603	0.568	1.54166	1.91844	11250	5076	ENSSSCG00000006033	http://www.genecards.org/cgi-bin/carddisp.pl?gene=EIF3E	http://feb2023.archive.ensembl.org/Sus_scrofa/Gene/Summary?db=core;g=ENSSSCG00000006033
PsAFvsSham	SIMAF	SHAM	BAIAP2	-0.313974	1	0.00367942	0.402	0.383	0.980831	1.21921	11250	5076	ENSSSCG00000017142	http://www.genecards.org/cgi-bin/carddisp.pl?gene=BAIAP2	http://feb2023.archive.ensembl.org/Sus_scrofa/Gene/Summary?db=core;g=ENSSSCG00000017142
PsAFvsSham	SIMAF	SHAM	CD1.1	-0.311275	1	0.00108188	0.322	0.328	1.54928	1.92227	11250	5076	ENSSSCG00000025644	http://www.genecards.org/cgi-bin/carddisp.pl?gene=CD1.1	http://feb2023.archive.ensembl.org/Sus_scrofa/Gene/Summary?db=core;g=ENSSSCG00000025644
PsAFvsSham	SIMAF	SHAM	SNU13	-0.309259	1	0.000514722	0.473	0.449	0.957339	1.18612	11250	5076	ENSSSCG00000000058	http://www.genecards.org/cgi-bin/carddisp.pl?gene=SNU13	http://feb2023.archive.ensembl.org/Sus_scrofa/Gene/Summary?db=core;g=ENSSSCG00000000058
PsAFvsSham	SIMAF	SHAM	ENSSSCG00000056370	-0.307002	1	0.00185883	0.529	0.501	2.36145	2.92134	11250	5076	ENSSSCG00000056370	http://www.genecards.org/cgi-bin/carddisp.pl?gene=ENSSSCG00000056370	http://feb2023.archive.ensembl.org/Sus_scrofa/Gene/Summary?db=core;g=ENSSSCG00000056370
PsAFvsSham	SIMAF	SHAM	HECA	-0.304408	1	0.169036	0.3	0.287	0.609215	0.75224	11250	5076	ENSSSCG00000004144	http://www.genecards.org/cgi-bin/carddisp.pl?gene=HECA	http://feb2023.archive.ensembl.org/Sus_scrofa/Gene/Summary?db=core;g=ENSSSCG00000004144
PsAFvsSham	SIMAF	SHAM	LUC7L3	-0.304089	1	0.000341823	0.529	0.495	1.33834	1.65228	11250	5076	ENSSSCG00000017555	http://www.genecards.org/cgi-bin/carddisp.pl?gene=LUC7L3	http://feb2023.archive.ensembl.org/Sus_scrofa/Gene/Summary?db=core;g=ENSSSCG00000017555
PsAFvsSham	SIMAF	SHAM	EP300	-0.304076	1	0.145855	0.451	0.413	0.990873	1.22327	11250	5076	ENSSSCG00000000068	http://www.genecards.org/cgi-bin/carddisp.pl?gene=EP300	http://feb2023.archive.ensembl.org/Sus_scrofa/Gene/Summary?db=core;g=ENSSSCG00000000068
PsAFvsSham	SIMAF	SHAM	NUB1	-0.302978	0.0341403	1.34078e-06	0.454	0.453	1.34569	1.66008	11250	5076	ENSSSCG00000016438	http://www.genecards.org/cgi-bin/carddisp.pl?gene=NUB1	http://feb2023.archive.ensembl.org/Sus_scrofa/Gene/Summary?db=core;g=ENSSSCG00000016438
PsAFvsSham	SIMAF	SHAM	MTCH1	-0.302723	1	0.0765924	0.495	0.454	1.01637	1.25357	11250	5076	ENSSSCG00000001571	http://www.genecards.org/cgi-bin/carddisp.pl?gene=MTCH1	http://feb2023.archive.ensembl.org/Sus_scrofa/Gene/Summary?db=core;g=ENSSSCG00000001571
PsAFvsSham	SIMAF	SHAM	SRSF3	-0.30224	3.98402e-07	1.56463e-11	0.745	0.715	2.82707	3.48585	11250	5076	ENSSSCG00000001564	http://www.genecards.org/cgi-bin/carddisp.pl?gene=SRSF3	http://feb2023.archive.ensembl.org/Sus_scrofa/Gene/Summary?db=core;g=ENSSSCG00000001564
PsAFvsSham	SIMAF	SHAM	ZC3H11A	-0.301784	1	0.789317	0.372	0.341	0.756075	0.931902	11250	5076	ENSSSCG00000028035	http://www.genecards.org/cgi-bin/carddisp.pl?gene=ZC3H11A	http://feb2023.archive.ensembl.org/Sus_scrofa/Gene/Summary?db=core;g=ENSSSCG00000028035
PsAFvsSham	SIMAF	SHAM	ENSSSCG00000057394	-0.301733	1	0.676269	0.409	0.366	0.937917	1.15601	11250	5076	ENSSSCG00000057394	http://www.genecards.org/cgi-bin/carddisp.pl?gene=ENSSSCG00000057394	http://feb2023.archive.ensembl.org/Sus_scrofa/Gene/Summary?db=core;g=ENSSSCG00000057394
PsAFvsSham	SIMAF	SHAM	DNTTIP2	-0.299703	1	0.947521	0.377	0.34	0.756327	0.930869	11250	5076	ENSSSCG00000006892	http://www.genecards.org/cgi-bin/carddisp.pl?gene=DNTTIP2	http://feb2023.archive.ensembl.org/Sus_scrofa/Gene/Summary?db=core;g=ENSSSCG00000006892
PsAFvsSham	SIMAF	SHAM	CLK1	-0.297816	0.844789	3.31771e-05	0.564	0.538	1.76529	2.16996	11250	5076	ENSSSCG00000016095	http://www.genecards.org/cgi-bin/carddisp.pl?gene=CLK1	http://feb2023.archive.ensembl.org/Sus_scrofa/Gene/Summary?db=core;g=ENSSSCG00000016095
PsAFvsSham	SIMAF	SHAM	MORF4L2	-0.29757	1	0.445609	0.314	0.281	0.567651	0.697597	11250	5076	ENSSSCG00000012534	http://www.genecards.org/cgi-bin/carddisp.pl?gene=MORF4L2	http://feb2023.archive.ensembl.org/Sus_scrofa/Gene/Summary?db=core;g=ENSSSCG00000012534
PsAFvsSham	SIMAF	SHAM	CREM	-0.297034	0.00302662	1.18863e-07	0.738	0.675	3.57324	4.39005	11250	5076	ENSSSCG00000011106	http://www.genecards.org/cgi-bin/carddisp.pl?gene=CREM	http://feb2023.archive.ensembl.org/Sus_scrofa/Gene/Summary?db=core;g=ENSSSCG00000011106
PsAFvsSham	SIMAF	SHAM	LMO2	-0.295371	1	0.00220913	0.378	0.313	0.779707	0.956769	11250	5076	ENSSSCG00000013307	http://www.genecards.org/cgi-bin/carddisp.pl?gene=LMO2	http://feb2023.archive.ensembl.org/Sus_scrofa/Gene/Summary?db=core;g=ENSSSCG00000013307
PsAFvsSham	SIMAF	SHAM	IFITM1	-0.295218	1.00032e-19	3.92851e-24	0.87	0.852	11.9594	14.675	11250	5076	ENSSSCG00000060622	http://www.genecards.org/cgi-bin/carddisp.pl?gene=IFITM1	http://feb2023.archive.ensembl.org/Sus_scrofa/Gene/Summary?db=core;g=ENSSSCG00000060622
PsAFvsSham	SIMAF	SHAM	RAD21	-0.294131	1	0.784272	0.329	0.3	0.602791	0.739021	11250	5076	ENSSSCG00000006014	http://www.genecards.org/cgi-bin/carddisp.pl?gene=RAD21	http://feb2023.archive.ensembl.org/Sus_scrofa/Gene/Summary?db=core;g=ENSSSCG00000006014
PsAFvsSham	SIMAF	SHAM	PCM1	-0.293836	1	0.78434	0.332	0.301	0.692271	0.848564	11250	5076	ENSSSCG00000006994	http://www.genecards.org/cgi-bin/carddisp.pl?gene=PCM1	http://feb2023.archive.ensembl.org/Sus_scrofa/Gene/Summary?db=core;g=ENSSSCG00000006994
PsAFvsSham	SIMAF	SHAM	EIF4B	-0.293741	0.516771	2.0295e-05	0.535	0.504	1.20778	1.48043	11250	5076	ENSSSCG00000032028	http://www.genecards.org/cgi-bin/carddisp.pl?gene=EIF4B	http://feb2023.archive.ensembl.org/Sus_scrofa/Gene/Summary?db=core;g=ENSSSCG00000032028
PsAFvsSham	SIMAF	SHAM	DUSP1	-0.292946	1.24885e-12	4.90456e-17	0.846	0.82	8.46	10.3646	11250	5076	ENSSSCG00000016991	http://www.genecards.org/cgi-bin/carddisp.pl?gene=DUSP1	http://feb2023.archive.ensembl.org/Sus_scrofa/Gene/Summary?db=core;g=ENSSSCG00000016991
PsAFvsSham	SIMAF	SHAM	ARID4B	-0.292449	1	0.366991	0.409	0.378	0.951649	1.16541	11250	5076	ENSSSCG00000060488	http://www.genecards.org/cgi-bin/carddisp.pl?gene=ARID4B	http://feb2023.archive.ensembl.org/Sus_scrofa/Gene/Summary?db=core;g=ENSSSCG00000060488
PsAFvsSham	SIMAF	SHAM	DCXR	-0.29156	1	0.91276	0.41	0.364	0.736779	0.901702	11250	5076	ENSSSCG00000039873	http://www.genecards.org/cgi-bin/carddisp.pl?gene=DCXR	http://feb2023.archive.ensembl.org/Sus_scrofa/Gene/Summary?db=core;g=ENSSSCG00000039873
PsAFvsSham	SIMAF	SHAM	IRF2BP2	-0.290067	1	0.000612243	0.455	0.441	1.13073	1.38245	11250	5076	ENSSSCG00000038132	http://www.genecards.org/cgi-bin/carddisp.pl?gene=IRF2BP2	http://feb2023.archive.ensembl.org/Sus_scrofa/Gene/Summary?db=core;g=ENSSSCG00000038132
PsAFvsSham	SIMAF	SHAM	SCAF11	-0.28839	1	0.760098	0.382	0.349	0.79262	0.96792	11250	5076	ENSSSCG00000000806	http://www.genecards.org/cgi-bin/carddisp.pl?gene=SCAF11	http://feb2023.archive.ensembl.org/Sus_scrofa/Gene/Summary?db=core;g=ENSSSCG00000000806
PsAFvsSham	SIMAF	SHAM	DDX18	-0.288183	1	0.284962	0.384	0.357	0.757201	0.924531	11250	5076	ENSSSCG00000015712	http://www.genecards.org/cgi-bin/carddisp.pl?gene=DDX18	http://feb2023.archive.ensembl.org/Sus_scrofa/Gene/Summary?db=core;g=ENSSSCG00000015712
PsAFvsSham	SIMAF	SHAM	VSIG4	-0.287478	1	0.00146096	0.344	0.35	1.51363	1.8473	11250	5076	ENSSSCG00000035170	http://www.genecards.org/cgi-bin/carddisp.pl?gene=VSIG4	http://feb2023.archive.ensembl.org/Sus_scrofa/Gene/Summary?db=core;g=ENSSSCG00000035170
PsAFvsSham	SIMAF	SHAM	PRDX2	-0.287246	0.000122346	4.80487e-09	0.729	0.715	3.85851	4.70848	11250	5076	ENSSSCG00000013736	http://www.genecards.org/cgi-bin/carddisp.pl?gene=PRDX2	http://feb2023.archive.ensembl.org/Sus_scrofa/Gene/Summary?db=core;g=ENSSSCG00000013736
PsAFvsSham	SIMAF	SHAM	THRAP3	-0.287232	1	0.00406439	0.521	0.49	1.19868	1.46266	11250	5076	ENSSSCG00000029954	http://www.genecards.org/cgi-bin/carddisp.pl?gene=THRAP3	http://feb2023.archive.ensembl.org/Sus_scrofa/Gene/Summary?db=core;g=ENSSSCG00000029954
PsAFvsSham	SIMAF	SHAM	HPCAL1	-0.286973	1	0.851423	0.346	0.311	0.576224	0.702949	11250	5076	ENSSSCG00000003663	http://www.genecards.org/cgi-bin/carddisp.pl?gene=HPCAL1	http://feb2023.archive.ensembl.org/Sus_scrofa/Gene/Summary?db=core;g=ENSSSCG00000003663
PsAFvsSham	SIMAF	SHAM	LFNG	-0.286824	1	0.00235266	0.443	0.423	1.04952	1.28027	11250	5076	ENSSSCG00000007572	http://www.genecards.org/cgi-bin/carddisp.pl?gene=LFNG	http://feb2023.archive.ensembl.org/Sus_scrofa/Gene/Summary?db=core;g=ENSSSCG00000007572
PsAFvsSham	SIMAF	SHAM	ZNF277	-0.285896	1	0.692829	0.319	0.287	0.509597	0.621196	11250	5076	ENSSSCG00000025910	http://www.genecards.org/cgi-bin/carddisp.pl?gene=ZNF277	http://feb2023.archive.ensembl.org/Sus_scrofa/Gene/Summary?db=core;g=ENSSSCG00000025910
PsAFvsSham	SIMAF	SHAM	B2M.1	-0.285011	9.027e-30	3.54514e-34	0.952	0.934	13.4672	16.4086	11250	5076	ENSSSCG00000051899	http://www.genecards.org/cgi-bin/carddisp.pl?gene=B2M.1	http://feb2023.archive.ensembl.org/Sus_scrofa/Gene/Summary?db=core;g=ENSSSCG00000051899
PsAFvsSham	SIMAF	SHAM	HNRNPDL	-0.284732	1.3946e-28	5.47696e-33	0.854	0.838	4.17849	5.09008	11250	5076	ENSSSCG00000037245	http://www.genecards.org/cgi-bin/carddisp.pl?gene=HNRNPDL	http://feb2023.archive.ensembl.org/Sus_scrofa/Gene/Summary?db=core;g=ENSSSCG00000037245
PsAFvsSham	SIMAF	SHAM	GPR183	-0.283526	1.72642e-05	6.78011e-10	0.544	0.567	9.07225	11.0423	11250	5076	ENSSSCG00000009517	http://www.genecards.org/cgi-bin/carddisp.pl?gene=GPR183	http://feb2023.archive.ensembl.org/Sus_scrofa/Gene/Summary?db=core;g=ENSSSCG00000009517
PsAFvsSham	SIMAF	SHAM	MPHOSPH8	-0.280902	1	0.489993	0.471	0.425	1.06277	1.29113	11250	5076	ENSSSCG00000009570	http://www.genecards.org/cgi-bin/carddisp.pl?gene=MPHOSPH8	http://feb2023.archive.ensembl.org/Sus_scrofa/Gene/Summary?db=core;g=ENSSSCG00000009570
PsAFvsSham	SIMAF	SHAM	APC	-0.280474	1	0.632667	0.358	0.325	0.906099	1.10045	11250	5076	ENSSSCG00000014207	http://www.genecards.org/cgi-bin/carddisp.pl?gene=APC	http://feb2023.archive.ensembl.org/Sus_scrofa/Gene/Summary?db=core;g=ENSSSCG00000014207
PsAFvsSham	SIMAF	SHAM	CORO1C	-0.278402	1	0.961191	0.374	0.337	0.679813	0.824423	11250	5076	ENSSSCG00000009944	http://www.genecards.org/cgi-bin/carddisp.pl?gene=CORO1C	http://feb2023.archive.ensembl.org/Sus_scrofa/Gene/Summary?db=core;g=ENSSSCG00000009944
PsAFvsSham	SIMAF	SHAM	SRRM2	-0.278336	4.13787e-20	1.62505e-24	0.781	0.76	2.93776	3.56282	11250	5076	ENSSSCG00000023304	http://www.genecards.org/cgi-bin/carddisp.pl?gene=SRRM2	http://feb2023.archive.ensembl.org/Sus_scrofa/Gene/Summary?db=core;g=ENSSSCG00000023304
PsAFvsSham	SIMAF	SHAM	FNBP1	-0.278323	1	0.0527277	0.538	0.495	1.3531	1.64093	11250	5076	ENSSSCG00000005689	http://www.genecards.org/cgi-bin/carddisp.pl?gene=FNBP1	http://feb2023.archive.ensembl.org/Sus_scrofa/Gene/Summary?db=core;g=ENSSSCG00000005689
PsAFvsSham	SIMAF	SHAM	RPL3	-0.277878	1.49651e-49	5.87718e-54	0.917	0.921	11.8681	14.3889	11250	5076	ENSSSCG00000040494	http://www.genecards.org/cgi-bin/carddisp.pl?gene=RPL3	http://feb2023.archive.ensembl.org/Sus_scrofa/Gene/Summary?db=core;g=ENSSSCG00000040494
PsAFvsSham	SIMAF	SHAM	ATRX	-0.276177	1	0.564016	0.404	0.373	0.997505	1.20787	11250	5076	ENSSSCG00000012434	http://www.genecards.org/cgi-bin/carddisp.pl?gene=ATRX	http://feb2023.archive.ensembl.org/Sus_scrofa/Gene/Summary?db=core;g=ENSSSCG00000012434
PsAFvsSham	SIMAF	SHAM	AZIN1	-0.273939	1	0.11942	0.464	0.428	1.15366	1.39481	11250	5076	ENSSSCG00000023873	http://www.genecards.org/cgi-bin/carddisp.pl?gene=AZIN1	http://feb2023.archive.ensembl.org/Sus_scrofa/Gene/Summary?db=core;g=ENSSSCG00000023873
PsAFvsSham	SIMAF	SHAM	RTF1	-0.273048	1	0.513451	0.339	0.304	0.691726	0.835763	11250	5076	ENSSSCG00000004747	http://www.genecards.org/cgi-bin/carddisp.pl?gene=RTF1	http://feb2023.archive.ensembl.org/Sus_scrofa/Gene/Summary?db=core;g=ENSSSCG00000004747
PsAFvsSham	SIMAF	SHAM	TPR	-0.272586	1	0.506877	0.355	0.32	0.787285	0.950928	11250	5076	ENSSSCG00000015576	http://www.genecards.org/cgi-bin/carddisp.pl?gene=TPR	http://feb2023.archive.ensembl.org/Sus_scrofa/Gene/Summary?db=core;g=ENSSSCG00000015576
PsAFvsSham	SIMAF	SHAM	CCNI	-0.272578	1	0.00847636	0.462	0.432	0.955574	1.15421	11250	5076	ENSSSCG00000008987	http://www.genecards.org/cgi-bin/carddisp.pl?gene=CCNI	http://feb2023.archive.ensembl.org/Sus_scrofa/Gene/Summary?db=core;g=ENSSSCG00000008987
PsAFvsSham	SIMAF	SHAM	GNG2	-0.272228	1	0.575851	0.442	0.401	0.985311	1.18984	11250	5076	ENSSSCG00000028092	http://www.genecards.org/cgi-bin/carddisp.pl?gene=GNG2	http://feb2023.archive.ensembl.org/Sus_scrofa/Gene/Summary?db=core;g=ENSSSCG00000028092
PsAFvsSham	SIMAF	SHAM	BAZ2B	-0.270781	1	0.333178	0.312	0.282	0.678001	0.817891	11250	5076	ENSSSCG00000015882	http://www.genecards.org/cgi-bin/carddisp.pl?gene=BAZ2B	http://feb2023.archive.ensembl.org/Sus_scrofa/Gene/Summary?db=core;g=ENSSSCG00000015882
PsAFvsSham	SIMAF	SHAM	MATR3	-0.268563	1	0.00320492	0.585	0.538	1.45674	1.75471	11250	5076	ENSSSCG00000014343	http://www.genecards.org/cgi-bin/carddisp.pl?gene=MATR3	http://feb2023.archive.ensembl.org/Sus_scrofa/Gene/Summary?db=core;g=ENSSSCG00000014343
PsAFvsSham	SIMAF	SHAM	SRSF5	-0.267703	0.000876469	3.44213e-08	0.743	0.711	3.05454	3.67724	11250	5076	ENSSSCG00000032583	http://www.genecards.org/cgi-bin/carddisp.pl?gene=SRSF5	http://feb2023.archive.ensembl.org/Sus_scrofa/Gene/Summary?db=core;g=ENSSSCG00000032583
PsAFvsSham	SIMAF	SHAM	DNAJB9	-0.266367	1	0.866347	0.316	0.289	0.621994	0.748029	11250	5076	ENSSSCG00000016653	http://www.genecards.org/cgi-bin/carddisp.pl?gene=DNAJB9	http://feb2023.archive.ensembl.org/Sus_scrofa/Gene/Summary?db=core;g=ENSSSCG00000016653
PsAFvsSham	SIMAF	SHAM	LOC100624226	-0.266295	1	0.149893	0.461	0.43	1.2866	1.54733	11250	5076	ENSSSCG00000009633	http://www.genecards.org/cgi-bin/carddisp.pl?gene=LOC100624226	http://feb2023.archive.ensembl.org/Sus_scrofa/Gene/Summary?db=core;g=ENSSSCG00000009633
PsAFvsSham	SIMAF	SHAM	LY86	-0.265286	0.671643	2.63772e-05	0.555	0.526	1.31933	1.58558	11250	5076	ENSSSCG00000032355	http://www.genecards.org/cgi-bin/carddisp.pl?gene=LY86	http://feb2023.archive.ensembl.org/Sus_scrofa/Gene/Summary?db=core;g=ENSSSCG00000032355
PsAFvsSham	SIMAF	SHAM	NCL	-0.263532	1.57739e-24	6.19482e-29	0.836	0.831	4.79845	5.76003	11250	5076	ENSSSCG00000016275	http://www.genecards.org/cgi-bin/carddisp.pl?gene=NCL	http://feb2023.archive.ensembl.org/Sus_scrofa/Gene/Summary?db=core;g=ENSSSCG00000016275
PsAFvsSham	SIMAF	SHAM	MPC1	-0.263497	1	0.477621	0.555	0.498	1.24554	1.49503	11250	5076	ENSSSCG00000032916	http://www.genecards.org/cgi-bin/carddisp.pl?gene=MPC1	http://feb2023.archive.ensembl.org/Sus_scrofa/Gene/Summary?db=core;g=ENSSSCG00000032916
PsAFvsSham	SIMAF	SHAM	RCSD1	-0.260951	1	0.594976	0.388	0.346	0.79138	0.948195	11250	5076	ENSSSCG00000006307	http://www.genecards.org/cgi-bin/carddisp.pl?gene=RCSD1	http://feb2023.archive.ensembl.org/Sus_scrofa/Gene/Summary?db=core;g=ENSSSCG00000006307
PsAFvsSham	SIMAF	SHAM	BDP1	-0.260787	1	0.585099	0.309	0.281	0.64371	0.771159	11250	5076	ENSSSCG00000016968	http://www.genecards.org/cgi-bin/carddisp.pl?gene=BDP1	http://feb2023.archive.ensembl.org/Sus_scrofa/Gene/Summary?db=core;g=ENSSSCG00000016968
PsAFvsSham	SIMAF	SHAM	ENSSSCG00000001229	-0.259694	2.07055e-05	8.13158e-10	0.898	0.866	7.48062	8.95589	11250	5076	ENSSSCG00000001229	http://www.genecards.org/cgi-bin/carddisp.pl?gene=ENSSSCG00000001229	http://feb2023.archive.ensembl.org/Sus_scrofa/Gene/Summary?db=core;g=ENSSSCG00000001229
PsAFvsSham	SIMAF	SHAM	RPL36	-0.258859	8.68695e-39	3.4116e-43	0.92	0.911	13.6462	16.328	11250	5076	ENSSSCG00000059007	http://www.genecards.org/cgi-bin/carddisp.pl?gene=RPL36	http://feb2023.archive.ensembl.org/Sus_scrofa/Gene/Summary?db=core;g=ENSSSCG00000059007
PsAFvsSham	SIMAF	SHAM	ENSSSCG00000037274	-0.258728	9.37604e-106	3.68222e-110	0.996	0.996	61.9647	74.1359	11250	5076	ENSSSCG00000037274	http://www.genecards.org/cgi-bin/carddisp.pl?gene=ENSSSCG00000037274	http://feb2023.archive.ensembl.org/Sus_scrofa/Gene/Summary?db=core;g=ENSSSCG00000037274
PsAFvsSham	SIMAF	SHAM	EEF1G	-0.258447	2.06634e-24	8.11506e-29	0.81	0.796	4.31984	5.16726	11250	5076	ENSSSCG00000013064	http://www.genecards.org/cgi-bin/carddisp.pl?gene=EEF1G	http://feb2023.archive.ensembl.org/Sus_scrofa/Gene/Summary?db=core;g=ENSSSCG00000013064
PsAFvsSham	SIMAF	SHAM	RPL7	-0.258423	1.67124e-33	6.56341e-38	0.931	0.927	17.6482	21.1101	11250	5076	ENSSSCG00000032111	http://www.genecards.org/cgi-bin/carddisp.pl?gene=RPL7	http://feb2023.archive.ensembl.org/Sus_scrofa/Gene/Summary?db=core;g=ENSSSCG00000032111
PsAFvsSham	SIMAF	SHAM	ATP1B1	-0.257728	1	0.772842	0.498	0.457	1.44905	1.73239	11250	5076	ENSSSCG00000006296	http://www.genecards.org/cgi-bin/carddisp.pl?gene=ATP1B1	http://feb2023.archive.ensembl.org/Sus_scrofa/Gene/Summary?db=core;g=ENSSSCG00000006296
PsAFvsSham	SIMAF	SHAM	SLC8A1	-0.257482	1	0.0239381	0.322	0.276	0.683805	0.817323	11250	5076	ENSSSCG00000036418	http://www.genecards.org/cgi-bin/carddisp.pl?gene=SLC8A1	http://feb2023.archive.ensembl.org/Sus_scrofa/Gene/Summary?db=core;g=ENSSSCG00000036418
PsAFvsSham	SIMAF	SHAM	YY1	-0.257283	1	0.146681	0.537	0.489	1.24887	1.4926	11250	5076	ENSSSCG00000037558	http://www.genecards.org/cgi-bin/carddisp.pl?gene=YY1	http://feb2023.archive.ensembl.org/Sus_scrofa/Gene/Summary?db=core;g=ENSSSCG00000037558
PsAFvsSham	SIMAF	SHAM	CD52	-0.257026	0.000183735	7.21576e-09	0.465	0.365	7.59576	9.07694	11250	5076	ENSSSCG00000057268	http://www.genecards.org/cgi-bin/carddisp.pl?gene=CD52	http://feb2023.archive.ensembl.org/Sus_scrofa/Gene/Summary?db=core;g=ENSSSCG00000057268
PsAFvsSham	SIMAF	SHAM	MARCHF6	-0.256771	1	0.335797	0.337	0.299	0.612827	0.732116	11250	5076	ENSSSCG00000017094	http://www.genecards.org/cgi-bin/carddisp.pl?gene=MARCHF6	http://feb2023.archive.ensembl.org/Sus_scrofa/Gene/Summary?db=core;g=ENSSSCG00000017094
PsAFvsSham	SIMAF	SHAM	BTG2	-0.255496	2.32209e-08	9.11948e-13	0.867	0.833	8.77788	10.4785	11250	5076	ENSSSCG00000055218	http://www.genecards.org/cgi-bin/carddisp.pl?gene=BTG2	http://feb2023.archive.ensembl.org/Sus_scrofa/Gene/Summary?db=core;g=ENSSSCG00000055218
PsAFvsSham	SIMAF	SHAM	ANKRD13A	-0.255457	1	0.411887	0.388	0.357	0.709355	0.846677	11250	5076	ENSSSCG00000009924	http://www.genecards.org/cgi-bin/carddisp.pl?gene=ANKRD13A	http://feb2023.archive.ensembl.org/Sus_scrofa/Gene/Summary?db=core;g=ENSSSCG00000009924
PsAFvsSham	SIMAF	SHAM	CYCS	-0.255132	1	0.149389	0.744	0.686	3.8881	4.64015	11250	5076	ENSSSCG00000016714	http://www.genecards.org/cgi-bin/carddisp.pl?gene=CYCS	http://feb2023.archive.ensembl.org/Sus_scrofa/Gene/Summary?db=core;g=ENSSSCG00000016714
PsAFvsSham	SIMAF	SHAM	RPS20	-0.252806	1.62001e-78	6.36223e-83	0.989	0.989	58.3344	69.5066	11250	5076	ENSSSCG00000040470	http://www.genecards.org/cgi-bin/carddisp.pl?gene=RPS20	http://feb2023.archive.ensembl.org/Sus_scrofa/Gene/Summary?db=core;g=ENSSSCG00000040470
PsAFvsSham	SIMAF	SHAM	TPST1	-0.251004	1	0.307381	0.436	0.377	0.902387	1.07378	11250	5076	ENSSSCG00000007737	http://www.genecards.org/cgi-bin/carddisp.pl?gene=TPST1	http://feb2023.archive.ensembl.org/Sus_scrofa/Gene/Summary?db=core;g=ENSSSCG00000007737
PsAFvsSham	SIMAF	SHAM	STOM	-0.249748	1	0.34792	0.45	0.393	1.00796	1.19837	11250	5076	ENSSSCG00000036639	http://www.genecards.org/cgi-bin/carddisp.pl?gene=STOM	http://feb2023.archive.ensembl.org/Sus_scrofa/Gene/Summary?db=core;g=ENSSSCG00000036639
PsAFvsSham	SIMAF	SHAM	SMIM7	-0.248948	1	0.691865	0.391	0.351	0.717144	0.85212	11250	5076	ENSSSCG00000013863	http://www.genecards.org/cgi-bin/carddisp.pl?gene=SMIM7	http://feb2023.archive.ensembl.org/Sus_scrofa/Gene/Summary?db=core;g=ENSSSCG00000013863
PsAFvsSham	SIMAF	SHAM	RAP1A	-0.247698	2.3168e-05	9.09867e-10	0.734	0.69	2.46152	2.9225	11250	5076	ENSSSCG00000006785	http://www.genecards.org/cgi-bin/carddisp.pl?gene=RAP1A	http://feb2023.archive.ensembl.org/Sus_scrofa/Gene/Summary?db=core;g=ENSSSCG00000006785
PsAFvsSham	SIMAF	SHAM	ENSSSCG00000033010	-0.247684	1	0.0315218	0.502	0.469	1.71224	2.03285	11250	5076	ENSSSCG00000033010	http://www.genecards.org/cgi-bin/carddisp.pl?gene=ENSSSCG00000033010	http://feb2023.archive.ensembl.org/Sus_scrofa/Gene/Summary?db=core;g=ENSSSCG00000033010
PsAFvsSham	SIMAF	SHAM	BIRC2	-0.247457	1	0.0011907	0.598	0.556	1.78561	2.11962	11250	5076	ENSSSCG00000063374	http://www.genecards.org/cgi-bin/carddisp.pl?gene=BIRC2	http://feb2023.archive.ensembl.org/Sus_scrofa/Gene/Summary?db=core;g=ENSSSCG00000063374
PsAFvsSham	SIMAF	SHAM	ENSSSCG00000060262	-0.247341	1	0.00383662	0.595	0.563	3.11421	3.69653	11250	5076	ENSSSCG00000060262	http://www.genecards.org/cgi-bin/carddisp.pl?gene=ENSSSCG00000060262	http://feb2023.archive.ensembl.org/Sus_scrofa/Gene/Summary?db=core;g=ENSSSCG00000060262
PsAFvsSham	SIMAF	SHAM	SMC3	-0.245253	1	0.745978	0.372	0.336	0.752251	0.891552	11250	5076	ENSSSCG00000010625	http://www.genecards.org/cgi-bin/carddisp.pl?gene=SMC3	http://feb2023.archive.ensembl.org/Sus_scrofa/Gene/Summary?db=core;g=ENSSSCG00000010625
PsAFvsSham	SIMAF	SHAM	NOP58	-0.244391	1	0.80003	0.343	0.312	0.635328	0.752513	11250	5076	ENSSSCG00000022225	http://www.genecards.org/cgi-bin/carddisp.pl?gene=NOP58	http://feb2023.archive.ensembl.org/Sus_scrofa/Gene/Summary?db=core;g=ENSSSCG00000022225
PsAFvsSham	SIMAF	SHAM	RBM39	-0.244097	1	0.000356037	0.664	0.608	1.97145	2.3348	11250	5076	ENSSSCG00000007309	http://www.genecards.org/cgi-bin/carddisp.pl?gene=RBM39	http://feb2023.archive.ensembl.org/Sus_scrofa/Gene/Summary?db=core;g=ENSSSCG00000007309
PsAFvsSham	SIMAF	SHAM	RPS14	-0.243213	4.69258e-49	1.8429e-53	0.961	0.957	22.8929	27.0965	11250	5076	ENSSSCG00000054578	http://www.genecards.org/cgi-bin/carddisp.pl?gene=RPS14	http://feb2023.archive.ensembl.org/Sus_scrofa/Gene/Summary?db=core;g=ENSSSCG00000054578
PsAFvsSham	SIMAF	SHAM	TRPS1	-0.243057	1	0.0291907	0.4	0.344	0.970817	1.14887	11250	5076	ENSSSCG00000006018	http://www.genecards.org/cgi-bin/carddisp.pl?gene=TRPS1	http://feb2023.archive.ensembl.org/Sus_scrofa/Gene/Summary?db=core;g=ENSSSCG00000006018
PsAFvsSham	SIMAF	SHAM	RGCC	-0.240873	0.000209358	8.22206e-09	0.88	0.859	19.2338	22.7286	11250	5076	ENSSSCG00000009434	http://www.genecards.org/cgi-bin/carddisp.pl?gene=RGCC	http://feb2023.archive.ensembl.org/Sus_scrofa/Gene/Summary?db=core;g=ENSSSCG00000009434
PsAFvsSham	SIMAF	SHAM	NCOA3	-0.240704	1	0.554594	0.386	0.348	0.869914	1.02777	11250	5076	ENSSSCG00000007458	http://www.genecards.org/cgi-bin/carddisp.pl?gene=NCOA3	http://feb2023.archive.ensembl.org/Sus_scrofa/Gene/Summary?db=core;g=ENSSSCG00000007458
PsAFvsSham	SIMAF	SHAM	ENSSSCG00000000104	-0.239806	0.0102968	4.04384e-07	0.671	0.628	2.01996	2.38514	11250	5076	ENSSSCG00000000104	http://www.genecards.org/cgi-bin/carddisp.pl?gene=ENSSSCG00000000104	http://feb2023.archive.ensembl.org/Sus_scrofa/Gene/Summary?db=core;g=ENSSSCG00000000104
PsAFvsSham	SIMAF	SHAM	H1-10	-0.237872	1.45762e-16	5.72446e-21	0.624	0.657	2.90424	3.42474	11250	5076	ENSSSCG00000061599	http://www.genecards.org/cgi-bin/carddisp.pl?gene=H1-10	http://feb2023.archive.ensembl.org/Sus_scrofa/Gene/Summary?db=core;g=ENSSSCG00000061599
PsAFvsSham	SIMAF	SHAM	UBE2A	-0.237549	1	0.103739	0.355	0.309	0.598929	0.706038	11250	5076	ENSSSCG00000012621	http://www.genecards.org/cgi-bin/carddisp.pl?gene=UBE2A	http://feb2023.archive.ensembl.org/Sus_scrofa/Gene/Summary?db=core;g=ENSSSCG00000012621
PsAFvsSham	SIMAF	SHAM	GNAS	-0.237263	3.76109e-29	1.47708e-33	0.908	0.91	8.27622	9.75554	11250	5076	ENSSSCG00000007520	http://www.genecards.org/cgi-bin/carddisp.pl?gene=GNAS	http://feb2023.archive.ensembl.org/Sus_scrofa/Gene/Summary?db=core;g=ENSSSCG00000007520
PsAFvsSham	SIMAF	SHAM	MEF2D	-0.236683	1	0.0494835	0.301	0.264	0.557217	0.656466	11250	5076	ENSSSCG00000006482	http://www.genecards.org/cgi-bin/carddisp.pl?gene=MEF2D	http://feb2023.archive.ensembl.org/Sus_scrofa/Gene/Summary?db=core;g=ENSSSCG00000006482
PsAFvsSham	SIMAF	SHAM	RELL1	-0.235631	1	0.00222578	0.354	0.301	0.730336	0.859821	11250	5076	ENSSSCG00000008772	http://www.genecards.org/cgi-bin/carddisp.pl?gene=RELL1	http://feb2023.archive.ensembl.org/Sus_scrofa/Gene/Summary?db=core;g=ENSSSCG00000008772
PsAFvsSham	SIMAF	SHAM	HSPD1	-0.235592	1	0.179127	0.652	0.606	2.42054	2.84983	11250	5076	ENSSSCG00000016077	http://www.genecards.org/cgi-bin/carddisp.pl?gene=HSPD1	http://feb2023.archive.ensembl.org/Sus_scrofa/Gene/Summary?db=core;g=ENSSSCG00000016077
PsAFvsSham	SIMAF	SHAM	ARHGDIB	-0.234777	1	0.000157696	0.764	0.706	3.36234	3.95645	11250	5076	ENSSSCG00000033337	http://www.genecards.org/cgi-bin/carddisp.pl?gene=ARHGDIB	http://feb2023.archive.ensembl.org/Sus_scrofa/Gene/Summary?db=core;g=ENSSSCG00000033337
PsAFvsSham	SIMAF	SHAM	RPL32	-0.233885	3.0699e-54	1.20563e-58	0.965	0.962	23.5182	27.6573	11250	5076	ENSSSCG00000035811	http://www.genecards.org/cgi-bin/carddisp.pl?gene=RPL32	http://feb2023.archive.ensembl.org/Sus_scrofa/Gene/Summary?db=core;g=ENSSSCG00000035811
PsAFvsSham	SIMAF	SHAM	CD81	-0.233671	2.05888e-17	8.08576e-22	0.896	0.867	6.55468	7.70705	11250	5076	ENSSSCG00000039243	http://www.genecards.org/cgi-bin/carddisp.pl?gene=CD81	http://feb2023.archive.ensembl.org/Sus_scrofa/Gene/Summary?db=core;g=ENSSSCG00000039243
PsAFvsSham	SIMAF	SHAM	STX12	-0.232926	1	0.514273	0.368	0.329	0.672901	0.790712	11250	5076	ENSSSCG00000024927	http://www.genecards.org/cgi-bin/carddisp.pl?gene=STX12	http://feb2023.archive.ensembl.org/Sus_scrofa/Gene/Summary?db=core;g=ENSSSCG00000024927
PsAFvsSham	SIMAF	SHAM	PTMS	-0.231301	1.48313e-12	5.82463e-17	0.836	0.814	4.43258	5.20328	11250	5076	ENSSSCG00000022176	http://www.genecards.org/cgi-bin/carddisp.pl?gene=PTMS	http://feb2023.archive.ensembl.org/Sus_scrofa/Gene/Summary?db=core;g=ENSSSCG00000022176
PsAFvsSham	SIMAF	SHAM	BPTF	-0.230468	1	0.887421	0.426	0.391	0.950156	1.11464	11250	5076	ENSSSCG00000033528	http://www.genecards.org/cgi-bin/carddisp.pl?gene=BPTF	http://feb2023.archive.ensembl.org/Sus_scrofa/Gene/Summary?db=core;g=ENSSSCG00000033528
PsAFvsSham	SIMAF	SHAM	YTHDC1	-0.230138	1	0.878666	0.471	0.423	1.11452	1.30718	11250	5076	ENSSSCG00000035505	http://www.genecards.org/cgi-bin/carddisp.pl?gene=YTHDC1	http://feb2023.archive.ensembl.org/Sus_scrofa/Gene/Summary?db=core;g=ENSSSCG00000035505
PsAFvsSham	SIMAF	SHAM	SEC63	-0.229705	1	0.377082	0.346	0.309	0.634688	0.744139	11250	5076	ENSSSCG00000004382	http://www.genecards.org/cgi-bin/carddisp.pl?gene=SEC63	http://feb2023.archive.ensembl.org/Sus_scrofa/Gene/Summary?db=core;g=ENSSSCG00000004382
PsAFvsSham	SIMAF	SHAM	KMT2E	-0.229369	0.179325	7.04258e-06	0.678	0.634	2.28529	2.679	11250	5076	ENSSSCG00000029082	http://www.genecards.org/cgi-bin/carddisp.pl?gene=KMT2E	http://feb2023.archive.ensembl.org/Sus_scrofa/Gene/Summary?db=core;g=ENSSSCG00000029082
PsAFvsSham	SIMAF	SHAM	CD300C	-0.226302	0.61817	2.42772e-05	0.601	0.502	2.78898	3.26255	11250	5076	ENSSSCG00000017236	http://www.genecards.org/cgi-bin/carddisp.pl?gene=CD300C	http://feb2023.archive.ensembl.org/Sus_scrofa/Gene/Summary?db=core;g=ENSSSCG00000017236
PsAFvsSham	SIMAF	SHAM	RPLP2	-0.225822	1	0.39769	0.354	0.317	0.631959	0.738947	11250	5076	ENSSSCG00000002850	http://www.genecards.org/cgi-bin/carddisp.pl?gene=RPLP2	http://feb2023.archive.ensembl.org/Sus_scrofa/Gene/Summary?db=core;g=ENSSSCG00000002850
PsAFvsSham	SIMAF	SHAM	EIF3G	-0.225716	0.00956531	3.75655e-07	0.701	0.653	2.30224	2.69204	11250	5076	ENSSSCG00000013661	http://www.genecards.org/cgi-bin/carddisp.pl?gene=EIF3G	http://feb2023.archive.ensembl.org/Sus_scrofa/Gene/Summary?db=core;g=ENSSSCG00000013661
PsAFvsSham	SIMAF	SHAM	RBMS1	-0.225635	1	0.000398278	0.371	0.307	0.727138	0.850144	11250	5076	ENSSSCG00000015888	http://www.genecards.org/cgi-bin/carddisp.pl?gene=RBMS1	http://feb2023.archive.ensembl.org/Sus_scrofa/Gene/Summary?db=core;g=ENSSSCG00000015888
PsAFvsSham	SIMAF	SHAM	TOMM20	-0.224831	1	0.236857	0.489	0.449	0.990405	1.15733	11250	5076	ENSSSCG00000010158	http://www.genecards.org/cgi-bin/carddisp.pl?gene=TOMM20	http://feb2023.archive.ensembl.org/Sus_scrofa/Gene/Summary?db=core;g=ENSSSCG00000010158
PsAFvsSham	SIMAF	SHAM	RPS3A	-0.221352	8.79834e-27	3.45534e-31	0.942	0.928	21.7534	25.3606	11250	5076	ENSSSCG00000009019	http://www.genecards.org/cgi-bin/carddisp.pl?gene=RPS3A	http://feb2023.archive.ensembl.org/Sus_scrofa/Gene/Summary?db=core;g=ENSSSCG00000009019
PsAFvsSham	SIMAF	SHAM	BIRC6	-0.221187	1	0.00523297	0.319	0.271	0.590761	0.688552	11250	5076	ENSSSCG00000008513	http://www.genecards.org/cgi-bin/carddisp.pl?gene=BIRC6	http://feb2023.archive.ensembl.org/Sus_scrofa/Gene/Summary?db=core;g=ENSSSCG00000008513
PsAFvsSham	SIMAF	SHAM	JMJD1C	-0.220805	1	0.0338995	0.676	0.623	2.94493	3.43188	11250	5076	ENSSSCG00000010226	http://www.genecards.org/cgi-bin/carddisp.pl?gene=JMJD1C	http://feb2023.archive.ensembl.org/Sus_scrofa/Gene/Summary?db=core;g=ENSSSCG00000010226
PsAFvsSham	SIMAF	SHAM	CSNK2A2	-0.22054	1	0.00244725	0.314	0.265	0.51849	0.604035	11250	5076	ENSSSCG00000002804	http://www.genecards.org/cgi-bin/carddisp.pl?gene=CSNK2A2	http://feb2023.archive.ensembl.org/Sus_scrofa/Gene/Summary?db=core;g=ENSSSCG00000002804
PsAFvsSham	SIMAF	SHAM	FDFT1	-0.220521	0.011246	4.41659e-07	0.319	0.257	0.660909	0.769968	11250	5076	ENSSSCG00000026044	http://www.genecards.org/cgi-bin/carddisp.pl?gene=FDFT1	http://feb2023.archive.ensembl.org/Sus_scrofa/Gene/Summary?db=core;g=ENSSSCG00000026044
PsAFvsSham	SIMAF	SHAM	RSRC2	-0.219515	0.000109015	4.28132e-09	0.758	0.723	3.24965	3.78361	11250	5076	ENSSSCG00000009791	http://www.genecards.org/cgi-bin/carddisp.pl?gene=RSRC2	http://feb2023.archive.ensembl.org/Sus_scrofa/Gene/Summary?db=core;g=ENSSSCG00000009791
PsAFvsSham	SIMAF	SHAM	SP140	-0.219285	1	0.731168	0.509	0.452	1.19539	1.39153	11250	5076	ENSSSCG00000052127	http://www.genecards.org/cgi-bin/carddisp.pl?gene=SP140	http://feb2023.archive.ensembl.org/Sus_scrofa/Gene/Summary?db=core;g=ENSSSCG00000052127
PsAFvsSham	SIMAF	SHAM	SIAH2	-0.218694	1	0.0917171	0.359	0.316	0.721605	0.839624	11250	5076	ENSSSCG00000031388	http://www.genecards.org/cgi-bin/carddisp.pl?gene=SIAH2	http://feb2023.archive.ensembl.org/Sus_scrofa/Gene/Summary?db=core;g=ENSSSCG00000031388
PsAFvsSham	SIMAF	SHAM	CCL3	-0.217355	1	0.56594	0.493	0.471	21.0139	24.4306	11250	5076	ENSSSCG00000017700	http://www.genecards.org/cgi-bin/carddisp.pl?gene=CCL3	http://feb2023.archive.ensembl.org/Sus_scrofa/Gene/Summary?db=core;g=ENSSSCG00000017700
PsAFvsSham	SIMAF	SHAM	SUPT4H1	-0.217337	1	0.342622	0.494	0.449	1.04138	1.2106	11250	5076	ENSSSCG00000034752	http://www.genecards.org/cgi-bin/carddisp.pl?gene=SUPT4H1	http://feb2023.archive.ensembl.org/Sus_scrofa/Gene/Summary?db=core;g=ENSSSCG00000034752
PsAFvsSham	SIMAF	SHAM	PPP1R12A	-0.216611	1	0.0311671	0.644	0.59	1.89667	2.20384	11250	5076	ENSSSCG00000038973	http://www.genecards.org/cgi-bin/carddisp.pl?gene=PPP1R12A	http://feb2023.archive.ensembl.org/Sus_scrofa/Gene/Summary?db=core;g=ENSSSCG00000038973
PsAFvsSham	SIMAF	SHAM	SLC31A1	-0.21632	1	0.249259	0.398	0.357	1.08067	1.25539	11250	5076	ENSSSCG00000034278	http://www.genecards.org/cgi-bin/carddisp.pl?gene=SLC31A1	http://feb2023.archive.ensembl.org/Sus_scrofa/Gene/Summary?db=core;g=ENSSSCG00000034278
PsAFvsSham	SIMAF	SHAM	RPL35	-0.216191	6.72011e-53	2.63917e-57	0.958	0.963	21.0879	24.497	11250	5076	ENSSSCG00000034227	http://www.genecards.org/cgi-bin/carddisp.pl?gene=RPL35	http://feb2023.archive.ensembl.org/Sus_scrofa/Gene/Summary?db=core;g=ENSSSCG00000034227
PsAFvsSham	SIMAF	SHAM	GMNN	-0.216022	1	0.867769	0.318	0.294	0.824241	0.957284	11250	5076	ENSSSCG00000001095	http://www.genecards.org/cgi-bin/carddisp.pl?gene=GMNN	http://feb2023.archive.ensembl.org/Sus_scrofa/Gene/Summary?db=core;g=ENSSSCG00000001095
PsAFvsSham	SIMAF	SHAM	GPR137B	-0.216017	1	0.529981	0.436	0.39	1.12747	1.30949	11250	5076	ENSSSCG00000038853	http://www.genecards.org/cgi-bin/carddisp.pl?gene=GPR137B	http://feb2023.archive.ensembl.org/Sus_scrofa/Gene/Summary?db=core;g=ENSSSCG00000038853
PsAFvsSham	SIMAF	SHAM	CD302	-0.215744	1	0.180227	0.446	0.388	1.02631	1.19177	11250	5076	ENSSSCG00000036050	http://www.genecards.org/cgi-bin/carddisp.pl?gene=CD302	http://feb2023.archive.ensembl.org/Sus_scrofa/Gene/Summary?db=core;g=ENSSSCG00000036050
PsAFvsSham	SIMAF	SHAM	PRKCB	-0.215582	1	0.00358711	0.345	0.292	0.701055	0.813951	11250	5076	ENSSSCG00000033674	http://www.genecards.org/cgi-bin/carddisp.pl?gene=PRKCB	http://feb2023.archive.ensembl.org/Sus_scrofa/Gene/Summary?db=core;g=ENSSSCG00000033674
PsAFvsSham	SIMAF	SHAM	SLA	-0.214637	1	0.936441	0.414	0.377	1.04219	1.20927	11250	5076	ENSSSCG00000005949	http://www.genecards.org/cgi-bin/carddisp.pl?gene=SLA	http://feb2023.archive.ensembl.org/Sus_scrofa/Gene/Summary?db=core;g=ENSSSCG00000005949
PsAFvsSham	SIMAF	SHAM	FBXO11	-0.214404	1	0.15229	0.322	0.286	0.610961	0.708759	11250	5076	ENSSSCG00000029485	http://www.genecards.org/cgi-bin/carddisp.pl?gene=FBXO11	http://feb2023.archive.ensembl.org/Sus_scrofa/Gene/Summary?db=core;g=ENSSSCG00000029485
PsAFvsSham	SIMAF	SHAM	RRBP1	-0.210825	1	0.00794654	0.583	0.493	1.61781	1.87227	11250	5076	ENSSSCG00000024692	http://www.genecards.org/cgi-bin/carddisp.pl?gene=RRBP1	http://feb2023.archive.ensembl.org/Sus_scrofa/Gene/Summary?db=core;g=ENSSSCG00000024692
PsAFvsSham	SIMAF	SHAM	RPL29	-0.210208	2.86295e-26	1.12436e-30	0.922	0.921	16.7404	19.3661	11250	5076	ENSSSCG00000027573	http://www.genecards.org/cgi-bin/carddisp.pl?gene=RPL29	http://feb2023.archive.ensembl.org/Sus_scrofa/Gene/Summary?db=core;g=ENSSSCG00000027573
PsAFvsSham	SIMAF	SHAM	C5AR1	-0.209945	1	0.642123	0.61	0.544	2.5949	3.00128	11250	5076	ENSSSCG00000056729	http://www.genecards.org/cgi-bin/carddisp.pl?gene=C5AR1	http://feb2023.archive.ensembl.org/Sus_scrofa/Gene/Summary?db=core;g=ENSSSCG00000056729
PsAFvsSham	SIMAF	SHAM	RPL26	-0.209667	2.75855e-48	1.08335e-52	0.977	0.975	31.2465	36.1341	11250	5076	ENSSSCG00000028850	http://www.genecards.org/cgi-bin/carddisp.pl?gene=RPL26	http://feb2023.archive.ensembl.org/Sus_scrofa/Gene/Summary?db=core;g=ENSSSCG00000028850
PsAFvsSham	SIMAF	SHAM	PEBP1	-0.209305	1	0.00035775	0.713	0.678	2.55523	2.95409	11250	5076	ENSSSCG00000009851	http://www.genecards.org/cgi-bin/carddisp.pl?gene=PEBP1	http://feb2023.archive.ensembl.org/Sus_scrofa/Gene/Summary?db=core;g=ENSSSCG00000009851
PsAFvsSham	SIMAF	SHAM	ITM2B	-0.209172	2.85632e-08	1.12175e-12	0.95	0.935	16.5342	19.1139	11250	5076	ENSSSCG00000009403	http://www.genecards.org/cgi-bin/carddisp.pl?gene=ITM2B	http://feb2023.archive.ensembl.org/Sus_scrofa/Gene/Summary?db=core;g=ENSSSCG00000009403
PsAFvsSham	SIMAF	SHAM	STK17B	-0.209139	1	0.0013782	0.642	0.605	2.55257	2.95067	11250	5076	ENSSSCG00000016067	http://www.genecards.org/cgi-bin/carddisp.pl?gene=STK17B	http://feb2023.archive.ensembl.org/Sus_scrofa/Gene/Summary?db=core;g=ENSSSCG00000016067
PsAFvsSham	SIMAF	SHAM	RPL30	-0.208516	4.41607e-41	1.73431e-45	0.947	0.931	15.2688	17.6429	11250	5076	ENSSSCG00000006081	http://www.genecards.org/cgi-bin/carddisp.pl?gene=RPL30	http://feb2023.archive.ensembl.org/Sus_scrofa/Gene/Summary?db=core;g=ENSSSCG00000006081
PsAFvsSham	SIMAF	SHAM	HNRNPAB	-0.208412	1	0.000327461	0.769	0.712	3.0551	3.52981	11250	5076	ENSSSCG00000014031	http://www.genecards.org/cgi-bin/carddisp.pl?gene=HNRNPAB	http://feb2023.archive.ensembl.org/Sus_scrofa/Gene/Summary?db=core;g=ENSSSCG00000014031
PsAFvsSham	SIMAF	SHAM	USF2	-0.207131	1	0.647994	0.323	0.293	0.562911	0.649725	11250	5076	ENSSSCG00000002885	http://www.genecards.org/cgi-bin/carddisp.pl?gene=USF2	http://feb2023.archive.ensembl.org/Sus_scrofa/Gene/Summary?db=core;g=ENSSSCG00000002885
PsAFvsSham	SIMAF	SHAM	WDR82	-0.20525	1	0.128479	0.324	0.286	0.570929	0.658121	11250	5076	ENSSSCG00000011433	http://www.genecards.org/cgi-bin/carddisp.pl?gene=WDR82	http://feb2023.archive.ensembl.org/Sus_scrofa/Gene/Summary?db=core;g=ENSSSCG00000011433
PsAFvsSham	SIMAF	SHAM	PABPN1	-0.204518	1	0.0833043	0.611	0.557	1.52828	1.76094	11250	5076	ENSSSCG00000054284	http://www.genecards.org/cgi-bin/carddisp.pl?gene=PABPN1	http://feb2023.archive.ensembl.org/Sus_scrofa/Gene/Summary?db=core;g=ENSSSCG00000054284
PsAFvsSham	SIMAF	SHAM	HSPA5	-0.204419	6.09914e-07	2.3953e-11	0.789	0.758	4.33782	4.99804	11250	5076	ENSSSCG00000005601	http://www.genecards.org/cgi-bin/carddisp.pl?gene=HSPA5	http://feb2023.archive.ensembl.org/Sus_scrofa/Gene/Summary?db=core;g=ENSSSCG00000005601
PsAFvsSham	SIMAF	SHAM	KLF3	-0.203049	1	0.442695	0.411	0.384	1.03746	1.19415	11250	5076	ENSSSCG00000036488	http://www.genecards.org/cgi-bin/carddisp.pl?gene=KLF3	http://feb2023.archive.ensembl.org/Sus_scrofa/Gene/Summary?db=core;g=ENSSSCG00000036488
PsAFvsSham	SIMAF	SHAM	ENSSSCG00000006899	-0.202774	2.76381e-17	1.08542e-21	0.923	0.913	15.2217	17.5187	11250	5076	ENSSSCG00000006899	http://www.genecards.org/cgi-bin/carddisp.pl?gene=ENSSSCG00000006899	http://feb2023.archive.ensembl.org/Sus_scrofa/Gene/Summary?db=core;g=ENSSSCG00000006899
PsAFvsSham	SIMAF	SHAM	AKAP9	-0.202769	1	0.796031	0.419	0.382	1.20045	1.38151	11250	5076	ENSSSCG00000015310	http://www.genecards.org/cgi-bin/carddisp.pl?gene=AKAP9	http://feb2023.archive.ensembl.org/Sus_scrofa/Gene/Summary?db=core;g=ENSSSCG00000015310
PsAFvsSham	SIMAF	SHAM	CSF1R	-0.202717	1	0.194636	0.858	0.742	6.39432	7.3589	11250	5076	ENSSSCG00000014441	http://www.genecards.org/cgi-bin/carddisp.pl?gene=CSF1R	http://feb2023.archive.ensembl.org/Sus_scrofa/Gene/Summary?db=core;g=ENSSSCG00000014441
PsAFvsSham	SIMAF	SHAM	WSB1	-0.202249	1	0.0398078	0.726	0.656	2.83083	3.25674	11250	5076	ENSSSCG00000017752	http://www.genecards.org/cgi-bin/carddisp.pl?gene=WSB1	http://feb2023.archive.ensembl.org/Sus_scrofa/Gene/Summary?db=core;g=ENSSSCG00000017752
PsAFvsSham	SIMAF	SHAM	ENSSSCG00000050687	-0.201876	1	0.469841	0.416	0.375	1.05735	1.21607	11250	5076	ENSSSCG00000050687	http://www.genecards.org/cgi-bin/carddisp.pl?gene=ENSSSCG00000050687	http://feb2023.archive.ensembl.org/Sus_scrofa/Gene/Summary?db=core;g=ENSSSCG00000050687
PsAFvsSham	SIMAF	SHAM	GGNBP2	-0.201112	1	0.0931683	0.336	0.298	0.691325	0.794641	11250	5076	ENSSSCG00000017688	http://www.genecards.org/cgi-bin/carddisp.pl?gene=GGNBP2	http://feb2023.archive.ensembl.org/Sus_scrofa/Gene/Summary?db=core;g=ENSSSCG00000017688
PsAFvsSham	SIMAF	SHAM	MOBKL3	-0.199736	1	0.0147635	0.334	0.285	0.557751	0.640476	11250	5076	ENSSSCG00000016079	http://www.genecards.org/cgi-bin/carddisp.pl?gene=MOBKL3	http://feb2023.archive.ensembl.org/Sus_scrofa/Gene/Summary?db=core;g=ENSSSCG00000016079
PsAFvsSham	SIMAF	SHAM	NFAT5	-0.199581	1	0.0150576	0.316	0.273	0.704253	0.808644	11250	5076	ENSSSCG00000002755	http://www.genecards.org/cgi-bin/carddisp.pl?gene=NFAT5	http://feb2023.archive.ensembl.org/Sus_scrofa/Gene/Summary?db=core;g=ENSSSCG00000002755
PsAFvsSham	SIMAF	SHAM	LARP7	-0.19932	1	0.00573477	0.307	0.264	0.629822	0.723039	11250	5076	ENSSSCG00000009119	http://www.genecards.org/cgi-bin/carddisp.pl?gene=LARP7	http://feb2023.archive.ensembl.org/Sus_scrofa/Gene/Summary?db=core;g=ENSSSCG00000009119
PsAFvsSham	SIMAF	SHAM	SPINT2	-0.198674	1	0.245699	0.504	0.463	1.086	1.24624	11250	5076	ENSSSCG00000002954	http://www.genecards.org/cgi-bin/carddisp.pl?gene=SPINT2	http://feb2023.archive.ensembl.org/Sus_scrofa/Gene/Summary?db=core;g=ENSSSCG00000002954
PsAFvsSham	SIMAF	SHAM	RBM4	-0.197781	1	0.382303	0.403	0.355	0.719823	0.825493	11250	5076	ENSSSCG00000058325	http://www.genecards.org/cgi-bin/carddisp.pl?gene=RBM4	http://feb2023.archive.ensembl.org/Sus_scrofa/Gene/Summary?db=core;g=ENSSSCG00000058325
PsAFvsSham	SIMAF	SHAM	SARAF	-0.196892	1	0.0422389	0.338	0.294	0.563812	0.646161	11250	5076	ENSSSCG00000033402	http://www.genecards.org/cgi-bin/carddisp.pl?gene=SARAF	http://feb2023.archive.ensembl.org/Sus_scrofa/Gene/Summary?db=core;g=ENSSSCG00000033402
PsAFvsSham	SIMAF	SHAM	SLTM	-0.196398	1	0.0365465	0.322	0.283	0.662861	0.759434	11250	5076	ENSSSCG00000004592	http://www.genecards.org/cgi-bin/carddisp.pl?gene=SLTM	http://feb2023.archive.ensembl.org/Sus_scrofa/Gene/Summary?db=core;g=ENSSSCG00000004592
PsAFvsSham	SIMAF	SHAM	POLB	-0.196073	1	0.0243732	0.304	0.263	0.507644	0.581449	11250	5076	ENSSSCG00000007031	http://www.genecards.org/cgi-bin/carddisp.pl?gene=POLB	http://feb2023.archive.ensembl.org/Sus_scrofa/Gene/Summary?db=core;g=ENSSSCG00000007031
PsAFvsSham	SIMAF	SHAM	ENSSSCG00000050627	-0.195451	1	0.421838	0.516	0.456	1.18975	1.36226	11250	5076	ENSSSCG00000050627	http://www.genecards.org/cgi-bin/carddisp.pl?gene=ENSSSCG00000050627	http://feb2023.archive.ensembl.org/Sus_scrofa/Gene/Summary?db=core;g=ENSSSCG00000050627
PsAFvsSham	SIMAF	SHAM	ITPR2	-0.195448	1	0.0220762	0.375	0.326	0.811139	0.928723	11250	5076	ENSSSCG00000000555	http://www.genecards.org/cgi-bin/carddisp.pl?gene=ITPR2	http://feb2023.archive.ensembl.org/Sus_scrofa/Gene/Summary?db=core;g=ENSSSCG00000000555
PsAFvsSham	SIMAF	SHAM	ARPP19	-0.194737	1	0.0884371	0.407	0.356	0.793251	0.907792	11250	5076	ENSSSCG00000053937	http://www.genecards.org/cgi-bin/carddisp.pl?gene=ARPP19	http://feb2023.archive.ensembl.org/Sus_scrofa/Gene/Summary?db=core;g=ENSSSCG00000053937
PsAFvsSham	SIMAF	SHAM	FUNDC2	-0.192862	1	0.579226	0.468	0.418	0.906035	1.03553	11250	5076	ENSSSCG00000012817	http://www.genecards.org/cgi-bin/carddisp.pl?gene=FUNDC2	http://feb2023.archive.ensembl.org/Sus_scrofa/Gene/Summary?db=core;g=ENSSSCG00000012817
PsAFvsSham	SIMAF	SHAM	MACF1	-0.190008	1	0.00231105	0.322	0.272	0.692768	0.790194	11250	5076	ENSSSCG00000003654	http://www.genecards.org/cgi-bin/carddisp.pl?gene=MACF1	http://feb2023.archive.ensembl.org/Sus_scrofa/Gene/Summary?db=core;g=ENSSSCG00000003654
PsAFvsSham	SIMAF	SHAM	WAPL	-0.189656	1	0.645146	0.458	0.413	1.02924	1.17375	11250	5076	ENSSSCG00000010357	http://www.genecards.org/cgi-bin/carddisp.pl?gene=WAPL	http://feb2023.archive.ensembl.org/Sus_scrofa/Gene/Summary?db=core;g=ENSSSCG00000010357
PsAFvsSham	SIMAF	SHAM	RPS10	-0.189602	5.91459e-17	2.32282e-21	0.935	0.924	15.9605	18.202	11250	5076	ENSSSCG00000060493	http://www.genecards.org/cgi-bin/carddisp.pl?gene=RPS10	http://feb2023.archive.ensembl.org/Sus_scrofa/Gene/Summary?db=core;g=ENSSSCG00000060493
PsAFvsSham	SIMAF	SHAM	PPDPF	-0.188812	1	0.00405471	0.696	0.648	2.2056	2.5139	11250	5076	ENSSSCG00000040118	http://www.genecards.org/cgi-bin/carddisp.pl?gene=PPDPF	http://feb2023.archive.ensembl.org/Sus_scrofa/Gene/Summary?db=core;g=ENSSSCG00000040118
PsAFvsSham	SIMAF	SHAM	PTBP1	-0.187103	1	0.143612	0.64	0.579	1.78715	2.03452	11250	5076	ENSSSCG00000013421	http://www.genecards.org/cgi-bin/carddisp.pl?gene=PTBP1	http://feb2023.archive.ensembl.org/Sus_scrofa/Gene/Summary?db=core;g=ENSSSCG00000013421
PsAFvsSham	SIMAF	SHAM	SYAP1	-0.184846	1	0.359432	0.541	0.471	1.27566	1.44994	11250	5076	ENSSSCG00000012148	http://www.genecards.org/cgi-bin/carddisp.pl?gene=SYAP1	http://feb2023.archive.ensembl.org/Sus_scrofa/Gene/Summary?db=core;g=ENSSSCG00000012148
PsAFvsSham	SIMAF	SHAM	CLK4	-0.184489	1	0.601845	0.375	0.338	0.74493	0.846453	11250	5076	ENSSSCG00000014028	http://www.genecards.org/cgi-bin/carddisp.pl?gene=CLK4	http://feb2023.archive.ensembl.org/Sus_scrofa/Gene/Summary?db=core;g=ENSSSCG00000014028
PsAFvsSham	SIMAF	SHAM	TAGLN2	-0.183716	2.23208e-22	8.76598e-27	0.924	0.91	9.64973	10.9601	11250	5076	ENSSSCG00000006395	http://www.genecards.org/cgi-bin/carddisp.pl?gene=TAGLN2	http://feb2023.archive.ensembl.org/Sus_scrofa/Gene/Summary?db=core;g=ENSSSCG00000006395
PsAFvsSham	SIMAF	SHAM	HNRNPH3	-0.183051	1	0.113464	0.52	0.45	1.21057	1.37425	11250	5076	ENSSSCG00000010238	http://www.genecards.org/cgi-bin/carddisp.pl?gene=HNRNPH3	http://feb2023.archive.ensembl.org/Sus_scrofa/Gene/Summary?db=core;g=ENSSSCG00000010238
PsAFvsSham	SIMAF	SHAM	PPP1R2	-0.182433	1	0.00027298	0.368	0.306	0.669412	0.75955	11250	5076	ENSSSCG00000039249	http://www.genecards.org/cgi-bin/carddisp.pl?gene=PPP1R2	http://feb2023.archive.ensembl.org/Sus_scrofa/Gene/Summary?db=core;g=ENSSSCG00000039249
PsAFvsSham	SIMAF	SHAM	UCP2	-0.182076	1	0.475665	0.427	0.386	1.02387	1.1615	11250	5076	ENSSSCG00000014833	http://www.genecards.org/cgi-bin/carddisp.pl?gene=UCP2	http://feb2023.archive.ensembl.org/Sus_scrofa/Gene/Summary?db=core;g=ENSSSCG00000014833
PsAFvsSham	SIMAF	SHAM	U2SURP	-0.181797	1	0.00605812	0.377	0.323	0.815634	0.925074	11250	5076	ENSSSCG00000011684	http://www.genecards.org/cgi-bin/carddisp.pl?gene=U2SURP	http://feb2023.archive.ensembl.org/Sus_scrofa/Gene/Summary?db=core;g=ENSSSCG00000011684
PsAFvsSham	SIMAF	SHAM	HP1BP3	-0.180451	1	0.0191372	0.436	0.375	0.901279	1.02127	11250	5076	ENSSSCG00000003511	http://www.genecards.org/cgi-bin/carddisp.pl?gene=HP1BP3	http://feb2023.archive.ensembl.org/Sus_scrofa/Gene/Summary?db=core;g=ENSSSCG00000003511
PsAFvsSham	SIMAF	SHAM	EIF3D	-0.180227	1	0.194001	0.479	0.42	0.938229	1.06298	11250	5076	ENSSSCG00000000141	http://www.genecards.org/cgi-bin/carddisp.pl?gene=EIF3D	http://feb2023.archive.ensembl.org/Sus_scrofa/Gene/Summary?db=core;g=ENSSSCG00000000141
PsAFvsSham	SIMAF	SHAM	REL	-0.179391	1	0.16135	0.907	0.849	10.3757	11.7494	11250	5076	ENSSSCG00000008388	http://www.genecards.org/cgi-bin/carddisp.pl?gene=REL	http://feb2023.archive.ensembl.org/Sus_scrofa/Gene/Summary?db=core;g=ENSSSCG00000008388
PsAFvsSham	SIMAF	SHAM	RPL22	-0.17616	1.14832e-15	4.50976e-20	0.905	0.903	11.6732	13.1891	11250	5076	ENSSSCG00000054047	http://www.genecards.org/cgi-bin/carddisp.pl?gene=RPL22	http://feb2023.archive.ensembl.org/Sus_scrofa/Gene/Summary?db=core;g=ENSSSCG00000054047
PsAFvsSham	SIMAF	SHAM	CNIH4	-0.17588	0.0906645	3.56064e-06	0.368	0.295	0.609002	0.687864	11250	5076	ENSSSCG00000035034	http://www.genecards.org/cgi-bin/carddisp.pl?gene=CNIH4	http://feb2023.archive.ensembl.org/Sus_scrofa/Gene/Summary?db=core;g=ENSSSCG00000035034
PsAFvsSham	SIMAF	SHAM	ZFP91	-0.17487	1	0.296902	0.498	0.437	1.10523	1.24756	11250	5076	ENSSSCG00000013155	http://www.genecards.org/cgi-bin/carddisp.pl?gene=ZFP91	http://feb2023.archive.ensembl.org/Sus_scrofa/Gene/Summary?db=core;g=ENSSSCG00000013155
PsAFvsSham	SIMAF	SHAM	C21ORF91	-0.174455	1	0.621944	0.507	0.453	1.36907	1.54495	11250	5076	ENSSSCG00000033025	http://www.genecards.org/cgi-bin/carddisp.pl?gene=C21ORF91	http://feb2023.archive.ensembl.org/Sus_scrofa/Gene/Summary?db=core;g=ENSSSCG00000033025
PsAFvsSham	SIMAF	SHAM	VMP1	-0.173924	1	0.000326443	0.644	0.568	2.90417	3.27617	11250	5076	ENSSSCG00000017668	http://www.genecards.org/cgi-bin/carddisp.pl?gene=VMP1	http://feb2023.archive.ensembl.org/Sus_scrofa/Gene/Summary?db=core;g=ENSSSCG00000017668
PsAFvsSham	SIMAF	SHAM	ENSSSCG00000024974	-0.173643	5.08857e-16	1.99842e-20	0.927	0.921	18.2211	20.5515	11250	5076	ENSSSCG00000024974	http://www.genecards.org/cgi-bin/carddisp.pl?gene=ENSSSCG00000024974	http://feb2023.archive.ensembl.org/Sus_scrofa/Gene/Summary?db=core;g=ENSSSCG00000024974
PsAFvsSham	SIMAF	SHAM	SMAP2	-0.173035	1	0.0444954	0.712	0.648	2.3844	2.68814	11250	5076	ENSSSCG00000003983	http://www.genecards.org/cgi-bin/carddisp.pl?gene=SMAP2	http://feb2023.archive.ensembl.org/Sus_scrofa/Gene/Summary?db=core;g=ENSSSCG00000003983
PsAFvsSham	SIMAF	SHAM	CELF2	-0.172679	1	0.000129487	0.429	0.355	0.855046	0.963667	11250	5076	ENSSSCG00000011121	http://www.genecards.org/cgi-bin/carddisp.pl?gene=CELF2	http://feb2023.archive.ensembl.org/Sus_scrofa/Gene/Summary?db=core;g=ENSSSCG00000011121
PsAFvsSham	SIMAF	SHAM	CUL3	-0.171634	1	0.287011	0.402	0.355	0.785967	0.885164	11250	5076	ENSSSCG00000016234	http://www.genecards.org/cgi-bin/carddisp.pl?gene=CUL3	http://feb2023.archive.ensembl.org/Sus_scrofa/Gene/Summary?db=core;g=ENSSSCG00000016234
PsAFvsSham	SIMAF	SHAM	TARDBP	-0.169937	1	0.0028622	0.311	0.268	0.797615	0.897227	11250	5076	ENSSSCG00000023126	http://www.genecards.org/cgi-bin/carddisp.pl?gene=TARDBP	http://feb2023.archive.ensembl.org/Sus_scrofa/Gene/Summary?db=core;g=ENSSSCG00000023126
PsAFvsSham	SIMAF	SHAM	UBXN1	-0.169077	1	0.0911974	0.62	0.563	1.57008	1.76521	11250	5076	ENSSSCG00000023110	http://www.genecards.org/cgi-bin/carddisp.pl?gene=UBXN1	http://feb2023.archive.ensembl.org/Sus_scrofa/Gene/Summary?db=core;g=ENSSSCG00000023110
PsAFvsSham	SIMAF	SHAM	RBM27	-0.168338	1	0.0299167	0.346	0.301	0.654979	0.735944	11250	5076	ENSSSCG00000014414	http://www.genecards.org/cgi-bin/carddisp.pl?gene=RBM27	http://feb2023.archive.ensembl.org/Sus_scrofa/Gene/Summary?db=core;g=ENSSSCG00000014414
PsAFvsSham	SIMAF	SHAM	ALCAM	-0.168135	1	0.657108	0.479	0.433	1.25395	1.40884	11250	5076	ENSSSCG00000011946	http://www.genecards.org/cgi-bin/carddisp.pl?gene=ALCAM	http://feb2023.archive.ensembl.org/Sus_scrofa/Gene/Summary?db=core;g=ENSSSCG00000011946
PsAFvsSham	SIMAF	SHAM	CCND3	-0.167887	1	0.59074	0.421	0.38	0.908561	1.02059	11250	5076	ENSSSCG00000032284	http://www.genecards.org/cgi-bin/carddisp.pl?gene=CCND3	http://feb2023.archive.ensembl.org/Sus_scrofa/Gene/Summary?db=core;g=ENSSSCG00000032284
PsAFvsSham	SIMAF	SHAM	HERC1	-0.167741	1	0.000229591	0.315	0.263	0.647646	0.727402	11250	5076	ENSSSCG00000004561	http://www.genecards.org/cgi-bin/carddisp.pl?gene=HERC1	http://feb2023.archive.ensembl.org/Sus_scrofa/Gene/Summary?db=core;g=ENSSSCG00000004561
PsAFvsSham	SIMAF	SHAM	ENSSSCG00000035997	-0.167591	1.54238e-18	6.05735e-23	0.978	0.978	60.0922	67.4944	11250	5076	ENSSSCG00000035997	http://www.genecards.org/cgi-bin/carddisp.pl?gene=ENSSSCG00000035997	http://feb2023.archive.ensembl.org/Sus_scrofa/Gene/Summary?db=core;g=ENSSSCG00000035997
PsAFvsSham	SIMAF	SHAM	ENSSSCG00000009157	-0.16709	1	0.0341884	0.402	0.349	0.960654	1.07852	11250	5076	ENSSSCG00000009157	http://www.genecards.org/cgi-bin/carddisp.pl?gene=ENSSSCG00000009157	http://feb2023.archive.ensembl.org/Sus_scrofa/Gene/Summary?db=core;g=ENSSSCG00000009157
PsAFvsSham	SIMAF	SHAM	ENSSSCG00000057146	-0.166922	1	0.198466	0.697	0.616	3.34072	3.7504	11250	5076	ENSSSCG00000057146	http://www.genecards.org/cgi-bin/carddisp.pl?gene=ENSSSCG00000057146	http://feb2023.archive.ensembl.org/Sus_scrofa/Gene/Summary?db=core;g=ENSSSCG00000057146
PsAFvsSham	SIMAF	SHAM	DDX46	-0.165222	1	0.506123	0.591	0.535	1.57184	1.76247	11250	5076	ENSSSCG00000026644	http://www.genecards.org/cgi-bin/carddisp.pl?gene=DDX46	http://feb2023.archive.ensembl.org/Sus_scrofa/Gene/Summary?db=core;g=ENSSSCG00000026644
PsAFvsSham	SIMAF	SHAM	ROCK2	-0.164121	1	0.00021405	0.328	0.275	0.659475	0.738833	11250	5076	ENSSSCG00000008629	http://www.genecards.org/cgi-bin/carddisp.pl?gene=ROCK2	http://feb2023.archive.ensembl.org/Sus_scrofa/Gene/Summary?db=core;g=ENSSSCG00000008629
PsAFvsSham	SIMAF	SHAM	CIR1	-0.163558	1	0.000286011	0.306	0.256	0.614344	0.687996	11250	5076	ENSSSCG00000027516	http://www.genecards.org/cgi-bin/carddisp.pl?gene=CIR1	http://feb2023.archive.ensembl.org/Sus_scrofa/Gene/Summary?db=core;g=ENSSSCG00000027516
PsAFvsSham	SIMAF	SHAM	ADM	-0.16352	1	0.364126	0.307	0.283	1.37331	1.53803	11250	5076	ENSSSCG00000013408	http://www.genecards.org/cgi-bin/carddisp.pl?gene=ADM	http://feb2023.archive.ensembl.org/Sus_scrofa/Gene/Summary?db=core;g=ENSSSCG00000013408
PsAFvsSham	SIMAF	SHAM	SET	-0.163511	0.924081	3.62911e-05	0.751	0.724	3.18946	3.57213	11250	5076	ENSSSCG00000005656	http://www.genecards.org/cgi-bin/carddisp.pl?gene=SET	http://feb2023.archive.ensembl.org/Sus_scrofa/Gene/Summary?db=core;g=ENSSSCG00000005656
PsAFvsSham	SIMAF	SHAM	RPS3	-0.162931	3.02101e-11	1.18643e-15	0.925	0.911	12.446	13.934	11250	5076	ENSSSCG00000014855	http://www.genecards.org/cgi-bin/carddisp.pl?gene=RPS3	http://feb2023.archive.ensembl.org/Sus_scrofa/Gene/Summary?db=core;g=ENSSSCG00000014855
PsAFvsSham	SIMAF	SHAM	HNRNPUL1	-0.161188	1	6.75591e-05	0.327	0.269	0.5648	0.631466	11250	5076	ENSSSCG00000030049	http://www.genecards.org/cgi-bin/carddisp.pl?gene=HNRNPUL1	http://feb2023.archive.ensembl.org/Sus_scrofa/Gene/Summary?db=core;g=ENSSSCG00000030049
PsAFvsSham	SIMAF	SHAM	PBRM1	-0.159422	0.444106	1.74412e-05	0.32	0.262	0.611524	0.682877	11250	5076	ENSSSCG00000035824	http://www.genecards.org/cgi-bin/carddisp.pl?gene=PBRM1	http://feb2023.archive.ensembl.org/Sus_scrofa/Gene/Summary?db=core;g=ENSSSCG00000035824
PsAFvsSham	SIMAF	SHAM	BRD4	-0.158742	1	0.0495284	0.429	0.372	0.91779	1.02444	11250	5076	ENSSSCG00000022227	http://www.genecards.org/cgi-bin/carddisp.pl?gene=BRD4	http://feb2023.archive.ensembl.org/Sus_scrofa/Gene/Summary?db=core;g=ENSSSCG00000022227
PsAFvsSham	SIMAF	SHAM	RPS5	-0.158599	3.41165e-09	1.33985e-13	0.931	0.924	16.0938	17.9639	11250	5076	ENSSSCG00000004002	http://www.genecards.org/cgi-bin/carddisp.pl?gene=RPS5	http://feb2023.archive.ensembl.org/Sus_scrofa/Gene/Summary?db=core;g=ENSSSCG00000004002
PsAFvsSham	SIMAF	SHAM	KPNA4	-0.157957	1	0.549572	0.496	0.441	1.1342	1.26533	11250	5076	ENSSSCG00000031077	http://www.genecards.org/cgi-bin/carddisp.pl?gene=KPNA4	http://feb2023.archive.ensembl.org/Sus_scrofa/Gene/Summary?db=core;g=ENSSSCG00000031077
PsAFvsSham	SIMAF	SHAM	CCDC59	-0.157931	0.062051	2.43691e-06	0.309	0.25	0.627659	0.700173	11250	5076	ENSSSCG00000038987	http://www.genecards.org/cgi-bin/carddisp.pl?gene=CCDC59	http://feb2023.archive.ensembl.org/Sus_scrofa/Gene/Summary?db=core;g=ENSSSCG00000038987
PsAFvsSham	SIMAF	SHAM	MIER1	-0.157188	1	0.0351221	0.423	0.366	0.888066	0.990195	11250	5076	ENSSSCG00000030423	http://www.genecards.org/cgi-bin/carddisp.pl?gene=MIER1	http://feb2023.archive.ensembl.org/Sus_scrofa/Gene/Summary?db=core;g=ENSSSCG00000030423
PsAFvsSham	SIMAF	SHAM	ARF6	-0.156773	1	0.797417	0.613	0.547	1.72858	1.92691	11250	5076	ENSSSCG00000005012	http://www.genecards.org/cgi-bin/carddisp.pl?gene=ARF6	http://feb2023.archive.ensembl.org/Sus_scrofa/Gene/Summary?db=core;g=ENSSSCG00000005012
PsAFvsSham	SIMAF	SHAM	PKN1	-0.156127	1	0.0349939	0.322	0.28	0.564059	0.628429	11250	5076	ENSSSCG00000013779	http://www.genecards.org/cgi-bin/carddisp.pl?gene=PKN1	http://feb2023.archive.ensembl.org/Sus_scrofa/Gene/Summary?db=core;g=ENSSSCG00000013779
PsAFvsSham	SIMAF	SHAM	LIMS1	-0.155181	1	0.00106939	0.43	0.361	0.902906	1.00534	11250	5076	ENSSSCG00000008137	http://www.genecards.org/cgi-bin/carddisp.pl?gene=LIMS1	http://feb2023.archive.ensembl.org/Sus_scrofa/Gene/Summary?db=core;g=ENSSSCG00000008137
PsAFvsSham	SIMAF	SHAM	SAFB2	-0.154657	1	0.049556	0.419	0.367	0.903918	1.0061	11250	5076	ENSSSCG00000013523	http://www.genecards.org/cgi-bin/carddisp.pl?gene=SAFB2	http://feb2023.archive.ensembl.org/Sus_scrofa/Gene/Summary?db=core;g=ENSSSCG00000013523
PsAFvsSham	SIMAF	SHAM	ATP1A1	-0.154531	1	0.0487158	0.807	0.743	3.71641	4.13649	11250	5076	ENSSSCG00000006740	http://www.genecards.org/cgi-bin/carddisp.pl?gene=ATP1A1	http://feb2023.archive.ensembl.org/Sus_scrofa/Gene/Summary?db=core;g=ENSSSCG00000006740
PsAFvsSham	SIMAF	SHAM	AFF4	-0.153302	1	0.00191054	0.46	0.393	1.12244	1.24818	11250	5076	ENSSSCG00000014291	http://www.genecards.org/cgi-bin/carddisp.pl?gene=AFF4	http://feb2023.archive.ensembl.org/Sus_scrofa/Gene/Summary?db=core;g=ENSSSCG00000014291
PsAFvsSham	SIMAF	SHAM	MRPS36	-0.153278	0.0453822	1.78228e-06	0.332	0.268	0.629096	0.699516	11250	5076	ENSSSCG00000037463	http://www.genecards.org/cgi-bin/carddisp.pl?gene=MRPS36	http://feb2023.archive.ensembl.org/Sus_scrofa/Gene/Summary?db=core;g=ENSSSCG00000037463
PsAFvsSham	SIMAF	SHAM	NAP1L1	-0.153216	1.20155e-08	4.71881e-13	0.843	0.837	5.84602	6.50094	11250	5076	ENSSSCG00000000522	http://www.genecards.org/cgi-bin/carddisp.pl?gene=NAP1L1	http://feb2023.archive.ensembl.org/Sus_scrofa/Gene/Summary?db=core;g=ENSSSCG00000000522
PsAFvsSham	SIMAF	SHAM	ARHGAP30	-0.152683	1	0.00590409	0.35	0.3	0.715626	0.795417	11250	5076	ENSSSCG00000006372	http://www.genecards.org/cgi-bin/carddisp.pl?gene=ARHGAP30	http://feb2023.archive.ensembl.org/Sus_scrofa/Gene/Summary?db=core;g=ENSSSCG00000006372
PsAFvsSham	SIMAF	SHAM	SLU7	-0.152517	1	0.000507517	0.318	0.269	0.587904	0.653361	11250	5076	ENSSSCG00000017033	http://www.genecards.org/cgi-bin/carddisp.pl?gene=SLU7	http://feb2023.archive.ensembl.org/Sus_scrofa/Gene/Summary?db=core;g=ENSSSCG00000017033
PsAFvsSham	SIMAF	SHAM	TNFSF9	-0.152128	1	4.14589e-05	0.49	0.414	2.77065	3.07867	11250	5076	ENSSSCG00000022370	http://www.genecards.org/cgi-bin/carddisp.pl?gene=TNFSF9	http://feb2023.archive.ensembl.org/Sus_scrofa/Gene/Summary?db=core;g=ENSSSCG00000022370
PsAFvsSham	SIMAF	SHAM	SELENOS	-0.151602	1	0.822661	0.514	0.464	1.26894	1.40945	11250	5076	ENSSSCG00000004826	http://www.genecards.org/cgi-bin/carddisp.pl?gene=SELENOS	http://feb2023.archive.ensembl.org/Sus_scrofa/Gene/Summary?db=core;g=ENSSSCG00000004826
PsAFvsSham	SIMAF	SHAM	CACYBP	-0.151436	1	0.0325347	0.531	0.465	1.49609	1.66157	11250	5076	ENSSSCG00000015504	http://www.genecards.org/cgi-bin/carddisp.pl?gene=CACYBP	http://feb2023.archive.ensembl.org/Sus_scrofa/Gene/Summary?db=core;g=ENSSSCG00000015504
PsAFvsSham	SIMAF	SHAM	WAC	-0.150953	1	0.00385382	0.401	0.339	0.769108	0.853844	11250	5076	ENSSSCG00000011013	http://www.genecards.org/cgi-bin/carddisp.pl?gene=WAC	http://feb2023.archive.ensembl.org/Sus_scrofa/Gene/Summary?db=core;g=ENSSSCG00000011013
PsAFvsSham	SIMAF	SHAM	WBP2	-0.150691	1	0.253604	0.421	0.373	0.842719	0.935405	11250	5076	ENSSSCG00000021672	http://www.genecards.org/cgi-bin/carddisp.pl?gene=WBP2	http://feb2023.archive.ensembl.org/Sus_scrofa/Gene/Summary?db=core;g=ENSSSCG00000021672
PsAFvsSham	SIMAF	SHAM	COPS2	-0.15058	1	0.000906701	0.325	0.272	0.562464	0.624246	11250	5076	ENSSSCG00000004652	http://www.genecards.org/cgi-bin/carddisp.pl?gene=COPS2	http://feb2023.archive.ensembl.org/Sus_scrofa/Gene/Summary?db=core;g=ENSSSCG00000004652
PsAFvsSham	SIMAF	SHAM	NUDC	-0.149925	1	0.019186	0.433	0.372	0.799949	0.887454	11250	5076	ENSSSCG00000003566	http://www.genecards.org/cgi-bin/carddisp.pl?gene=NUDC	http://feb2023.archive.ensembl.org/Sus_scrofa/Gene/Summary?db=core;g=ENSSSCG00000003566
PsAFvsSham	SIMAF	SHAM	PCBP2	-0.149721	1	0.0679422	0.654	0.595	1.76816	1.96142	11250	5076	ENSSSCG00000000274	http://www.genecards.org/cgi-bin/carddisp.pl?gene=PCBP2	http://feb2023.archive.ensembl.org/Sus_scrofa/Gene/Summary?db=core;g=ENSSSCG00000000274
PsAFvsSham	SIMAF	SHAM	NCOR1	-0.149628	1	0.00998153	0.383	0.33	0.739705	0.820444	11250	5076	ENSSSCG00000018039	http://www.genecards.org/cgi-bin/carddisp.pl?gene=NCOR1	http://feb2023.archive.ensembl.org/Sus_scrofa/Gene/Summary?db=core;g=ENSSSCG00000018039
PsAFvsSham	SIMAF	SHAM	BCAP29	-0.147918	0.362793	1.42478e-05	0.323	0.265	0.546965	0.605922	11250	5076	ENSSSCG00000022869	http://www.genecards.org/cgi-bin/carddisp.pl?gene=BCAP29	http://feb2023.archive.ensembl.org/Sus_scrofa/Gene/Summary?db=core;g=ENSSSCG00000022869
PsAFvsSham	SIMAF	SHAM	EIF4G2	-0.147813	6.53204e-06	2.56531e-10	0.877	0.846	5.04709	5.59151	11250	5076	ENSSSCG00000013405	http://www.genecards.org/cgi-bin/carddisp.pl?gene=EIF4G2	http://feb2023.archive.ensembl.org/Sus_scrofa/Gene/Summary?db=core;g=ENSSSCG00000013405
PsAFvsSham	SIMAF	SHAM	ENSSSCG00000014569	-0.147478	5.64878e-11	2.21843e-15	0.974	0.972	33.48	37.0834	11250	5076	ENSSSCG00000014569	http://www.genecards.org/cgi-bin/carddisp.pl?gene=ENSSSCG00000014569	http://feb2023.archive.ensembl.org/Sus_scrofa/Gene/Summary?db=core;g=ENSSSCG00000014569
PsAFvsSham	SIMAF	SHAM	RPL35A	-0.146715	1.61857e-15	6.35655e-20	0.949	0.943	24.7961	27.4503	11250	5076	ENSSSCG00000040273	http://www.genecards.org/cgi-bin/carddisp.pl?gene=RPL35A	http://feb2023.archive.ensembl.org/Sus_scrofa/Gene/Summary?db=core;g=ENSSSCG00000040273
PsAFvsSham	SIMAF	SHAM	REEP5	-0.144989	1	0.636793	0.732	0.669	2.55223	2.82196	11250	5076	ENSSSCG00000022048	http://www.genecards.org/cgi-bin/carddisp.pl?gene=REEP5	http://feb2023.archive.ensembl.org/Sus_scrofa/Gene/Summary?db=core;g=ENSSSCG00000022048
PsAFvsSham	SIMAF	SHAM	SLC1A5	-0.144843	1	0.457945	0.387	0.351	0.946744	1.04663	11250	5076	ENSSSCG00000003105	http://www.genecards.org/cgi-bin/carddisp.pl?gene=SLC1A5	http://feb2023.archive.ensembl.org/Sus_scrofa/Gene/Summary?db=core;g=ENSSSCG00000003105
PsAFvsSham	SIMAF	SHAM	FTL	-0.144826	2.05075e-07	8.05384e-12	0.981	0.976	33.937	37.5206	11250	5076	ENSSSCG00000003153	http://www.genecards.org/cgi-bin/carddisp.pl?gene=FTL	http://feb2023.archive.ensembl.org/Sus_scrofa/Gene/Summary?db=core;g=ENSSSCG00000003153
PsAFvsSham	SIMAF	SHAM	NACA	-0.144268	1.26253e-10	4.9583e-15	0.923	0.925	13.7401	15.1851	11250	5076	ENSSSCG00000020830	http://www.genecards.org/cgi-bin/carddisp.pl?gene=NACA	http://feb2023.archive.ensembl.org/Sus_scrofa/Gene/Summary?db=core;g=ENSSSCG00000020830
PsAFvsSham	SIMAF	SHAM	ENSSSCG00000035904	-0.143496	2.60207e-11	1.0219e-15	0.961	0.955	23.1399	25.5597	11250	5076	ENSSSCG00000035904	http://www.genecards.org/cgi-bin/carddisp.pl?gene=ENSSSCG00000035904	http://feb2023.archive.ensembl.org/Sus_scrofa/Gene/Summary?db=core;g=ENSSSCG00000035904
PsAFvsSham	SIMAF	SHAM	TAX1BP1	-0.143419	1	0.86376	0.709	0.635	2.35576	2.60189	11250	5076	ENSSSCG00000016692	http://www.genecards.org/cgi-bin/carddisp.pl?gene=TAX1BP1	http://feb2023.archive.ensembl.org/Sus_scrofa/Gene/Summary?db=core;g=ENSSSCG00000016692
PsAFvsSham	SIMAF	SHAM	AIMP1	-0.143149	1	0.134265	0.55	0.49	1.34196	1.48185	11250	5076	ENSSSCG00000024168	http://www.genecards.org/cgi-bin/carddisp.pl?gene=AIMP1	http://feb2023.archive.ensembl.org/Sus_scrofa/Gene/Summary?db=core;g=ENSSSCG00000024168
PsAFvsSham	SIMAF	SHAM	C4ORF3	-0.141744	1	0.0286875	0.496	0.428	0.985677	1.08734	11250	5076	ENSSSCG00000031773	http://www.genecards.org/cgi-bin/carddisp.pl?gene=C4ORF3	http://feb2023.archive.ensembl.org/Sus_scrofa/Gene/Summary?db=core;g=ENSSSCG00000031773
PsAFvsSham	SIMAF	SHAM	ETS2	-0.139853	0.375711	1.47552e-05	0.504	0.414	1.86422	2.05389	11250	5076	ENSSSCG00000038948	http://www.genecards.org/cgi-bin/carddisp.pl?gene=ETS2	http://feb2023.archive.ensembl.org/Sus_scrofa/Gene/Summary?db=core;g=ENSSSCG00000038948
PsAFvsSham	SIMAF	SHAM	FOXP1	-0.139372	1	5.23057e-05	0.471	0.394	1.08053	1.19002	11250	5076	ENSSSCG00000027675	http://www.genecards.org/cgi-bin/carddisp.pl?gene=FOXP1	http://feb2023.archive.ensembl.org/Sus_scrofa/Gene/Summary?db=core;g=ENSSSCG00000027675
PsAFvsSham	SIMAF	SHAM	ANAPC16	-0.139008	1	0.0112891	0.515	0.443	1.13554	1.25029	11250	5076	ENSSSCG00000061761	http://www.genecards.org/cgi-bin/carddisp.pl?gene=ANAPC16	http://feb2023.archive.ensembl.org/Sus_scrofa/Gene/Summary?db=core;g=ENSSSCG00000061761
PsAFvsSham	SIMAF	SHAM	NIPBL	-0.137639	1	0.00655758	0.477	0.408	1.15826	1.2741	11250	5076	ENSSSCG00000016842	http://www.genecards.org/cgi-bin/carddisp.pl?gene=NIPBL	http://feb2023.archive.ensembl.org/Sus_scrofa/Gene/Summary?db=core;g=ENSSSCG00000016842
PsAFvsSham	SIMAF	SHAM	RPL39	-0.137626	1.25476e-23	4.92776e-28	0.964	0.957	33.0778	36.3886	11250	5076	ENSSSCG00000030849	http://www.genecards.org/cgi-bin/carddisp.pl?gene=RPL39	http://feb2023.archive.ensembl.org/Sus_scrofa/Gene/Summary?db=core;g=ENSSSCG00000030849
PsAFvsSham	SIMAF	SHAM	OS9	-0.137062	1	0.132771	0.515	0.453	1.18886	1.30724	11250	5076	ENSSSCG00000035875	http://www.genecards.org/cgi-bin/carddisp.pl?gene=OS9	http://feb2023.archive.ensembl.org/Sus_scrofa/Gene/Summary?db=core;g=ENSSSCG00000035875
PsAFvsSham	SIMAF	SHAM	COMMD7	-0.136776	1	0.00236351	0.376	0.318	0.616967	0.678222	11250	5076	ENSSSCG00000055487	http://www.genecards.org/cgi-bin/carddisp.pl?gene=COMMD7	http://feb2023.archive.ensembl.org/Sus_scrofa/Gene/Summary?db=core;g=ENSSSCG00000055487
PsAFvsSham	SIMAF	SHAM	PLK3	-0.136587	1	0.832052	0.489	0.447	1.50766	1.65728	11250	5076	ENSSSCG00000003928	http://www.genecards.org/cgi-bin/carddisp.pl?gene=PLK3	http://feb2023.archive.ensembl.org/Sus_scrofa/Gene/Summary?db=core;g=ENSSSCG00000003928
PsAFvsSham	SIMAF	SHAM	CPEB2	-0.134118	1	0.00718007	0.381	0.329	0.903398	0.991309	11250	5076	ENSSSCG00000038410	http://www.genecards.org/cgi-bin/carddisp.pl?gene=CPEB2	http://feb2023.archive.ensembl.org/Sus_scrofa/Gene/Summary?db=core;g=ENSSSCG00000038410
PsAFvsSham	SIMAF	SHAM	HECTD1	-0.134071	1	0.000246473	0.433	0.36	0.894247	0.981234	11250	5076	ENSSSCG00000001971	http://www.genecards.org/cgi-bin/carddisp.pl?gene=HECTD1	http://feb2023.archive.ensembl.org/Sus_scrofa/Gene/Summary?db=core;g=ENSSSCG00000001971
PsAFvsSham	SIMAF	SHAM	RYBP	-0.133373	1	0.560693	0.609	0.549	1.96418	2.15432	11250	5076	ENSSSCG00000025053	http://www.genecards.org/cgi-bin/carddisp.pl?gene=RYBP	http://feb2023.archive.ensembl.org/Sus_scrofa/Gene/Summary?db=core;g=ENSSSCG00000025053
PsAFvsSham	SIMAF	SHAM	FOSL2	-0.131635	1	7.87259e-05	0.324	0.272	0.619794	0.678906	11250	5076	ENSSSCG00000032527	http://www.genecards.org/cgi-bin/carddisp.pl?gene=FOSL2	http://feb2023.archive.ensembl.org/Sus_scrofa/Gene/Summary?db=core;g=ENSSSCG00000032527
PsAFvsSham	SIMAF	SHAM	GTF2B	-0.131172	1	0.166837	0.593	0.512	1.54249	1.68921	11250	5076	ENSSSCG00000006926	http://www.genecards.org/cgi-bin/carddisp.pl?gene=GTF2B	http://feb2023.archive.ensembl.org/Sus_scrofa/Gene/Summary?db=core;g=ENSSSCG00000006926
PsAFvsSham	SIMAF	SHAM	CEP350	-0.130671	1	0.00681982	0.369	0.318	0.777062	0.85063	11250	5076	ENSSSCG00000062714	http://www.genecards.org/cgi-bin/carddisp.pl?gene=CEP350	http://feb2023.archive.ensembl.org/Sus_scrofa/Gene/Summary?db=core;g=ENSSSCG00000062714
PsAFvsSham	SIMAF	SHAM	HNRNPA2B1	-0.130336	0.00351835	1.38175e-07	0.976	0.962	12.2934	13.4556	11250	5076	ENSSSCG00000036350	http://www.genecards.org/cgi-bin/carddisp.pl?gene=HNRNPA2B1	http://feb2023.archive.ensembl.org/Sus_scrofa/Gene/Summary?db=core;g=ENSSSCG00000036350
PsAFvsSham	SIMAF	SHAM	PRPF40A	-0.130172	1	0.512874	0.579	0.514	1.56321	1.71071	11250	5076	ENSSSCG00000015867	http://www.genecards.org/cgi-bin/carddisp.pl?gene=PRPF40A	http://feb2023.archive.ensembl.org/Sus_scrofa/Gene/Summary?db=core;g=ENSSSCG00000015867
PsAFvsSham	SIMAF	SHAM	RPL10A	-0.129619	0.0326105	1.2807e-06	0.879	0.869	10.1174	11.0684	11250	5076	ENSSSCG00000001543	http://www.genecards.org/cgi-bin/carddisp.pl?gene=RPL10A	http://feb2023.archive.ensembl.org/Sus_scrofa/Gene/Summary?db=core;g=ENSSSCG00000001543
PsAFvsSham	SIMAF	SHAM	TMEM147	-0.128751	1	0.000630575	0.367	0.308	0.598948	0.654758	11250	5076	ENSSSCG00000040012	http://www.genecards.org/cgi-bin/carddisp.pl?gene=TMEM147	http://feb2023.archive.ensembl.org/Sus_scrofa/Gene/Summary?db=core;g=ENSSSCG00000040012
PsAFvsSham	SIMAF	SHAM	RPS8	-0.127775	9.71194e-14	3.81414e-18	0.984	0.983	54.0787	59.0867	11250	5076	ENSSSCG00000003930	http://www.genecards.org/cgi-bin/carddisp.pl?gene=RPS8	http://feb2023.archive.ensembl.org/Sus_scrofa/Gene/Summary?db=core;g=ENSSSCG00000003930
PsAFvsSham	SIMAF	SHAM	IPO7	-0.12742	0.508471	1.9969e-05	0.393	0.324	0.732573	0.800118	11250	5076	ENSSSCG00000028886	http://www.genecards.org/cgi-bin/carddisp.pl?gene=IPO7	http://feb2023.archive.ensembl.org/Sus_scrofa/Gene/Summary?db=core;g=ENSSSCG00000028886
PsAFvsSham	SIMAF	SHAM	DDT	-0.126992	1	0.00849662	0.397	0.341	0.712794	0.778281	11250	5076	ENSSSCG00000057266	http://www.genecards.org/cgi-bin/carddisp.pl?gene=DDT	http://feb2023.archive.ensembl.org/Sus_scrofa/Gene/Summary?db=core;g=ENSSSCG00000057266
PsAFvsSham	SIMAF	SHAM	GALNT1	-0.126424	1	0.530333	0.665	0.592	1.94049	2.11811	11250	5076	ENSSSCG00000003743	http://www.genecards.org/cgi-bin/carddisp.pl?gene=GALNT1	http://feb2023.archive.ensembl.org/Sus_scrofa/Gene/Summary?db=core;g=ENSSSCG00000003743
PsAFvsSham	SIMAF	SHAM	EEF1D	-0.125934	1	0.00019184	0.822	0.793	3.97928	4.34214	11250	5076	ENSSSCG00000006954	http://www.genecards.org/cgi-bin/carddisp.pl?gene=EEF1D	http://feb2023.archive.ensembl.org/Sus_scrofa/Gene/Summary?db=core;g=ENSSSCG00000006954
PsAFvsSham	SIMAF	SHAM	KPNB1	-0.12486	1	0.000834199	0.365	0.308	0.709726	0.773786	11250	5076	ENSSSCG00000017514	http://www.genecards.org/cgi-bin/carddisp.pl?gene=KPNB1	http://feb2023.archive.ensembl.org/Sus_scrofa/Gene/Summary?db=core;g=ENSSSCG00000017514
PsAFvsSham	SIMAF	SHAM	BBX	-0.12473	1	0.0132067	0.3	0.26	0.591383	0.644686	11250	5076	ENSSSCG00000011943	http://www.genecards.org/cgi-bin/carddisp.pl?gene=BBX	http://feb2023.archive.ensembl.org/Sus_scrofa/Gene/Summary?db=core;g=ENSSSCG00000011943
PsAFvsSham	SIMAF	SHAM	PRKCSH	-0.124605	1	0.00355076	0.306	0.261	0.493338	0.537742	11250	5076	ENSSSCG00000013627	http://www.genecards.org/cgi-bin/carddisp.pl?gene=PRKCSH	http://feb2023.archive.ensembl.org/Sus_scrofa/Gene/Summary?db=core;g=ENSSSCG00000013627
PsAFvsSham	SIMAF	SHAM	PNP	-0.124115	0.00567045	2.22694e-07	0.378	0.309	1.54179	1.6802	11250	5076	ENSSSCG00000002135	http://www.genecards.org/cgi-bin/carddisp.pl?gene=PNP	http://feb2023.archive.ensembl.org/Sus_scrofa/Gene/Summary?db=core;g=ENSSSCG00000002135
PsAFvsSham	SIMAF	SHAM	MCL1	-0.123645	1	0.183019	0.859	0.791	4.73954	5.16355	11250	5076	ENSSSCG00000039314	http://www.genecards.org/cgi-bin/carddisp.pl?gene=MCL1	http://feb2023.archive.ensembl.org/Sus_scrofa/Gene/Summary?db=core;g=ENSSSCG00000039314
PsAFvsSham	SIMAF	SHAM	BIRC3	-0.122435	1	0.214653	0.916	0.851	10.967	11.9383	11250	5076	ENSSSCG00000027529	http://www.genecards.org/cgi-bin/carddisp.pl?gene=BIRC3	http://feb2023.archive.ensembl.org/Sus_scrofa/Gene/Summary?db=core;g=ENSSSCG00000027529
PsAFvsSham	SIMAF	SHAM	BCL2A1	-0.121973	1	0.193751	0.931	0.837	18.7876	20.445	11250	5076	ENSSSCG00000040010	http://www.genecards.org/cgi-bin/carddisp.pl?gene=BCL2A1	http://feb2023.archive.ensembl.org/Sus_scrofa/Gene/Summary?db=core;g=ENSSSCG00000040010
PsAFvsSham	SIMAF	SHAM	ZFAND6	-0.1219	1	0.0265088	0.479	0.415	0.996394	1.08414	11250	5076	ENSSSCG00000001779	http://www.genecards.org/cgi-bin/carddisp.pl?gene=ZFAND6	http://feb2023.archive.ensembl.org/Sus_scrofa/Gene/Summary?db=core;g=ENSSSCG00000001779
PsAFvsSham	SIMAF	SHAM	RPS18	-0.121297	0.0114263	4.4874e-07	0.933	0.935	17.9297	19.5022	11250	5076	ENSSSCG00000001502	http://www.genecards.org/cgi-bin/carddisp.pl?gene=RPS18	http://feb2023.archive.ensembl.org/Sus_scrofa/Gene/Summary?db=core;g=ENSSSCG00000001502
PsAFvsSham	SIMAF	SHAM	H2AZ2	-0.120929	1	0.775887	0.676	0.614	2.06272	2.24297	11250	5076	ENSSSCG00000016738	http://www.genecards.org/cgi-bin/carddisp.pl?gene=H2AZ2	http://feb2023.archive.ensembl.org/Sus_scrofa/Gene/Summary?db=core;g=ENSSSCG00000016738
PsAFvsSham	SIMAF	SHAM	THOC2	-0.119781	1	0.000623581	0.381	0.323	0.813482	0.883804	11250	5076	ENSSSCG00000012639	http://www.genecards.org/cgi-bin/carddisp.pl?gene=THOC2	http://feb2023.archive.ensembl.org/Sus_scrofa/Gene/Summary?db=core;g=ENSSSCG00000012639
PsAFvsSham	SIMAF	SHAM	ZRANB2	-0.119729	1	0.00191216	0.446	0.382	1.07945	1.17276	11250	5076	ENSSSCG00000003787	http://www.genecards.org/cgi-bin/carddisp.pl?gene=ZRANB2	http://feb2023.archive.ensembl.org/Sus_scrofa/Gene/Summary?db=core;g=ENSSSCG00000003787
PsAFvsSham	SIMAF	SHAM	ENSSSCG00000027746	-0.119056	1	0.0197578	0.568	0.49	1.28741	1.39806	11250	5076	ENSSSCG00000027746	http://www.genecards.org/cgi-bin/carddisp.pl?gene=ENSSSCG00000027746	http://feb2023.archive.ensembl.org/Sus_scrofa/Gene/Summary?db=core;g=ENSSSCG00000027746
PsAFvsSham	SIMAF	SHAM	SMC1A	-0.118898	0.0155741	6.11638e-07	0.404	0.328	0.782566	0.849692	11250	5076	ENSSSCG00000012325	http://www.genecards.org/cgi-bin/carddisp.pl?gene=SMC1A	http://feb2023.archive.ensembl.org/Sus_scrofa/Gene/Summary?db=core;g=ENSSSCG00000012325
PsAFvsSham	SIMAF	SHAM	EEF2	-0.115772	0.304363	1.19531e-05	0.852	0.821	5.15862	5.58955	11250	5076	ENSSSCG00000025675	http://www.genecards.org/cgi-bin/carddisp.pl?gene=EEF2	http://feb2023.archive.ensembl.org/Sus_scrofa/Gene/Summary?db=core;g=ENSSSCG00000025675
PsAFvsSham	SIMAF	SHAM	CCT6A	-0.11532	1	0.000402968	0.38	0.319	0.70603	0.764682	11250	5076	ENSSSCG00000020808	http://www.genecards.org/cgi-bin/carddisp.pl?gene=CCT6A	http://feb2023.archive.ensembl.org/Sus_scrofa/Gene/Summary?db=core;g=ENSSSCG00000020808
PsAFvsSham	SIMAF	SHAM	SERINC1	-0.114046	1	0.000519291	0.426	0.361	0.864247	0.935238	11250	5076	ENSSSCG00000004237	http://www.genecards.org/cgi-bin/carddisp.pl?gene=SERINC1	http://feb2023.archive.ensembl.org/Sus_scrofa/Gene/Summary?db=core;g=ENSSSCG00000004237
PsAFvsSham	SIMAF	SHAM	RPL22L1	-0.11382	1	0.0380628	0.706	0.68	3.27684	3.54574	11250	5076	ENSSSCG00000036114	http://www.genecards.org/cgi-bin/carddisp.pl?gene=RPL22L1	http://feb2023.archive.ensembl.org/Sus_scrofa/Gene/Summary?db=core;g=ENSSSCG00000036114
PsAFvsSham	SIMAF	SHAM	RPS15A	-0.112895	7.57101e-05	2.97334e-09	0.945	0.934	24.1423	26.1073	11250	5076	ENSSSCG00000035768	http://www.genecards.org/cgi-bin/carddisp.pl?gene=RPS15A	http://feb2023.archive.ensembl.org/Sus_scrofa/Gene/Summary?db=core;g=ENSSSCG00000035768
PsAFvsSham	SIMAF	SHAM	MED13L	-0.111728	1	0.000534076	0.436	0.365	0.899454	0.971779	11250	5076	ENSSSCG00000009864	http://www.genecards.org/cgi-bin/carddisp.pl?gene=MED13L	http://feb2023.archive.ensembl.org/Sus_scrofa/Gene/Summary?db=core;g=ENSSSCG00000009864
PsAFvsSham	SIMAF	SHAM	PTP4A1	-0.110548	1	0.000229712	0.335	0.282	0.639326	0.690139	11250	5076	ENSSSCG00000025941	http://www.genecards.org/cgi-bin/carddisp.pl?gene=PTP4A1	http://feb2023.archive.ensembl.org/Sus_scrofa/Gene/Summary?db=core;g=ENSSSCG00000025941
PsAFvsSham	SIMAF	SHAM	TMEM50B	-0.110156	0.00154933	6.08463e-08	0.351	0.279	0.609299	0.657543	11250	5076	ENSSSCG00000034624	http://www.genecards.org/cgi-bin/carddisp.pl?gene=TMEM50B	http://feb2023.archive.ensembl.org/Sus_scrofa/Gene/Summary?db=core;g=ENSSSCG00000034624
PsAFvsSham	SIMAF	SHAM	CALM1	-0.109726	0.00305053	1.19802e-07	0.958	0.955	12.479	13.465	11250	5076	ENSSSCG00000025768	http://www.genecards.org/cgi-bin/carddisp.pl?gene=CALM1	http://feb2023.archive.ensembl.org/Sus_scrofa/Gene/Summary?db=core;g=ENSSSCG00000025768
PsAFvsSham	SIMAF	SHAM	LARP1	-0.108616	1	9.46619e-05	0.327	0.272	0.582409	0.627848	11250	5076	ENSSSCG00000017069	http://www.genecards.org/cgi-bin/carddisp.pl?gene=LARP1	http://feb2023.archive.ensembl.org/Sus_scrofa/Gene/Summary?db=core;g=ENSSSCG00000017069
PsAFvsSham	SIMAF	SHAM	PPP4R3B	-0.108424	1	0.00190141	0.31	0.265	0.546821	0.589399	11250	5076	ENSSSCG00000008398	http://www.genecards.org/cgi-bin/carddisp.pl?gene=PPP4R3B	http://feb2023.archive.ensembl.org/Sus_scrofa/Gene/Summary?db=core;g=ENSSSCG00000008398
PsAFvsSham	SIMAF	SHAM	DCTN2	-0.108228	0.023358	9.17332e-07	0.314	0.254	0.486396	0.524186	11250	5076	ENSSSCG00000000444	http://www.genecards.org/cgi-bin/carddisp.pl?gene=DCTN2	http://feb2023.archive.ensembl.org/Sus_scrofa/Gene/Summary?db=core;g=ENSSSCG00000000444
PsAFvsSham	SIMAF	SHAM	SUMO2	-0.108174	1	0.0233424	0.81	0.78	3.8498	4.14946	11250	5076	ENSSSCG00000017212	http://www.genecards.org/cgi-bin/carddisp.pl?gene=SUMO2	http://feb2023.archive.ensembl.org/Sus_scrofa/Gene/Summary?db=core;g=ENSSSCG00000017212
PsAFvsSham	SIMAF	SHAM	NCOA4	-0.108017	0.0391924	1.53919e-06	0.358	0.294	0.721617	0.777619	11250	5076	ENSSSCG00000010399	http://www.genecards.org/cgi-bin/carddisp.pl?gene=NCOA4	http://feb2023.archive.ensembl.org/Sus_scrofa/Gene/Summary?db=core;g=ENSSSCG00000010399
PsAFvsSham	SIMAF	SHAM	ENSSSCG00000002963	-0.107475	1	0.000810253	0.827	0.8	5.0375	5.427	11250	5076	ENSSSCG00000002963	http://www.genecards.org/cgi-bin/carddisp.pl?gene=ENSSSCG00000002963	http://feb2023.archive.ensembl.org/Sus_scrofa/Gene/Summary?db=core;g=ENSSSCG00000002963
PsAFvsSham	SIMAF	SHAM	RPS6	-0.107424	1	0.000166551	0.93	0.927	14.9442	16.0993	11250	5076	ENSSSCG00000005169	http://www.genecards.org/cgi-bin/carddisp.pl?gene=RPS6	http://feb2023.archive.ensembl.org/Sus_scrofa/Gene/Summary?db=core;g=ENSSSCG00000005169
PsAFvsSham	SIMAF	SHAM	PATL1	-0.10721	8.93426e-05	3.50872e-09	0.309	0.243	0.699793	0.753676	11250	5076	ENSSSCG00000013124	http://www.genecards.org/cgi-bin/carddisp.pl?gene=PATL1	http://feb2023.archive.ensembl.org/Sus_scrofa/Gene/Summary?db=core;g=ENSSSCG00000013124
PsAFvsSham	SIMAF	SHAM	PPP1CB	-0.106881	1	0.000290601	0.374	0.314	0.665493	0.716566	11250	5076	ENSSSCG00000008540	http://www.genecards.org/cgi-bin/carddisp.pl?gene=PPP1CB	http://feb2023.archive.ensembl.org/Sus_scrofa/Gene/Summary?db=core;g=ENSSSCG00000008540
PsAFvsSham	SIMAF	SHAM	SPAG9	-0.10688	1	0.295453	0.61	0.546	1.86461	2.00789	11250	5076	ENSSSCG00000033228	http://www.genecards.org/cgi-bin/carddisp.pl?gene=SPAG9	http://feb2023.archive.ensembl.org/Sus_scrofa/Gene/Summary?db=core;g=ENSSSCG00000033228
PsAFvsSham	SIMAF	SHAM	CFD	-0.106793	1	0.0042235	0.954	0.923	15.4986	16.6893	11250	5076	ENSSSCG00000013418	http://www.genecards.org/cgi-bin/carddisp.pl?gene=CFD	http://feb2023.archive.ensembl.org/Sus_scrofa/Gene/Summary?db=core;g=ENSSSCG00000013418
PsAFvsSham	SIMAF	SHAM	ARL2	-0.105512	1	0.00318573	0.372	0.319	0.69795	0.750807	11250	5076	ENSSSCG00000034387	http://www.genecards.org/cgi-bin/carddisp.pl?gene=ARL2	http://feb2023.archive.ensembl.org/Sus_scrofa/Gene/Summary?db=core;g=ENSSSCG00000034387
PsAFvsSham	SIMAF	SHAM	TMEM248	-0.105379	1	0.000163014	0.384	0.321	0.730476	0.785728	11250	5076	ENSSSCG00000007736	http://www.genecards.org/cgi-bin/carddisp.pl?gene=TMEM248	http://feb2023.archive.ensembl.org/Sus_scrofa/Gene/Summary?db=core;g=ENSSSCG00000007736
PsAFvsSham	SIMAF	SHAM	NDUFB9	-0.10487	1	0.000285002	0.471	0.395	0.922513	0.991967	11250	5076	ENSSSCG00000005976	http://www.genecards.org/cgi-bin/carddisp.pl?gene=NDUFB9	http://feb2023.archive.ensembl.org/Sus_scrofa/Gene/Summary?db=core;g=ENSSSCG00000005976
PsAFvsSham	SIMAF	SHAM	EIF3A	-0.104857	1	0.715234	0.639	0.587	2.06325	2.2187	11250	5076	ENSSSCG00000010679	http://www.genecards.org/cgi-bin/carddisp.pl?gene=EIF3A	http://feb2023.archive.ensembl.org/Sus_scrofa/Gene/Summary?db=core;g=ENSSSCG00000010679
PsAFvsSham	SIMAF	SHAM	NDEL1	-0.104546	1	0.000122949	0.742	0.631	3.24522	3.48902	11250	5076	ENSSSCG00000017986	http://www.genecards.org/cgi-bin/carddisp.pl?gene=NDEL1	http://feb2023.archive.ensembl.org/Sus_scrofa/Gene/Summary?db=core;g=ENSSSCG00000017986
PsAFvsSham	SIMAF	SHAM	FOXN2	-0.104509	0.110054	4.32211e-06	0.305	0.247	0.578537	0.6219	11250	5076	ENSSSCG00000029593	http://www.genecards.org/cgi-bin/carddisp.pl?gene=FOXN2	http://feb2023.archive.ensembl.org/Sus_scrofa/Gene/Summary?db=core;g=ENSSSCG00000029593
PsAFvsSham	SIMAF	SHAM	GUSB	-0.104369	0.218857	8.59509e-06	0.354	0.29	0.640457	0.688405	11250	5076	ENSSSCG00000007739	http://www.genecards.org/cgi-bin/carddisp.pl?gene=GUSB	http://feb2023.archive.ensembl.org/Sus_scrofa/Gene/Summary?db=core;g=ENSSSCG00000007739
PsAFvsSham	SIMAF	SHAM	DYNLL1	-0.102322	1	0.0102585	0.744	0.661	2.88154	3.09324	11250	5076	ENSSSCG00000009904	http://www.genecards.org/cgi-bin/carddisp.pl?gene=DYNLL1	http://feb2023.archive.ensembl.org/Sus_scrofa/Gene/Summary?db=core;g=ENSSSCG00000009904
PsAFvsSham	SIMAF	SHAM	BCL2L11	-0.102163	1	0.0208543	0.358	0.318	0.868733	0.932381	11250	5076	ENSSSCG00000060053	http://www.genecards.org/cgi-bin/carddisp.pl?gene=BCL2L11	http://feb2023.archive.ensembl.org/Sus_scrofa/Gene/Summary?db=core;g=ENSSSCG00000060053
PsAFvsSham	SIMAF	SHAM	EIF1B	-0.102092	1	0.214252	0.582	0.515	1.41609	1.51983	11250	5076	ENSSSCG00000011270	http://www.genecards.org/cgi-bin/carddisp.pl?gene=EIF1B	http://feb2023.archive.ensembl.org/Sus_scrofa/Gene/Summary?db=core;g=ENSSSCG00000011270
PsAFvsSham	SIMAF	SHAM	CDC5L	-0.101764	1	0.000161417	0.37	0.312	0.764877	0.820676	11250	5076	ENSSSCG00000001708	http://www.genecards.org/cgi-bin/carddisp.pl?gene=CDC5L	http://feb2023.archive.ensembl.org/Sus_scrofa/Gene/Summary?db=core;g=ENSSSCG00000001708
PsAFvsSham	SIMAF	SHAM	TMEM131	-0.101622	4.0886e-06	1.6057e-10	0.367	0.285	0.662575	0.710828	11250	5076	ENSSSCG00000008192	http://www.genecards.org/cgi-bin/carddisp.pl?gene=TMEM131	http://feb2023.archive.ensembl.org/Sus_scrofa/Gene/Summary?db=core;g=ENSSSCG00000008192
PsAFvsSham	SIMAF	SHAM	ANP32B	-0.101296	1	0.544358	0.717	0.656	2.62208	2.8127	11250	5076	ENSSSCG00000062892	http://www.genecards.org/cgi-bin/carddisp.pl?gene=ANP32B	http://feb2023.archive.ensembl.org/Sus_scrofa/Gene/Summary?db=core;g=ENSSSCG00000062892
PsAFvsSham	SIMAF	SHAM	SKIL	-0.100343	1	0.498199	0.743	0.7	3.83625	4.11246	11250	5076	ENSSSCG00000011746	http://www.genecards.org/cgi-bin/carddisp.pl?gene=SKIL	http://feb2023.archive.ensembl.org/Sus_scrofa/Gene/Summary?db=core;g=ENSSSCG00000011746
PsAFvsSham	SIMAF	SHAM	TPD52	0.101296	1.4243e-17	5.5936e-22	0.359	0.258	0.813473	0.758202	11250	5076	ENSSSCG00000006156	http://www.genecards.org/cgi-bin/carddisp.pl?gene=TPD52	http://feb2023.archive.ensembl.org/Sus_scrofa/Gene/Summary?db=core;g=ENSSSCG00000006156
PsAFvsSham	SIMAF	SHAM	LLPH	0.101567	3.51299e-14	1.37965e-18	0.534	0.42	1.25561	1.17014	11250	5076	ENSSSCG00000031580	http://www.genecards.org/cgi-bin/carddisp.pl?gene=LLPH	http://feb2023.archive.ensembl.org/Sus_scrofa/Gene/Summary?db=core;g=ENSSSCG00000031580
PsAFvsSham	SIMAF	SHAM	TLR2	0.101862	8.66679e-17	3.40368e-21	0.644	0.508	2.70601	2.52142	11250	5076	ENSSSCG00000009002	http://www.genecards.org/cgi-bin/carddisp.pl?gene=TLR2	http://feb2023.archive.ensembl.org/Sus_scrofa/Gene/Summary?db=core;g=ENSSSCG00000009002
PsAFvsSham	SIMAF	SHAM	SELENOT	0.102414	4.05749e-15	1.59348e-19	0.528	0.412	1.10017	1.02467	11250	5076	ENSSSCG00000053786	http://www.genecards.org/cgi-bin/carddisp.pl?gene=SELENOT	http://feb2023.archive.ensembl.org/Sus_scrofa/Gene/Summary?db=core;g=ENSSSCG00000053786
PsAFvsSham	SIMAF	SHAM	RGS18	0.10303	1	0.000330806	0.412	0.363	1.14234	1.06349	11250	5076	ENSSSCG00000033945	http://www.genecards.org/cgi-bin/carddisp.pl?gene=RGS18	http://feb2023.archive.ensembl.org/Sus_scrofa/Gene/Summary?db=core;g=ENSSSCG00000033945
PsAFvsSham	SIMAF	SHAM	SMAP1	0.103221	3.89737e-15	1.5306e-19	0.347	0.252	0.5702	0.530715	11250	5076	ENSSSCG00000004276	http://www.genecards.org/cgi-bin/carddisp.pl?gene=SMAP1	http://feb2023.archive.ensembl.org/Sus_scrofa/Gene/Summary?db=core;g=ENSSSCG00000004276
PsAFvsSham	SIMAF	SHAM	SRPRA	0.10389	2.12379e-13	8.34069e-18	0.432	0.326	0.832971	0.774982	11250	5076	ENSSSCG00000015227	http://www.genecards.org/cgi-bin/carddisp.pl?gene=SRPRA	http://feb2023.archive.ensembl.org/Sus_scrofa/Gene/Summary?db=core;g=ENSSSCG00000015227
PsAFvsSham	SIMAF	SHAM	C15ORF48	0.104176	4.27532e-05	1.67903e-09	0.415	0.345	1.54386	1.43619	11250	5076	ENSSSCG00000004670	http://www.genecards.org/cgi-bin/carddisp.pl?gene=C15ORF48	http://feb2023.archive.ensembl.org/Sus_scrofa/Gene/Summary?db=core;g=ENSSSCG00000004670
PsAFvsSham	SIMAF	SHAM	YBX3	0.10524	1.91947e-09	7.53827e-14	0.785	0.688	4.14385	3.85221	11250	5076	ENSSSCG00000000633	http://www.genecards.org/cgi-bin/carddisp.pl?gene=YBX3	http://feb2023.archive.ensembl.org/Sus_scrofa/Gene/Summary?db=core;g=ENSSSCG00000000633
PsAFvsSham	SIMAF	SHAM	SLC25A5	0.106129	6.58488e-13	2.58606e-17	0.594	0.489	1.6459	1.52906	11250	5076	ENSSSCG00000012623	http://www.genecards.org/cgi-bin/carddisp.pl?gene=SLC25A5	http://feb2023.archive.ensembl.org/Sus_scrofa/Gene/Summary?db=core;g=ENSSSCG00000012623
PsAFvsSham	SIMAF	SHAM	TNFRSF1B	0.10627	1.18554e-14	4.65592e-19	0.855	0.747	5.07425	4.7138	11250	5076	ENSSSCG00000022208	http://www.genecards.org/cgi-bin/carddisp.pl?gene=TNFRSF1B	http://feb2023.archive.ensembl.org/Sus_scrofa/Gene/Summary?db=core;g=ENSSSCG00000022208
PsAFvsSham	SIMAF	SHAM	PRPF4B	0.107457	0.876895	3.4438e-05	0.691	0.62	4.71484	4.37631	11250	5076	ENSSSCG00000001002	http://www.genecards.org/cgi-bin/carddisp.pl?gene=PRPF4B	http://feb2023.archive.ensembl.org/Sus_scrofa/Gene/Summary?db=core;g=ENSSSCG00000001002
PsAFvsSham	SIMAF	SHAM	PDE4B	0.107729	2.46449e-09	9.67871e-14	0.843	0.74	4.7349	4.3941	11250	5076	ENSSSCG00000003805	http://www.genecards.org/cgi-bin/carddisp.pl?gene=PDE4B	http://feb2023.archive.ensembl.org/Sus_scrofa/Gene/Summary?db=core;g=ENSSSCG00000003805
PsAFvsSham	SIMAF	SHAM	CHRAC1	0.108457	2.12864e-12	8.35975e-17	0.352	0.265	0.623142	0.577899	11250	5076	ENSSSCG00000005933	http://www.genecards.org/cgi-bin/carddisp.pl?gene=CHRAC1	http://feb2023.archive.ensembl.org/Sus_scrofa/Gene/Summary?db=core;g=ENSSSCG00000005933
PsAFvsSham	SIMAF	SHAM	MOB1A	0.108939	5.27732e-14	2.07255e-18	0.57	0.451	1.33219	1.23519	11250	5076	ENSSSCG00000039221	http://www.genecards.org/cgi-bin/carddisp.pl?gene=MOB1A	http://feb2023.archive.ensembl.org/Sus_scrofa/Gene/Summary?db=core;g=ENSSSCG00000039221
PsAFvsSham	SIMAF	SHAM	RPS12	0.109669	8.95654e-13	3.51747e-17	0.98	0.975	56.7481	52.5941	11250	5076	ENSSSCG00000004177	http://www.genecards.org/cgi-bin/carddisp.pl?gene=RPS12	http://feb2023.archive.ensembl.org/Sus_scrofa/Gene/Summary?db=core;g=ENSSSCG00000004177
PsAFvsSham	SIMAF	SHAM	ENY2	0.110077	1.8486e-16	7.25995e-21	0.433	0.323	0.799593	0.740739	11250	5076	ENSSSCG00000038444	http://www.genecards.org/cgi-bin/carddisp.pl?gene=ENY2	http://feb2023.archive.ensembl.org/Sus_scrofa/Gene/Summary?db=core;g=ENSSSCG00000038444
PsAFvsSham	SIMAF	SHAM	POLR2I	0.11011	2.45985e-16	9.66051e-21	0.413	0.308	0.759777	0.703832	11250	5076	ENSSSCG00000039196	http://www.genecards.org/cgi-bin/carddisp.pl?gene=POLR2I	http://feb2023.archive.ensembl.org/Sus_scrofa/Gene/Summary?db=core;g=ENSSSCG00000039196
PsAFvsSham	SIMAF	SHAM	SEC11A	0.110197	6.19026e-13	2.43108e-17	0.529	0.422	1.14933	1.0647	11250	5076	ENSSSCG00000029183	http://www.genecards.org/cgi-bin/carddisp.pl?gene=SEC11A	http://feb2023.archive.ensembl.org/Sus_scrofa/Gene/Summary?db=core;g=ENSSSCG00000029183
PsAFvsSham	SIMAF	SHAM	LYN	0.110397	2.72887e-14	1.0717e-18	0.605	0.475	1.70433	1.57867	11250	5076	ENSSSCG00000006250	http://www.genecards.org/cgi-bin/carddisp.pl?gene=LYN	http://feb2023.archive.ensembl.org/Sus_scrofa/Gene/Summary?db=core;g=ENSSSCG00000006250
PsAFvsSham	SIMAF	SHAM	BANF1	0.110596	1.4197e-13	5.57554e-18	0.713	0.614	2.3928	2.21611	11250	5076	ENSSSCG00000012961	http://www.genecards.org/cgi-bin/carddisp.pl?gene=BANF1	http://feb2023.archive.ensembl.org/Sus_scrofa/Gene/Summary?db=core;g=ENSSSCG00000012961
PsAFvsSham	SIMAF	SHAM	RALBP1	0.110862	1.10914e-17	4.35588e-22	0.379	0.272	0.717823	0.664615	11250	5076	ENSSSCG00000003680	http://www.genecards.org/cgi-bin/carddisp.pl?gene=RALBP1	http://feb2023.archive.ensembl.org/Sus_scrofa/Gene/Summary?db=core;g=ENSSSCG00000003680
PsAFvsSham	SIMAF	SHAM	TLN1	0.11189	2.34013e-13	9.19033e-18	0.804	0.715	3.81788	3.53286	11250	5076	ENSSSCG00000005317	http://www.genecards.org/cgi-bin/carddisp.pl?gene=TLN1	http://feb2023.archive.ensembl.org/Sus_scrofa/Gene/Summary?db=core;g=ENSSSCG00000005317
PsAFvsSham	SIMAF	SHAM	LRRK2	0.112684	1.93584e-14	7.60257e-19	0.433	0.328	1.08234	1.0009	11250	5076	ENSSSCG00000000784	http://www.genecards.org/cgi-bin/carddisp.pl?gene=LRRK2	http://feb2023.archive.ensembl.org/Sus_scrofa/Gene/Summary?db=core;g=ENSSSCG00000000784
PsAFvsSham	SIMAF	SHAM	UBN1	0.112847	3.03777e-08	1.19301e-12	0.653	0.544	2.18718	2.02251	11250	5076	ENSSSCG00000007924	http://www.genecards.org/cgi-bin/carddisp.pl?gene=UBN1	http://feb2023.archive.ensembl.org/Sus_scrofa/Gene/Summary?db=core;g=ENSSSCG00000007924
PsAFvsSham	SIMAF	SHAM	TRMT112	0.112949	1.75316e-09	6.88512e-14	0.5	0.402	1.09905	1.01617	11250	5076	ENSSSCG00000013029	http://www.genecards.org/cgi-bin/carddisp.pl?gene=TRMT112	http://feb2023.archive.ensembl.org/Sus_scrofa/Gene/Summary?db=core;g=ENSSSCG00000013029
PsAFvsSham	SIMAF	SHAM	ENSSSCG00000013600	0.114075	6.52047e-13	2.56076e-17	0.327	0.241	0.551424	0.509386	11250	5076	ENSSSCG00000013600	http://www.genecards.org/cgi-bin/carddisp.pl?gene=ENSSSCG00000013600	http://feb2023.archive.ensembl.org/Sus_scrofa/Gene/Summary?db=core;g=ENSSSCG00000013600
PsAFvsSham	SIMAF	SHAM	PIP4K2A	0.114574	1.07079e-16	4.20528e-21	0.492	0.375	1.06588	0.984388	11250	5076	ENSSSCG00000011079	http://www.genecards.org/cgi-bin/carddisp.pl?gene=PIP4K2A	http://feb2023.archive.ensembl.org/Sus_scrofa/Gene/Summary?db=core;g=ENSSSCG00000011079
PsAFvsSham	SIMAF	SHAM	ABR	0.115463	3.4088e-12	1.33873e-16	0.389	0.295	0.815035	0.752232	11250	5076	ENSSSCG00000017804	http://www.genecards.org/cgi-bin/carddisp.pl?gene=ABR	http://feb2023.archive.ensembl.org/Sus_scrofa/Gene/Summary?db=core;g=ENSSSCG00000017804
PsAFvsSham	SIMAF	SHAM	PRCP	0.117537	2.45133e-21	9.62703e-26	0.539	0.411	1.34582	1.24041	11250	5076	ENSSSCG00000014899	http://www.genecards.org/cgi-bin/carddisp.pl?gene=PRCP	http://feb2023.archive.ensembl.org/Sus_scrofa/Gene/Summary?db=core;g=ENSSSCG00000014899
PsAFvsSham	SIMAF	SHAM	CAPRIN1	0.118102	9.15961e-10	3.59723e-14	0.549	0.448	1.37491	1.26672	11250	5076	ENSSSCG00000013305	http://www.genecards.org/cgi-bin/carddisp.pl?gene=CAPRIN1	http://feb2023.archive.ensembl.org/Sus_scrofa/Gene/Summary?db=core;g=ENSSSCG00000013305
PsAFvsSham	SIMAF	SHAM	ARCN1	0.118109	1.55382e-15	6.10226e-20	0.354	0.258	0.604644	0.557	11250	5076	ENSSSCG00000030053	http://www.genecards.org/cgi-bin/carddisp.pl?gene=ARCN1	http://feb2023.archive.ensembl.org/Sus_scrofa/Gene/Summary?db=core;g=ENSSSCG00000030053
PsAFvsSham	SIMAF	SHAM	SEPTIN2	0.118691	1.02641e-15	4.03097e-20	0.342	0.249	0.598717	0.551317	11250	5076	ENSSSCG00000016370	http://www.genecards.org/cgi-bin/carddisp.pl?gene=SEPTIN2	http://feb2023.archive.ensembl.org/Sus_scrofa/Gene/Summary?db=core;g=ENSSSCG00000016370
PsAFvsSham	SIMAF	SHAM	IRS2	0.119585	3.71338e-21	1.45834e-25	0.581	0.453	2.30819	2.12446	11250	5076	ENSSSCG00000034763	http://www.genecards.org/cgi-bin/carddisp.pl?gene=IRS2	http://feb2023.archive.ensembl.org/Sus_scrofa/Gene/Summary?db=core;g=ENSSSCG00000034763
PsAFvsSham	SIMAF	SHAM	KIF5B	0.119658	2.25585e-11	8.85933e-16	0.577	0.461	1.43217	1.31807	11250	5076	ENSSSCG00000011027	http://www.genecards.org/cgi-bin/carddisp.pl?gene=KIF5B	http://feb2023.archive.ensembl.org/Sus_scrofa/Gene/Summary?db=core;g=ENSSSCG00000011027
PsAFvsSham	SIMAF	SHAM	RASA3	0.120119	1.19647e-10	4.69884e-15	0.375	0.289	0.772873	0.711015	11250	5076	ENSSSCG00000009567	http://www.genecards.org/cgi-bin/carddisp.pl?gene=RASA3	http://feb2023.archive.ensembl.org/Sus_scrofa/Gene/Summary?db=core;g=ENSSSCG00000009567
PsAFvsSham	SIMAF	SHAM	GNB1	0.120686	4.19771e-14	1.64855e-18	0.659	0.535	1.78376	1.6405	11250	5076	ENSSSCG00000021890	http://www.genecards.org/cgi-bin/carddisp.pl?gene=GNB1	http://feb2023.archive.ensembl.org/Sus_scrofa/Gene/Summary?db=core;g=ENSSSCG00000021890
PsAFvsSham	SIMAF	SHAM	RAB2A	0.120976	7.52653e-13	2.95587e-17	0.663	0.55	1.82955	1.68228	11250	5076	ENSSSCG00000006232	http://www.genecards.org/cgi-bin/carddisp.pl?gene=RAB2A	http://feb2023.archive.ensembl.org/Sus_scrofa/Gene/Summary?db=core;g=ENSSSCG00000006232
PsAFvsSham	SIMAF	SHAM	PSENEN	0.121197	4.2582e-13	1.67231e-17	0.577	0.464	1.3096	1.20396	11250	5076	ENSSSCG00000032059	http://www.genecards.org/cgi-bin/carddisp.pl?gene=PSENEN	http://feb2023.archive.ensembl.org/Sus_scrofa/Gene/Summary?db=core;g=ENSSSCG00000032059
PsAFvsSham	SIMAF	SHAM	SF3B2	0.121204	6.37585e-19	2.50397e-23	0.507	0.381	1.07704	0.990133	11250	5076	ENSSSCG00000012957	http://www.genecards.org/cgi-bin/carddisp.pl?gene=SF3B2	http://feb2023.archive.ensembl.org/Sus_scrofa/Gene/Summary?db=core;g=ENSSSCG00000012957
PsAFvsSham	SIMAF	SHAM	RAD23B	0.12164	4.97278e-20	1.95294e-24	0.394	0.283	0.693515	0.637323	11250	5076	ENSSSCG00000005436	http://www.genecards.org/cgi-bin/carddisp.pl?gene=RAD23B	http://feb2023.archive.ensembl.org/Sus_scrofa/Gene/Summary?db=core;g=ENSSSCG00000005436
PsAFvsSham	SIMAF	SHAM	SDF2	0.121804	4.96838e-15	1.95122e-19	0.345	0.25	0.549981	0.505338	11250	5076	ENSSSCG00000017772	http://www.genecards.org/cgi-bin/carddisp.pl?gene=SDF2	http://feb2023.archive.ensembl.org/Sus_scrofa/Gene/Summary?db=core;g=ENSSSCG00000017772
PsAFvsSham	SIMAF	SHAM	RAB7A	0.122733	6.00555e-17	2.35854e-21	0.655	0.529	1.72266	1.58205	11250	5076	ENSSSCG00000011615	http://www.genecards.org/cgi-bin/carddisp.pl?gene=RAB7A	http://feb2023.archive.ensembl.org/Sus_scrofa/Gene/Summary?db=core;g=ENSSSCG00000011615
PsAFvsSham	SIMAF	SHAM	UBALD2	0.123617	4.75035e-26	1.86559e-30	0.363	0.246	0.72711	0.667287	11250	5076	ENSSSCG00000023423	http://www.genecards.org/cgi-bin/carddisp.pl?gene=UBALD2	http://feb2023.archive.ensembl.org/Sus_scrofa/Gene/Summary?db=core;g=ENSSSCG00000023423
PsAFvsSham	SIMAF	SHAM	CHMP5	0.124647	4.49367e-17	1.76478e-21	0.341	0.245	0.583076	0.534698	11250	5076	ENSSSCG00000010995	http://www.genecards.org/cgi-bin/carddisp.pl?gene=CHMP5	http://feb2023.archive.ensembl.org/Sus_scrofa/Gene/Summary?db=core;g=ENSSSCG00000010995
PsAFvsSham	SIMAF	SHAM	CDKN2AIPNL	0.124721	7.01431e-13	2.75471e-17	0.376	0.28	0.62219	0.570546	11250	5076	ENSSSCG00000037127	http://www.genecards.org/cgi-bin/carddisp.pl?gene=CDKN2AIPNL	http://feb2023.archive.ensembl.org/Sus_scrofa/Gene/Summary?db=core;g=ENSSSCG00000037127
PsAFvsSham	SIMAF	SHAM	P4HB	0.125325	8.14966e-13	3.20059e-17	0.367	0.275	0.699441	0.641131	11250	5076	ENSSSCG00000039148	http://www.genecards.org/cgi-bin/carddisp.pl?gene=P4HB	http://feb2023.archive.ensembl.org/Sus_scrofa/Gene/Summary?db=core;g=ENSSSCG00000039148
PsAFvsSham	SIMAF	SHAM	NAMPT	0.125463	1.16397e-09	4.57122e-14	0.748	0.645	3.51871	3.22552	11250	5076	ENSSSCG00000015435	http://www.genecards.org/cgi-bin/carddisp.pl?gene=NAMPT	http://feb2023.archive.ensembl.org/Sus_scrofa/Gene/Summary?db=core;g=ENSSSCG00000015435
PsAFvsSham	SIMAF	SHAM	TRAPPC5	0.125616	1.28602e-13	5.05055e-18	0.599	0.483	1.46787	1.34536	11250	5076	ENSSSCG00000013573	http://www.genecards.org/cgi-bin/carddisp.pl?gene=TRAPPC5	http://feb2023.archive.ensembl.org/Sus_scrofa/Gene/Summary?db=core;g=ENSSSCG00000013573
PsAFvsSham	SIMAF	SHAM	JTB	0.125983	1.10895e-15	4.35514e-20	0.419	0.313	0.757072	0.69365	11250	5076	ENSSSCG00000006559	http://www.genecards.org/cgi-bin/carddisp.pl?gene=JTB	http://feb2023.archive.ensembl.org/Sus_scrofa/Gene/Summary?db=core;g=ENSSSCG00000006559
PsAFvsSham	SIMAF	SHAM	TGFB1	0.126096	8.73098e-08	3.42889e-12	0.766	0.666	3.59801	3.29676	11250	5076	ENSSSCG00000003017	http://www.genecards.org/cgi-bin/carddisp.pl?gene=TGFB1	http://feb2023.archive.ensembl.org/Sus_scrofa/Gene/Summary?db=core;g=ENSSSCG00000003017
PsAFvsSham	SIMAF	SHAM	PCNP	0.126759	2.13973e-15	8.40327e-20	0.473	0.359	0.966896	0.885451	11250	5076	ENSSSCG00000036491	http://www.genecards.org/cgi-bin/carddisp.pl?gene=PCNP	http://feb2023.archive.ensembl.org/Sus_scrofa/Gene/Summary?db=core;g=ENSSSCG00000036491
PsAFvsSham	SIMAF	SHAM	THEMIS2	0.127265	7.3683e-18	2.89373e-22	0.354	0.255	0.744036	0.681099	11250	5076	ENSSSCG00000003584	http://www.genecards.org/cgi-bin/carddisp.pl?gene=THEMIS2	http://feb2023.archive.ensembl.org/Sus_scrofa/Gene/Summary?db=core;g=ENSSSCG00000003584
PsAFvsSham	SIMAF	SHAM	VBP1	0.127388	1.01728e-15	3.99513e-20	0.444	0.333	0.822708	0.753064	11250	5076	ENSSSCG00000012811	http://www.genecards.org/cgi-bin/carddisp.pl?gene=VBP1	http://feb2023.archive.ensembl.org/Sus_scrofa/Gene/Summary?db=core;g=ENSSSCG00000012811
PsAFvsSham	SIMAF	SHAM	CNOT1	0.127475	2.07085e-13	8.13278e-18	0.354	0.263	0.667407	0.61085	11250	5076	ENSSSCG00000002799	http://www.genecards.org/cgi-bin/carddisp.pl?gene=CNOT1	http://feb2023.archive.ensembl.org/Sus_scrofa/Gene/Summary?db=core;g=ENSSSCG00000002799
PsAFvsSham	SIMAF	SHAM	TAGAP	0.127588	0.00273654	1.07471e-07	0.511	0.442	2.62621	2.40381	11250	5076	ENSSSCG00000004053	http://www.genecards.org/cgi-bin/carddisp.pl?gene=TAGAP	http://feb2023.archive.ensembl.org/Sus_scrofa/Gene/Summary?db=core;g=ENSSSCG00000004053
PsAFvsSham	SIMAF	SHAM	EMP3	0.127842	3.86096e-22	1.5163e-26	0.894	0.816	7.92769	7.25531	11250	5076	ENSSSCG00000023377	http://www.genecards.org/cgi-bin/carddisp.pl?gene=EMP3	http://feb2023.archive.ensembl.org/Sus_scrofa/Gene/Summary?db=core;g=ENSSSCG00000023377
PsAFvsSham	SIMAF	SHAM	ZC3H12A	0.128489	8.74661e-13	3.43503e-17	0.425	0.328	0.990613	0.906086	11250	5076	ENSSSCG00000037815	http://www.genecards.org/cgi-bin/carddisp.pl?gene=ZC3H12A	http://feb2023.archive.ensembl.org/Sus_scrofa/Gene/Summary?db=core;g=ENSSSCG00000037815
PsAFvsSham	SIMAF	SHAM	PSMA6	0.129229	2.09287e-13	8.21924e-18	0.601	0.492	1.53468	1.40307	11250	5076	ENSSSCG00000054516	http://www.genecards.org/cgi-bin/carddisp.pl?gene=PSMA6	http://feb2023.archive.ensembl.org/Sus_scrofa/Gene/Summary?db=core;g=ENSSSCG00000054516
PsAFvsSham	SIMAF	SHAM	GPCPD1	0.129264	1.66736e-15	6.54817e-20	0.351	0.258	0.882306	0.806575	11250	5076	ENSSSCG00000007043	http://www.genecards.org/cgi-bin/carddisp.pl?gene=GPCPD1	http://feb2023.archive.ensembl.org/Sus_scrofa/Gene/Summary?db=core;g=ENSSSCG00000007043
PsAFvsSham	SIMAF	SHAM	RPSA	0.129791	1.98734e-14	7.8048e-19	0.921	0.894	14.5828	13.328	11250	5076	ENSSSCG00000037236	http://www.genecards.org/cgi-bin/carddisp.pl?gene=RPSA	http://feb2023.archive.ensembl.org/Sus_scrofa/Gene/Summary?db=core;g=ENSSSCG00000037236
PsAFvsSham	SIMAF	SHAM	ROCK1	0.130056	1.75014e-13	6.87328e-18	0.666	0.554	2.16328	1.97668	11250	5076	ENSSSCG00000021893	http://www.genecards.org/cgi-bin/carddisp.pl?gene=ROCK1	http://feb2023.archive.ensembl.org/Sus_scrofa/Gene/Summary?db=core;g=ENSSSCG00000021893
PsAFvsSham	SIMAF	SHAM	SEC62	0.130664	9.90861e-19	3.89138e-23	0.652	0.529	2.00331	1.82973	11250	5076	ENSSSCG00000029608	http://www.genecards.org/cgi-bin/carddisp.pl?gene=SEC62	http://feb2023.archive.ensembl.org/Sus_scrofa/Gene/Summary?db=core;g=ENSSSCG00000029608
PsAFvsSham	SIMAF	SHAM	TIMM17B	0.131281	6.69825e-21	2.63058e-25	0.318	0.218	0.471397	0.430279	11250	5076	ENSSSCG00000022647	http://www.genecards.org/cgi-bin/carddisp.pl?gene=TIMM17B	http://feb2023.archive.ensembl.org/Sus_scrofa/Gene/Summary?db=core;g=ENSSSCG00000022647
PsAFvsSham	SIMAF	SHAM	VPS26A	0.13197	6.70532e-20	2.63336e-24	0.405	0.294	0.791744	0.722418	11250	5076	ENSSSCG00000010250	http://www.genecards.org/cgi-bin/carddisp.pl?gene=VPS26A	http://feb2023.archive.ensembl.org/Sus_scrofa/Gene/Summary?db=core;g=ENSSSCG00000010250
PsAFvsSham	SIMAF	SHAM	RNPS1	0.132877	1.89749e-18	7.45196e-23	0.364	0.262	0.62208	0.567228	11250	5076	ENSSSCG00000008048	http://www.genecards.org/cgi-bin/carddisp.pl?gene=RNPS1	http://feb2023.archive.ensembl.org/Sus_scrofa/Gene/Summary?db=core;g=ENSSSCG00000008048
PsAFvsSham	SIMAF	SHAM	RPL37A	0.133219	2.55005e-13	1.00147e-17	0.958	0.948	24.6713	22.4951	11250	5076	ENSSSCG00000036716	http://www.genecards.org/cgi-bin/carddisp.pl?gene=RPL37A	http://feb2023.archive.ensembl.org/Sus_scrofa/Gene/Summary?db=core;g=ENSSSCG00000036716
PsAFvsSham	SIMAF	SHAM	ENSSSCG00000004489	0.13355	2.16029e-52	8.48404e-57	0.968	0.949	22.1044	20.15	11250	5076	ENSSSCG00000004489	http://www.genecards.org/cgi-bin/carddisp.pl?gene=ENSSSCG00000004489	http://feb2023.archive.ensembl.org/Sus_scrofa/Gene/Summary?db=core;g=ENSSSCG00000004489
PsAFvsSham	SIMAF	SHAM	WASHC3	0.134051	3.40125e-24	1.33576e-28	0.318	0.212	0.523851	0.477253	11250	5076	ENSSSCG00000036075	http://www.genecards.org/cgi-bin/carddisp.pl?gene=WASHC3	http://feb2023.archive.ensembl.org/Sus_scrofa/Gene/Summary?db=core;g=ENSSSCG00000036075
PsAFvsSham	SIMAF	SHAM	ADH5	0.134232	4.02528e-16	1.58084e-20	0.36	0.262	0.60551	0.551597	11250	5076	ENSSSCG00000009185	http://www.genecards.org/cgi-bin/carddisp.pl?gene=ADH5	http://feb2023.archive.ensembl.org/Sus_scrofa/Gene/Summary?db=core;g=ENSSSCG00000009185
PsAFvsSham	SIMAF	SHAM	NOL7	0.134542	1.67998e-17	6.59772e-22	0.54	0.418	1.26327	1.15067	11250	5076	ENSSSCG00000040816	http://www.genecards.org/cgi-bin/carddisp.pl?gene=NOL7	http://feb2023.archive.ensembl.org/Sus_scrofa/Gene/Summary?db=core;g=ENSSSCG00000040816
PsAFvsSham	SIMAF	SHAM	FBXW11	0.134681	4.42846e-15	1.73918e-19	0.356	0.26	0.666688	0.607151	11250	5076	ENSSSCG00000023307	http://www.genecards.org/cgi-bin/carddisp.pl?gene=FBXW11	http://feb2023.archive.ensembl.org/Sus_scrofa/Gene/Summary?db=core;g=ENSSSCG00000023307
PsAFvsSham	SIMAF	SHAM	EEA1	0.136007	1.09182e-15	4.28788e-20	0.39	0.292	0.865226	0.787269	11250	5076	ENSSSCG00000044340	http://www.genecards.org/cgi-bin/carddisp.pl?gene=EEA1	http://feb2023.archive.ensembl.org/Sus_scrofa/Gene/Summary?db=core;g=ENSSSCG00000044340
PsAFvsSham	SIMAF	SHAM	CEBPD	0.136016	1.30139e-15	5.11089e-20	0.64	0.533	3.40467	3.09824	11250	5076	ENSSSCG00000032367	http://www.genecards.org/cgi-bin/carddisp.pl?gene=CEBPD	http://feb2023.archive.ensembl.org/Sus_scrofa/Gene/Summary?db=core;g=ENSSSCG00000032367
PsAFvsSham	SIMAF	SHAM	BUB3	0.136739	2.57117e-18	1.00977e-22	0.309	0.217	0.464993	0.422829	11250	5076	ENSSSCG00000010726	http://www.genecards.org/cgi-bin/carddisp.pl?gene=BUB3	http://feb2023.archive.ensembl.org/Sus_scrofa/Gene/Summary?db=core;g=ENSSSCG00000010726
PsAFvsSham	SIMAF	SHAM	CD40	0.137187	1.96407e-10	7.71344e-15	0.396	0.31	0.985874	0.89633	11250	5076	ENSSSCG00000035078	http://www.genecards.org/cgi-bin/carddisp.pl?gene=CD40	http://feb2023.archive.ensembl.org/Sus_scrofa/Gene/Summary?db=core;g=ENSSSCG00000035078
PsAFvsSham	SIMAF	SHAM	PSME1	0.137562	6.43972e-09	2.52905e-13	0.792	0.72	4.37175	3.97404	11250	5076	ENSSSCG00000002006	http://www.genecards.org/cgi-bin/carddisp.pl?gene=PSME1	http://feb2023.archive.ensembl.org/Sus_scrofa/Gene/Summary?db=core;g=ENSSSCG00000002006
PsAFvsSham	SIMAF	SHAM	LAGE3	0.138431	7.38975e-22	2.90215e-26	0.427	0.307	0.756948	0.687576	11250	5076	ENSSSCG00000032959	http://www.genecards.org/cgi-bin/carddisp.pl?gene=LAGE3	http://feb2023.archive.ensembl.org/Sus_scrofa/Gene/Summary?db=core;g=ENSSSCG00000032959
PsAFvsSham	SIMAF	SHAM	RHOQ	0.138482	1.21687e-18	4.77896e-23	0.566	0.441	1.44879	1.31607	11250	5076	ENSSSCG00000031261	http://www.genecards.org/cgi-bin/carddisp.pl?gene=RHOQ	http://feb2023.archive.ensembl.org/Sus_scrofa/Gene/Summary?db=core;g=ENSSSCG00000031261
PsAFvsSham	SIMAF	SHAM	TPI1	0.138887	2.38168e-16	9.35349e-21	0.779	0.69	3.33434	3.02819	11250	5076	ENSSSCG00000000685	http://www.genecards.org/cgi-bin/carddisp.pl?gene=TPI1	http://feb2023.archive.ensembl.org/Sus_scrofa/Gene/Summary?db=core;g=ENSSSCG00000000685
PsAFvsSham	SIMAF	SHAM	VPS29	0.139164	1.68498e-16	6.61736e-21	0.539	0.42	1.1812	1.07247	11250	5076	ENSSSCG00000009823	http://www.genecards.org/cgi-bin/carddisp.pl?gene=VPS29	http://feb2023.archive.ensembl.org/Sus_scrofa/Gene/Summary?db=core;g=ENSSSCG00000009823
PsAFvsSham	SIMAF	SHAM	PSMC3	0.139653	3.94833e-18	1.55062e-22	0.447	0.333	0.839319	0.761765	11250	5076	ENSSSCG00000013239	http://www.genecards.org/cgi-bin/carddisp.pl?gene=PSMC3	http://feb2023.archive.ensembl.org/Sus_scrofa/Gene/Summary?db=core;g=ENSSSCG00000013239
PsAFvsSham	SIMAF	SHAM	ANKHD1	0.14016	3.73907e-10	1.46843e-14	0.3	0.228	0.597556	0.542117	11250	5076	ENSSSCG00000014364	http://www.genecards.org/cgi-bin/carddisp.pl?gene=ANKHD1	http://feb2023.archive.ensembl.org/Sus_scrofa/Gene/Summary?db=core;g=ENSSSCG00000014364
PsAFvsSham	SIMAF	SHAM	ATP2B4	0.140339	1.64147e-25	6.4465e-30	0.429	0.307	0.890298	0.807657	11250	5076	ENSSSCG00000015273	http://www.genecards.org/cgi-bin/carddisp.pl?gene=ATP2B4	http://feb2023.archive.ensembl.org/Sus_scrofa/Gene/Summary?db=core;g=ENSSSCG00000015273
PsAFvsSham	SIMAF	SHAM	LYSMD3	0.140613	1.42714e-14	5.60475e-19	0.343	0.253	0.690458	0.626221	11250	5076	ENSSSCG00000024193	http://www.genecards.org/cgi-bin/carddisp.pl?gene=LYSMD3	http://feb2023.archive.ensembl.org/Sus_scrofa/Gene/Summary?db=core;g=ENSSSCG00000024193
PsAFvsSham	SIMAF	SHAM	EIF6	0.140704	1.13622e-15	4.46224e-20	0.533	0.415	1.12871	1.02371	11250	5076	ENSSSCG00000022864	http://www.genecards.org/cgi-bin/carddisp.pl?gene=EIF6	http://feb2023.archive.ensembl.org/Sus_scrofa/Gene/Summary?db=core;g=ENSSSCG00000022864
PsAFvsSham	SIMAF	SHAM	LAMTOR1	0.141458	1.22869e-20	4.8254e-25	0.53	0.409	1.15565	1.0476	11250	5076	ENSSSCG00000014804	http://www.genecards.org/cgi-bin/carddisp.pl?gene=LAMTOR1	http://feb2023.archive.ensembl.org/Sus_scrofa/Gene/Summary?db=core;g=ENSSSCG00000014804
PsAFvsSham	SIMAF	SHAM	TBL1XR1	0.142665	3.2153e-15	1.26273e-19	0.386	0.287	0.74235	0.672337	11250	5076	ENSSSCG00000011760	http://www.genecards.org/cgi-bin/carddisp.pl?gene=TBL1XR1	http://feb2023.archive.ensembl.org/Sus_scrofa/Gene/Summary?db=core;g=ENSSSCG00000011760
PsAFvsSham	SIMAF	SHAM	BNIP3L	0.142858	3.63597e-26	1.42794e-30	0.428	0.301	0.842911	0.763327	11250	5076	ENSSSCG00000009658	http://www.genecards.org/cgi-bin/carddisp.pl?gene=BNIP3L	http://feb2023.archive.ensembl.org/Sus_scrofa/Gene/Summary?db=core;g=ENSSSCG00000009658
PsAFvsSham	SIMAF	SHAM	EMR4	0.143015	1.08865e-17	4.27543e-22	0.553	0.431	1.85135	1.67651	11250	5076	ENSSSCG00000040016	http://www.genecards.org/cgi-bin/carddisp.pl?gene=EMR4	http://feb2023.archive.ensembl.org/Sus_scrofa/Gene/Summary?db=core;g=ENSSSCG00000040016
PsAFvsSham	SIMAF	SHAM	EMD	0.143149	3.29524e-17	1.29413e-21	0.627	0.496	1.58189	1.43235	11250	5076	ENSSSCG00000037777	http://www.genecards.org/cgi-bin/carddisp.pl?gene=EMD	http://feb2023.archive.ensembl.org/Sus_scrofa/Gene/Summary?db=core;g=ENSSSCG00000037777
PsAFvsSham	SIMAF	SHAM	KTN1	0.143386	2.10376e-22	8.26203e-27	0.583	0.451	1.56206	1.41416	11250	5076	ENSSSCG00000005060	http://www.genecards.org/cgi-bin/carddisp.pl?gene=KTN1	http://feb2023.archive.ensembl.org/Sus_scrofa/Gene/Summary?db=core;g=ENSSSCG00000005060
PsAFvsSham	SIMAF	SHAM	IL2RG	0.143881	2.88953e-09	1.1348e-13	0.348	0.273	0.816417	0.738807	11250	5076	ENSSSCG00000012397	http://www.genecards.org/cgi-bin/carddisp.pl?gene=IL2RG	http://feb2023.archive.ensembl.org/Sus_scrofa/Gene/Summary?db=core;g=ENSSSCG00000012397
PsAFvsSham	SIMAF	SHAM	ARL5B	0.145263	8.19483e-20	3.21833e-24	0.81	0.704	5.78996	5.23526	11250	5076	ENSSSCG00000031456	http://www.genecards.org/cgi-bin/carddisp.pl?gene=ARL5B	http://feb2023.archive.ensembl.org/Sus_scrofa/Gene/Summary?db=core;g=ENSSSCG00000031456
PsAFvsSham	SIMAF	SHAM	SAP18	0.145284	1.65423e-21	6.49662e-26	0.81	0.725	3.47241	3.13964	11250	5076	ENSSSCG00000028865	http://www.genecards.org/cgi-bin/carddisp.pl?gene=SAP18	http://feb2023.archive.ensembl.org/Sus_scrofa/Gene/Summary?db=core;g=ENSSSCG00000028865
PsAFvsSham	SIMAF	SHAM	RPL37	0.145399	7.51233e-11	2.95029e-15	0.985	0.98	51.2539	46.3401	11250	5076	ENSSSCG00000033326	http://www.genecards.org/cgi-bin/carddisp.pl?gene=RPL37	http://feb2023.archive.ensembl.org/Sus_scrofa/Gene/Summary?db=core;g=ENSSSCG00000033326
PsAFvsSham	SIMAF	SHAM	ST13	0.145796	3.52744e-11	1.38532e-15	0.796	0.737	3.98616	3.60289	11250	5076	ENSSSCG00000000071	http://www.genecards.org/cgi-bin/carddisp.pl?gene=ST13	http://feb2023.archive.ensembl.org/Sus_scrofa/Gene/Summary?db=core;g=ENSSSCG00000000071
PsAFvsSham	SIMAF	SHAM	AKIRIN2	0.147356	3.83803e-12	1.5073e-16	0.636	0.526	2.05228	1.8529	11250	5076	ENSSSCG00000004307	http://www.genecards.org/cgi-bin/carddisp.pl?gene=AKIRIN2	http://feb2023.archive.ensembl.org/Sus_scrofa/Gene/Summary?db=core;g=ENSSSCG00000004307
PsAFvsSham	SIMAF	SHAM	PIM3	0.147438	1.66425e-17	6.53597e-22	0.477	0.364	1.13523	1.02483	11250	5076	ENSSSCG00000032936	http://www.genecards.org/cgi-bin/carddisp.pl?gene=PIM3	http://feb2023.archive.ensembl.org/Sus_scrofa/Gene/Summary?db=core;g=ENSSSCG00000032936
PsAFvsSham	SIMAF	SHAM	PSEN1	0.149211	4.87883e-17	1.91605e-21	0.363	0.264	0.676521	0.609932	11250	5076	ENSSSCG00000002340	http://www.genecards.org/cgi-bin/carddisp.pl?gene=PSEN1	http://feb2023.archive.ensembl.org/Sus_scrofa/Gene/Summary?db=core;g=ENSSSCG00000002340
PsAFvsSham	SIMAF	SHAM	AP1B1	0.150488	5.93216e-19	2.32972e-23	0.32	0.224	0.624597	0.562611	11250	5076	ENSSSCG00000009978	http://www.genecards.org/cgi-bin/carddisp.pl?gene=AP1B1	http://feb2023.archive.ensembl.org/Sus_scrofa/Gene/Summary?db=core;g=ENSSSCG00000009978
PsAFvsSham	SIMAF	SHAM	SNRNP70	0.150636	3.82153e-21	1.50082e-25	0.406	0.293	0.922177	0.83063	11250	5076	ENSSSCG00000023792	http://www.genecards.org/cgi-bin/carddisp.pl?gene=SNRNP70	http://feb2023.archive.ensembl.org/Sus_scrofa/Gene/Summary?db=core;g=ENSSSCG00000023792
PsAFvsSham	SIMAF	SHAM	DNASE2	0.151291	1.63818e-24	6.43359e-29	0.523	0.392	1.683	1.51533	11250	5076	ENSSSCG00000013731	http://www.genecards.org/cgi-bin/carddisp.pl?gene=DNASE2	http://feb2023.archive.ensembl.org/Sus_scrofa/Gene/Summary?db=core;g=ENSSSCG00000013731
PsAFvsSham	SIMAF	SHAM	EIF3M	0.151719	5.38986e-15	2.11674e-19	0.59	0.482	1.48514	1.33677	11250	5076	ENSSSCG00000013315	http://www.genecards.org/cgi-bin/carddisp.pl?gene=EIF3M	http://feb2023.archive.ensembl.org/Sus_scrofa/Gene/Summary?db=core;g=ENSSSCG00000013315
PsAFvsSham	SIMAF	SHAM	ILK	0.151939	7.42205e-19	2.91484e-23	0.316	0.22	0.502726	0.452357	11250	5076	ENSSSCG00000023272	http://www.genecards.org/cgi-bin/carddisp.pl?gene=ILK	http://feb2023.archive.ensembl.org/Sus_scrofa/Gene/Summary?db=core;g=ENSSSCG00000023272
PsAFvsSham	SIMAF	SHAM	MGST3	0.152933	3.18853e-16	1.25222e-20	0.493	0.38	1.06229	0.955329	11250	5076	ENSSSCG00000006325	http://www.genecards.org/cgi-bin/carddisp.pl?gene=MGST3	http://feb2023.archive.ensembl.org/Sus_scrofa/Gene/Summary?db=core;g=ENSSSCG00000006325
PsAFvsSham	SIMAF	SHAM	AP3S1	0.153147	3.5161e-20	1.38087e-24	0.373	0.264	0.596633	0.536427	11250	5076	ENSSSCG00000037595	http://www.genecards.org/cgi-bin/carddisp.pl?gene=AP3S1	http://feb2023.archive.ensembl.org/Sus_scrofa/Gene/Summary?db=core;g=ENSSSCG00000037595
PsAFvsSham	SIMAF	SHAM	SLC25A3	0.153427	5.78463e-21	2.27178e-25	0.866	0.803	6.25664	5.6253	11250	5076	ENSSSCG00000000886	http://www.genecards.org/cgi-bin/carddisp.pl?gene=SLC25A3	http://feb2023.archive.ensembl.org/Sus_scrofa/Gene/Summary?db=core;g=ENSSSCG00000000886
PsAFvsSham	SIMAF	SHAM	NFKBIB	0.153503	1.91022e-16	7.50195e-21	0.32	0.228	0.532442	0.478583	11250	5076	ENSSSCG00000026904	http://www.genecards.org/cgi-bin/carddisp.pl?gene=NFKBIB	http://feb2023.archive.ensembl.org/Sus_scrofa/Gene/Summary?db=core;g=ENSSSCG00000026904
PsAFvsSham	SIMAF	SHAM	EWSR1	0.153696	6.86449e-24	2.69587e-28	0.465	0.336	0.932142	0.837827	11250	5076	ENSSSCG00000009974	http://www.genecards.org/cgi-bin/carddisp.pl?gene=EWSR1	http://feb2023.archive.ensembl.org/Sus_scrofa/Gene/Summary?db=core;g=ENSSSCG00000009974
PsAFvsSham	SIMAF	SHAM	MSN	0.15384	1.06003e-20	4.16301e-25	0.86	0.785	5.41094	4.86353	11250	5076	ENSSSCG00000012365	http://www.genecards.org/cgi-bin/carddisp.pl?gene=MSN	http://feb2023.archive.ensembl.org/Sus_scrofa/Gene/Summary?db=core;g=ENSSSCG00000012365
PsAFvsSham	SIMAF	SHAM	HINT1	0.155127	1.52783e-15	6.00019e-20	0.715	0.628	2.79503	2.50997	11250	5076	ENSSSCG00000014264	http://www.genecards.org/cgi-bin/carddisp.pl?gene=HINT1	http://feb2023.archive.ensembl.org/Sus_scrofa/Gene/Summary?db=core;g=ENSSSCG00000014264
PsAFvsSham	SIMAF	SHAM	LOC100153925	0.155266	1.45676e-19	5.72109e-24	0.308	0.213	0.464659	0.417131	11250	5076	ENSSSCG00000010104	http://www.genecards.org/cgi-bin/carddisp.pl?gene=LOC100153925	http://feb2023.archive.ensembl.org/Sus_scrofa/Gene/Summary?db=core;g=ENSSSCG00000010104
PsAFvsSham	SIMAF	SHAM	OSBPL9	0.155383	1.42483e-18	5.59567e-23	0.307	0.215	0.548639	0.492503	11250	5076	ENSSSCG00000021292	http://www.genecards.org/cgi-bin/carddisp.pl?gene=OSBPL9	http://feb2023.archive.ensembl.org/Sus_scrofa/Gene/Summary?db=core;g=ENSSSCG00000021292
PsAFvsSham	SIMAF	SHAM	ERBIN	0.156468	1.08687e-17	4.26841e-22	0.612	0.483	1.70495	1.5296	11250	5076	ENSSSCG00000016954	http://www.genecards.org/cgi-bin/carddisp.pl?gene=ERBIN	http://feb2023.archive.ensembl.org/Sus_scrofa/Gene/Summary?db=core;g=ENSSSCG00000016954
PsAFvsSham	SIMAF	SHAM	EML4	0.156879	7.59211e-24	2.98163e-28	0.351	0.243	0.708458	0.635344	11250	5076	ENSSSCG00000008467	http://www.genecards.org/cgi-bin/carddisp.pl?gene=EML4	http://feb2023.archive.ensembl.org/Sus_scrofa/Gene/Summary?db=core;g=ENSSSCG00000008467
PsAFvsSham	SIMAF	SHAM	VCP	0.157013	1.42856e-16	5.61034e-21	0.443	0.334	0.904321	0.81095	11250	5076	ENSSSCG00000005300	http://www.genecards.org/cgi-bin/carddisp.pl?gene=VCP	http://feb2023.archive.ensembl.org/Sus_scrofa/Gene/Summary?db=core;g=ENSSSCG00000005300
PsAFvsSham	SIMAF	SHAM	RIOK3	0.158178	4.54807e-17	1.78615e-21	0.48	0.368	1.03772	0.929844	11250	5076	ENSSSCG00000029518	http://www.genecards.org/cgi-bin/carddisp.pl?gene=RIOK3	http://feb2023.archive.ensembl.org/Sus_scrofa/Gene/Summary?db=core;g=ENSSSCG00000029518
PsAFvsSham	SIMAF	SHAM	TM9SF2	0.159116	1.00468e-22	3.94563e-27	0.409	0.292	0.754344	0.675454	11250	5076	ENSSSCG00000031808	http://www.genecards.org/cgi-bin/carddisp.pl?gene=TM9SF2	http://feb2023.archive.ensembl.org/Sus_scrofa/Gene/Summary?db=core;g=ENSSSCG00000031808
PsAFvsSham	SIMAF	SHAM	UBXN4	0.159183	1.13351e-19	4.45161e-24	0.404	0.295	0.763397	0.683529	11250	5076	ENSSSCG00000015690	http://www.genecards.org/cgi-bin/carddisp.pl?gene=UBXN4	http://feb2023.archive.ensembl.org/Sus_scrofa/Gene/Summary?db=core;g=ENSSSCG00000015690
PsAFvsSham	SIMAF	SHAM	HACD2	0.159545	3.67364e-22	1.44274e-26	0.306	0.207	0.517245	0.462976	11250	5076	ENSSSCG00000034786	http://www.genecards.org/cgi-bin/carddisp.pl?gene=HACD2	http://feb2023.archive.ensembl.org/Sus_scrofa/Gene/Summary?db=core;g=ENSSSCG00000034786
PsAFvsSham	SIMAF	SHAM	SUCLG2	0.159623	1.57011e-15	6.16626e-20	0.343	0.25	0.567747	0.508164	11250	5076	ENSSSCG00000011501	http://www.genecards.org/cgi-bin/carddisp.pl?gene=SUCLG2	http://feb2023.archive.ensembl.org/Sus_scrofa/Gene/Summary?db=core;g=ENSSSCG00000011501
PsAFvsSham	SIMAF	SHAM	NDUFS3	0.160527	3.2315e-22	1.2691e-26	0.424	0.306	0.744322	0.665826	11250	5076	ENSSSCG00000032081	http://www.genecards.org/cgi-bin/carddisp.pl?gene=NDUFS3	http://feb2023.archive.ensembl.org/Sus_scrofa/Gene/Summary?db=core;g=ENSSSCG00000032081
PsAFvsSham	SIMAF	SHAM	RNF19B	0.160885	2.47972e-10	9.73853e-15	0.489	0.397	1.76438	1.57808	11250	5076	ENSSSCG00000025206	http://www.genecards.org/cgi-bin/carddisp.pl?gene=RNF19B	http://feb2023.archive.ensembl.org/Sus_scrofa/Gene/Summary?db=core;g=ENSSSCG00000025206
PsAFvsSham	SIMAF	SHAM	CYRIB	0.161287	9.71282e-19	3.81449e-23	0.652	0.526	1.8353	1.64106	11250	5076	ENSSSCG00000005959	http://www.genecards.org/cgi-bin/carddisp.pl?gene=CYRIB	http://feb2023.archive.ensembl.org/Sus_scrofa/Gene/Summary?db=core;g=ENSSSCG00000005959
PsAFvsSham	SIMAF	SHAM	DHX15	0.161432	7.48827e-18	2.94084e-22	0.423	0.314	0.811992	0.725914	11250	5076	ENSSSCG00000008756	http://www.genecards.org/cgi-bin/carddisp.pl?gene=DHX15	http://feb2023.archive.ensembl.org/Sus_scrofa/Gene/Summary?db=core;g=ENSSSCG00000008756
PsAFvsSham	SIMAF	SHAM	PA2G4	0.163748	1.23674e-16	4.85703e-21	0.51	0.4	1.18333	1.05625	11250	5076	ENSSSCG00000000377	http://www.genecards.org/cgi-bin/carddisp.pl?gene=PA2G4	http://feb2023.archive.ensembl.org/Sus_scrofa/Gene/Summary?db=core;g=ENSSSCG00000000377
PsAFvsSham	SIMAF	SHAM	TNFSF13B	0.164019	1.19006e-24	4.67368e-29	0.319	0.217	0.597554	0.53322	11250	5076	ENSSSCG00000009542	http://www.genecards.org/cgi-bin/carddisp.pl?gene=TNFSF13B	http://feb2023.archive.ensembl.org/Sus_scrofa/Gene/Summary?db=core;g=ENSSSCG00000009542
PsAFvsSham	SIMAF	SHAM	CBX3	0.164097	1.19942e-22	4.71045e-27	0.516	0.388	1.17802	1.05125	11250	5076	ENSSSCG00000016711	http://www.genecards.org/cgi-bin/carddisp.pl?gene=CBX3	http://feb2023.archive.ensembl.org/Sus_scrofa/Gene/Summary?db=core;g=ENSSSCG00000016711
PsAFvsSham	SIMAF	SHAM	POLD4	0.164633	5.3391e-25	2.09681e-29	0.47	0.342	0.959217	0.855653	11250	5076	ENSSSCG00000012916	http://www.genecards.org/cgi-bin/carddisp.pl?gene=POLD4	http://feb2023.archive.ensembl.org/Sus_scrofa/Gene/Summary?db=core;g=ENSSSCG00000012916
PsAFvsSham	SIMAF	SHAM	MYD88	0.165301	2.1157e-19	8.30893e-24	0.403	0.293	0.811729	0.723736	11250	5076	ENSSSCG00000011251	http://www.genecards.org/cgi-bin/carddisp.pl?gene=MYD88	http://feb2023.archive.ensembl.org/Sus_scrofa/Gene/Summary?db=core;g=ENSSSCG00000011251
PsAFvsSham	SIMAF	SHAM	BAD	0.165493	1.63609e-20	6.42534e-25	0.306	0.208	0.448081	0.399401	11250	5076	ENSSSCG00000013033	http://www.genecards.org/cgi-bin/carddisp.pl?gene=BAD	http://feb2023.archive.ensembl.org/Sus_scrofa/Gene/Summary?db=core;g=ENSSSCG00000013033
PsAFvsSham	SIMAF	SHAM	CRLF3	0.165934	2.09436e-21	8.22512e-26	0.423	0.308	0.832037	0.741519	11250	5076	ENSSSCG00000017743	http://www.genecards.org/cgi-bin/carddisp.pl?gene=CRLF3	http://feb2023.archive.ensembl.org/Sus_scrofa/Gene/Summary?db=core;g=ENSSSCG00000017743
PsAFvsSham	SIMAF	SHAM	STAT1	0.165936	1.27815e-06	5.01963e-11	0.488	0.405	1.56246	1.39258	11250	5076	ENSSSCG00000016057	http://www.genecards.org/cgi-bin/carddisp.pl?gene=STAT1	http://feb2023.archive.ensembl.org/Sus_scrofa/Gene/Summary?db=core;g=ENSSSCG00000016057
PsAFvsSham	SIMAF	SHAM	UBE2M	0.167105	2.65183e-19	1.04144e-23	0.485	0.366	0.891161	0.793575	11250	5076	ENSSSCG00000037734	http://www.genecards.org/cgi-bin/carddisp.pl?gene=UBE2M	http://feb2023.archive.ensembl.org/Sus_scrofa/Gene/Summary?db=core;g=ENSSSCG00000037734
PsAFvsSham	SIMAF	SHAM	PDCD10	0.167203	4.67677e-22	1.83669e-26	0.469	0.343	0.919301	0.818582	11250	5076	ENSSSCG00000011739	http://www.genecards.org/cgi-bin/carddisp.pl?gene=PDCD10	http://feb2023.archive.ensembl.org/Sus_scrofa/Gene/Summary?db=core;g=ENSSSCG00000011739
PsAFvsSham	SIMAF	SHAM	SNRPC	0.167355	2.02201e-17	7.94097e-22	0.433	0.322	0.784758	0.698688	11250	5076	ENSSSCG00000001531	http://www.genecards.org/cgi-bin/carddisp.pl?gene=SNRPC	http://feb2023.archive.ensembl.org/Sus_scrofa/Gene/Summary?db=core;g=ENSSSCG00000001531
PsAFvsSham	SIMAF	SHAM	PUF60	0.168187	4.31004e-20	1.69267e-24	0.31	0.213	0.468197	0.416559	11250	5076	ENSSSCG00000038800	http://www.genecards.org/cgi-bin/carddisp.pl?gene=PUF60	http://feb2023.archive.ensembl.org/Sus_scrofa/Gene/Summary?db=core;g=ENSSSCG00000038800
PsAFvsSham	SIMAF	SHAM	STAG2	0.169578	1.43598e-14	5.63948e-19	0.553	0.436	1.40844	1.25213	11250	5076	ENSSSCG00000012642	http://www.genecards.org/cgi-bin/carddisp.pl?gene=STAG2	http://feb2023.archive.ensembl.org/Sus_scrofa/Gene/Summary?db=core;g=ENSSSCG00000012642
PsAFvsSham	SIMAF	SHAM	CWC15	0.17005	2.95918e-21	1.16215e-25	0.328	0.229	0.556471	0.49448	11250	5076	ENSSSCG00000014961	http://www.genecards.org/cgi-bin/carddisp.pl?gene=CWC15	http://feb2023.archive.ensembl.org/Sus_scrofa/Gene/Summary?db=core;g=ENSSSCG00000014961
PsAFvsSham	SIMAF	SHAM	PABPC1	0.170783	1.30981e-41	5.14395e-46	0.973	0.936	14.2094	12.6229	11250	5076	ENSSSCG00000006063	http://www.genecards.org/cgi-bin/carddisp.pl?gene=PABPC1	http://feb2023.archive.ensembl.org/Sus_scrofa/Gene/Summary?db=core;g=ENSSSCG00000006063
PsAFvsSham	SIMAF	SHAM	FKBP1A	0.171354	4.13154e-18	1.62257e-22	0.563	0.442	1.34432	1.19365	11250	5076	ENSSSCG00000007188	http://www.genecards.org/cgi-bin/carddisp.pl?gene=FKBP1A	http://feb2023.archive.ensembl.org/Sus_scrofa/Gene/Summary?db=core;g=ENSSSCG00000007188
PsAFvsSham	SIMAF	SHAM	EPB41L2	0.171724	2.31721e-24	9.10032e-29	0.607	0.479	1.99745	1.77318	11250	5076	ENSSSCG00000004199	http://www.genecards.org/cgi-bin/carddisp.pl?gene=EPB41L2	http://feb2023.archive.ensembl.org/Sus_scrofa/Gene/Summary?db=core;g=ENSSSCG00000004199
PsAFvsSham	SIMAF	SHAM	CHMP4B	0.171933	4.50167e-24	1.76793e-28	0.607	0.47	1.45244	1.28915	11250	5076	ENSSSCG00000007272	http://www.genecards.org/cgi-bin/carddisp.pl?gene=CHMP4B	http://feb2023.archive.ensembl.org/Sus_scrofa/Gene/Summary?db=core;g=ENSSSCG00000007272
PsAFvsSham	SIMAF	SHAM	CNOT9	0.172142	1.47317e-25	5.78555e-30	0.474	0.348	1.1938	1.05941	11250	5076	ENSSSCG00000016193	http://www.genecards.org/cgi-bin/carddisp.pl?gene=CNOT9	http://feb2023.archive.ensembl.org/Sus_scrofa/Gene/Summary?db=core;g=ENSSSCG00000016193
PsAFvsSham	SIMAF	SHAM	LOC100517166	0.172655	2.65022e-22	1.04081e-26	0.705	0.586	2.16039	1.9166	11250	5076	ENSSSCG00000001038	http://www.genecards.org/cgi-bin/carddisp.pl?gene=LOC100517166	http://feb2023.archive.ensembl.org/Sus_scrofa/Gene/Summary?db=core;g=ENSSSCG00000001038
PsAFvsSham	SIMAF	SHAM	PSMD4	0.172897	5.18584e-21	2.03662e-25	0.394	0.282	0.666744	0.591323	11250	5076	ENSSSCG00000006628	http://www.genecards.org/cgi-bin/carddisp.pl?gene=PSMD4	http://feb2023.archive.ensembl.org/Sus_scrofa/Gene/Summary?db=core;g=ENSSSCG00000006628
PsAFvsSham	SIMAF	SHAM	TUBA1A	0.174621	4.07289e-25	1.59953e-29	0.359	0.252	0.917786	0.813041	11250	5076	ENSSSCG00000061347	http://www.genecards.org/cgi-bin/carddisp.pl?gene=TUBA1A	http://feb2023.archive.ensembl.org/Sus_scrofa/Gene/Summary?db=core;g=ENSSSCG00000061347
PsAFvsSham	SIMAF	SHAM	ELAVL1	0.174965	4.92522e-17	1.93426e-21	0.342	0.245	0.556123	0.492489	11250	5076	ENSSSCG00000013592	http://www.genecards.org/cgi-bin/carddisp.pl?gene=ELAVL1	http://feb2023.archive.ensembl.org/Sus_scrofa/Gene/Summary?db=core;g=ENSSSCG00000013592
PsAFvsSham	SIMAF	SHAM	TOP2B	0.175508	7.45586e-19	2.92811e-23	0.481	0.362	1.10318	0.976698	11250	5076	ENSSSCG00000011213	http://www.genecards.org/cgi-bin/carddisp.pl?gene=TOP2B	http://feb2023.archive.ensembl.org/Sus_scrofa/Gene/Summary?db=core;g=ENSSSCG00000011213
PsAFvsSham	SIMAF	SHAM	MAN2B1	0.1756	1.17257e-23	4.60498e-28	0.515	0.387	1.18454	1.04867	11250	5076	ENSSSCG00000013720	http://www.genecards.org/cgi-bin/carddisp.pl?gene=MAN2B1	http://feb2023.archive.ensembl.org/Sus_scrofa/Gene/Summary?db=core;g=ENSSSCG00000013720
PsAFvsSham	SIMAF	SHAM	OSTM1	0.176387	5.87233e-22	2.30622e-26	0.3	0.203	0.487797	0.431541	11250	5076	ENSSSCG00000004383	http://www.genecards.org/cgi-bin/carddisp.pl?gene=OSTM1	http://feb2023.archive.ensembl.org/Sus_scrofa/Gene/Summary?db=core;g=ENSSSCG00000004383
PsAFvsSham	SIMAF	SHAM	ENSSSCG00000000908	0.176611	1.37776e-18	5.41084e-23	0.491	0.375	1.01273	0.895927	11250	5076	ENSSSCG00000000908	http://www.genecards.org/cgi-bin/carddisp.pl?gene=ENSSSCG00000000908	http://feb2023.archive.ensembl.org/Sus_scrofa/Gene/Summary?db=core;g=ENSSSCG00000000908
PsAFvsSham	SIMAF	SHAM	YWHAQ	0.176704	6.16179e-22	2.4199e-26	0.526	0.4	1.22138	1.08047	11250	5076	ENSSSCG00000008638	http://www.genecards.org/cgi-bin/carddisp.pl?gene=YWHAQ	http://feb2023.archive.ensembl.org/Sus_scrofa/Gene/Summary?db=core;g=ENSSSCG00000008638
PsAFvsSham	SIMAF	SHAM	DUSP2	0.177752	1.16423e-11	4.57226e-16	0.632	0.535	4.55609	4.02783	11250	5076	ENSSSCG00000035971	http://www.genecards.org/cgi-bin/carddisp.pl?gene=DUSP2	http://feb2023.archive.ensembl.org/Sus_scrofa/Gene/Summary?db=core;g=ENSSSCG00000035971
PsAFvsSham	SIMAF	SHAM	SETD3	0.178181	3.1723e-24	1.24585e-28	0.306	0.203	0.496984	0.439125	11250	5076	ENSSSCG00000002508	http://www.genecards.org/cgi-bin/carddisp.pl?gene=SETD3	http://feb2023.archive.ensembl.org/Sus_scrofa/Gene/Summary?db=core;g=ENSSSCG00000002508
PsAFvsSham	SIMAF	SHAM	MED4	0.17821	8.79829e-25	3.45532e-29	0.372	0.259	0.706485	0.624272	11250	5076	ENSSSCG00000035098	http://www.genecards.org/cgi-bin/carddisp.pl?gene=MED4	http://feb2023.archive.ensembl.org/Sus_scrofa/Gene/Summary?db=core;g=ENSSSCG00000035098
PsAFvsSham	SIMAF	SHAM	TBC1D1	0.178256	2.88756e-24	1.13402e-28	0.513	0.38	1.19494	1.05594	11250	5076	ENSSSCG00000028983	http://www.genecards.org/cgi-bin/carddisp.pl?gene=TBC1D1	http://feb2023.archive.ensembl.org/Sus_scrofa/Gene/Summary?db=core;g=ENSSSCG00000028983
PsAFvsSham	SIMAF	SHAM	SSR1	0.178399	1.87764e-20	7.37398e-25	0.646	0.516	1.96153	1.73325	11250	5076	ENSSSCG00000001022	http://www.genecards.org/cgi-bin/carddisp.pl?gene=SSR1	http://feb2023.archive.ensembl.org/Sus_scrofa/Gene/Summary?db=core;g=ENSSSCG00000001022
PsAFvsSham	SIMAF	SHAM	ENSSSCG00000033310	0.178447	1.19045e-46	4.67523e-51	0.981	0.974	46.9144	41.456	11250	5076	ENSSSCG00000033310	http://www.genecards.org/cgi-bin/carddisp.pl?gene=ENSSSCG00000033310	http://feb2023.archive.ensembl.org/Sus_scrofa/Gene/Summary?db=core;g=ENSSSCG00000033310
PsAFvsSham	SIMAF	SHAM	TPM4	0.178689	3.00083e-25	1.17851e-29	0.727	0.624	3.51251	3.1032	11250	5076	ENSSSCG00000013849	http://www.genecards.org/cgi-bin/carddisp.pl?gene=TPM4	http://feb2023.archive.ensembl.org/Sus_scrofa/Gene/Summary?db=core;g=ENSSSCG00000013849
PsAFvsSham	SIMAF	SHAM	ENSSSCG00000040854	0.180601	2.88222e-19	1.13192e-23	0.361	0.257	0.625723	0.551979	11250	5076	ENSSSCG00000040854	http://www.genecards.org/cgi-bin/carddisp.pl?gene=ENSSSCG00000040854	http://feb2023.archive.ensembl.org/Sus_scrofa/Gene/Summary?db=core;g=ENSSSCG00000040854
PsAFvsSham	SIMAF	SHAM	SRSF10	0.181757	4.43103e-21	1.74019e-25	0.481	0.356	1.07175	0.944766	11250	5076	ENSSSCG00000036293	http://www.genecards.org/cgi-bin/carddisp.pl?gene=SRSF10	http://feb2023.archive.ensembl.org/Sus_scrofa/Gene/Summary?db=core;g=ENSSSCG00000036293
PsAFvsSham	SIMAF	SHAM	RGS10	0.182112	1.66592e-22	6.5425e-27	0.435	0.316	0.971857	0.856487	11250	5076	ENSSSCG00000039838	http://www.genecards.org/cgi-bin/carddisp.pl?gene=RGS10	http://feb2023.archive.ensembl.org/Sus_scrofa/Gene/Summary?db=core;g=ENSSSCG00000039838
PsAFvsSham	SIMAF	SHAM	CSF2RB	0.18218	3.63167e-18	1.42625e-22	0.763	0.652	3.72844	3.28602	11250	5076	ENSSSCG00000000136	http://www.genecards.org/cgi-bin/carddisp.pl?gene=CSF2RB	http://feb2023.archive.ensembl.org/Sus_scrofa/Gene/Summary?db=core;g=ENSSSCG00000000136
PsAFvsSham	SIMAF	SHAM	LBR	0.182541	8.8358e-19	3.47005e-23	0.374	0.272	0.742244	0.653909	11250	5076	ENSSSCG00000032397	http://www.genecards.org/cgi-bin/carddisp.pl?gene=LBR	http://feb2023.archive.ensembl.org/Sus_scrofa/Gene/Summary?db=core;g=ENSSSCG00000032397
PsAFvsSham	SIMAF	SHAM	ENSSSCG00000059852	0.182971	0.593948	2.33259e-05	0.312	0.272	1.88137	1.65715	11250	5076	ENSSSCG00000059852	http://www.genecards.org/cgi-bin/carddisp.pl?gene=ENSSSCG00000059852	http://feb2023.archive.ensembl.org/Sus_scrofa/Gene/Summary?db=core;g=ENSSSCG00000059852
PsAFvsSham	SIMAF	SHAM	IRF1	0.184903	8.78038e-07	3.44829e-11	0.394	0.325	1.35405	1.19105	11250	5076	ENSSSCG00000014277	http://www.genecards.org/cgi-bin/carddisp.pl?gene=IRF1	http://feb2023.archive.ensembl.org/Sus_scrofa/Gene/Summary?db=core;g=ENSSSCG00000014277
PsAFvsSham	SIMAF	SHAM	VPS13C	0.185887	3.9913e-23	1.56749e-27	0.463	0.343	1.14416	1.00572	11250	5076	ENSSSCG00000036431	http://www.genecards.org/cgi-bin/carddisp.pl?gene=VPS13C	http://feb2023.archive.ensembl.org/Sus_scrofa/Gene/Summary?db=core;g=ENSSSCG00000036431
PsAFvsSham	SIMAF	SHAM	LMO4	0.18595	1.43242e-14	5.62549e-19	0.8	0.71	4.09682	3.60127	11250	5076	ENSSSCG00000047605	http://www.genecards.org/cgi-bin/carddisp.pl?gene=LMO4	http://feb2023.archive.ensembl.org/Sus_scrofa/Gene/Summary?db=core;g=ENSSSCG00000047605
PsAFvsSham	SIMAF	SHAM	PDAP1	0.186949	2.98833e-21	1.1736e-25	0.474	0.354	0.987271	0.867161	11250	5076	ENSSSCG00000033450	http://www.genecards.org/cgi-bin/carddisp.pl?gene=PDAP1	http://feb2023.archive.ensembl.org/Sus_scrofa/Gene/Summary?db=core;g=ENSSSCG00000033450
PsAFvsSham	SIMAF	SHAM	GYG1	0.187167	1.06316e-12	4.1753e-17	0.324	0.24	0.658234	0.578027	11250	5076	ENSSSCG00000011698	http://www.genecards.org/cgi-bin/carddisp.pl?gene=GYG1	http://feb2023.archive.ensembl.org/Sus_scrofa/Gene/Summary?db=core;g=ENSSSCG00000011698
PsAFvsSham	SIMAF	SHAM	SPCS2	0.1879	7.68891e-26	3.01964e-30	0.571	0.439	1.37997	1.21133	11250	5076	ENSSSCG00000014850	http://www.genecards.org/cgi-bin/carddisp.pl?gene=SPCS2	http://feb2023.archive.ensembl.org/Sus_scrofa/Gene/Summary?db=core;g=ENSSSCG00000014850
PsAFvsSham	SIMAF	SHAM	IRF8	0.188007	2.52068e-27	9.89939e-32	0.772	0.647	5.16063	4.52998	11250	5076	ENSSSCG00000034980	http://www.genecards.org/cgi-bin/carddisp.pl?gene=IRF8	http://feb2023.archive.ensembl.org/Sus_scrofa/Gene/Summary?db=core;g=ENSSSCG00000034980
PsAFvsSham	SIMAF	SHAM	GNG5	0.188497	2.99933e-36	1.17792e-40	0.379	0.244	0.701684	0.615622	11250	5076	ENSSSCG00000053185	http://www.genecards.org/cgi-bin/carddisp.pl?gene=GNG5	http://feb2023.archive.ensembl.org/Sus_scrofa/Gene/Summary?db=core;g=ENSSSCG00000053185
PsAFvsSham	SIMAF	SHAM	PAIP2	0.189448	3.15199e-25	1.23787e-29	0.507	0.377	1.06773	0.936216	11250	5076	ENSSSCG00000026606	http://www.genecards.org/cgi-bin/carddisp.pl?gene=PAIP2	http://feb2023.archive.ensembl.org/Sus_scrofa/Gene/Summary?db=core;g=ENSSSCG00000026606
PsAFvsSham	SIMAF	SHAM	NOTCH2	0.18999	1.15129e-17	4.52141e-22	0.427	0.32	0.942649	0.826218	11250	5076	ENSSSCG00000006709	http://www.genecards.org/cgi-bin/carddisp.pl?gene=NOTCH2	http://feb2023.archive.ensembl.org/Sus_scrofa/Gene/Summary?db=core;g=ENSSSCG00000006709
PsAFvsSham	SIMAF	SHAM	PSMD12	0.190203	5.13775e-22	2.01773e-26	0.382	0.273	0.712169	0.624085	11250	5076	ENSSSCG00000017273	http://www.genecards.org/cgi-bin/carddisp.pl?gene=PSMD12	http://feb2023.archive.ensembl.org/Sus_scrofa/Gene/Summary?db=core;g=ENSSSCG00000017273
PsAFvsSham	SIMAF	SHAM	SNRPB	0.191232	5.53391e-20	2.17331e-24	0.508	0.389	1.00819	0.882916	11250	5076	ENSSSCG00000040857	http://www.genecards.org/cgi-bin/carddisp.pl?gene=SNRPB	http://feb2023.archive.ensembl.org/Sus_scrofa/Gene/Summary?db=core;g=ENSSSCG00000040857
PsAFvsSham	SIMAF	SHAM	LOC100522401	0.191523	2.93733e-26	1.15357e-30	0.316	0.212	0.661862	0.579461	11250	5076	ENSSSCG00000010401	http://www.genecards.org/cgi-bin/carddisp.pl?gene=LOC100522401	http://feb2023.archive.ensembl.org/Sus_scrofa/Gene/Summary?db=core;g=ENSSSCG00000010401
PsAFvsSham	SIMAF	SHAM	MTPN	0.192952	5.995e-17	2.35439e-21	0.3	0.212	0.466	0.407544	11250	5076	ENSSSCG00000039290	http://www.genecards.org/cgi-bin/carddisp.pl?gene=MTPN	http://feb2023.archive.ensembl.org/Sus_scrofa/Gene/Summary?db=core;g=ENSSSCG00000039290
PsAFvsSham	SIMAF	SHAM	SH3BP5	0.193623	5.35011e-16	2.10113e-20	0.331	0.241	0.600279	0.524769	11250	5076	ENSSSCG00000024938	http://www.genecards.org/cgi-bin/carddisp.pl?gene=SH3BP5	http://feb2023.archive.ensembl.org/Sus_scrofa/Gene/Summary?db=core;g=ENSSSCG00000024938
PsAFvsSham	SIMAF	SHAM	ZDHHC20	0.193701	1.0174e-15	3.9956e-20	0.309	0.221	0.529473	0.46283	11250	5076	ENSSSCG00000026744	http://www.genecards.org/cgi-bin/carddisp.pl?gene=ZDHHC20	http://feb2023.archive.ensembl.org/Sus_scrofa/Gene/Summary?db=core;g=ENSSSCG00000026744
PsAFvsSham	SIMAF	SHAM	CDC37	0.193871	1.56986e-23	6.16527e-28	0.488	0.363	0.967764	0.845955	11250	5076	ENSSSCG00000013647	http://www.genecards.org/cgi-bin/carddisp.pl?gene=CDC37	http://feb2023.archive.ensembl.org/Sus_scrofa/Gene/Summary?db=core;g=ENSSSCG00000013647
PsAFvsSham	SIMAF	SHAM	NSA2	0.194051	5.05848e-20	1.9866e-24	0.669	0.553	2.14892	1.87836	11250	5076	ENSSSCG00000014075	http://www.genecards.org/cgi-bin/carddisp.pl?gene=NSA2	http://feb2023.archive.ensembl.org/Sus_scrofa/Gene/Summary?db=core;g=ENSSSCG00000014075
PsAFvsSham	SIMAF	SHAM	SREK1IP1	0.194391	8.0912e-22	3.17763e-26	0.424	0.309	0.885455	0.773717	11250	5076	ENSSSCG00000041202	http://www.genecards.org/cgi-bin/carddisp.pl?gene=SREK1IP1	http://feb2023.archive.ensembl.org/Sus_scrofa/Gene/Summary?db=core;g=ENSSSCG00000041202
PsAFvsSham	SIMAF	SHAM	KCNAB3	0.194641	2.8755e-22	1.12929e-26	0.354	0.248	0.568563	0.496685	11250	5076	ENSSSCG00000037973	http://www.genecards.org/cgi-bin/carddisp.pl?gene=KCNAB3	http://feb2023.archive.ensembl.org/Sus_scrofa/Gene/Summary?db=core;g=ENSSSCG00000037973
PsAFvsSham	SIMAF	SHAM	PTPN2	0.194998	1.13437e-20	4.45499e-25	0.422	0.31	0.814975	0.711822	11250	5076	ENSSSCG00000021738	http://www.genecards.org/cgi-bin/carddisp.pl?gene=PTPN2	http://feb2023.archive.ensembl.org/Sus_scrofa/Gene/Summary?db=core;g=ENSSSCG00000021738
PsAFvsSham	SIMAF	SHAM	API5	0.195054	4.22089e-24	1.65766e-28	0.338	0.231	0.57402	0.50131	11250	5076	ENSSSCG00000013285	http://www.genecards.org/cgi-bin/carddisp.pl?gene=API5	http://feb2023.archive.ensembl.org/Sus_scrofa/Gene/Summary?db=core;g=ENSSSCG00000013285
PsAFvsSham	SIMAF	SHAM	MEF2C	0.195449	1.00192e-19	3.93482e-24	0.628	0.516	2.16346	1.88923	11250	5076	ENSSSCG00000014149	http://www.genecards.org/cgi-bin/carddisp.pl?gene=MEF2C	http://feb2023.archive.ensembl.org/Sus_scrofa/Gene/Summary?db=core;g=ENSSSCG00000014149
PsAFvsSham	SIMAF	SHAM	ARHGDIA	0.195489	2.32844e-20	9.1444e-25	0.654	0.544	1.96679	1.71743	11250	5076	ENSSSCG00000034058	http://www.genecards.org/cgi-bin/carddisp.pl?gene=ARHGDIA	http://feb2023.archive.ensembl.org/Sus_scrofa/Gene/Summary?db=core;g=ENSSSCG00000034058
PsAFvsSham	SIMAF	SHAM	RSL1D1	0.19628	4.35499e-16	1.71032e-20	0.315	0.228	0.58613	0.511453	11250	5076	ENSSSCG00000023984	http://www.genecards.org/cgi-bin/carddisp.pl?gene=RSL1D1	http://feb2023.archive.ensembl.org/Sus_scrofa/Gene/Summary?db=core;g=ENSSSCG00000023984
PsAFvsSham	SIMAF	SHAM	KRTCAP2	0.19639	1.85325e-22	7.2782e-27	0.681	0.556	1.91006	1.66685	11250	5076	ENSSSCG00000006527	http://www.genecards.org/cgi-bin/carddisp.pl?gene=KRTCAP2	http://feb2023.archive.ensembl.org/Sus_scrofa/Gene/Summary?db=core;g=ENSSSCG00000006527
PsAFvsSham	SIMAF	SHAM	MESD	0.196465	5.97626e-31	2.34704e-35	0.316	0.205	0.541166	0.472149	11250	5076	ENSSSCG00000021587	http://www.genecards.org/cgi-bin/carddisp.pl?gene=MESD	http://feb2023.archive.ensembl.org/Sus_scrofa/Gene/Summary?db=core;g=ENSSSCG00000021587
PsAFvsSham	SIMAF	SHAM	PTPRJ	0.196928	2.46779e-21	9.69168e-26	0.354	0.25	0.729331	0.636153	11250	5076	ENSSSCG00000023709	http://www.genecards.org/cgi-bin/carddisp.pl?gene=PTPRJ	http://feb2023.archive.ensembl.org/Sus_scrofa/Gene/Summary?db=core;g=ENSSSCG00000023709
PsAFvsSham	SIMAF	SHAM	HBEGF	0.197487	6.68502e-26	2.62538e-30	0.88	0.784	17.2769	15.0665	11250	5076	ENSSSCG00000014362	http://www.genecards.org/cgi-bin/carddisp.pl?gene=HBEGF	http://feb2023.archive.ensembl.org/Sus_scrofa/Gene/Summary?db=core;g=ENSSSCG00000014362
PsAFvsSham	SIMAF	SHAM	CD47	0.197828	1.99742e-25	7.84442e-30	0.584	0.442	1.54199	1.34428	11250	5076	ENSSSCG00000011942	http://www.genecards.org/cgi-bin/carddisp.pl?gene=CD47	http://feb2023.archive.ensembl.org/Sus_scrofa/Gene/Summary?db=core;g=ENSSSCG00000011942
PsAFvsSham	SIMAF	SHAM	ECE1	0.198252	2.83968e-26	1.11522e-30	0.396	0.277	0.952097	0.829734	11250	5076	ENSSSCG00000003513	http://www.genecards.org/cgi-bin/carddisp.pl?gene=ECE1	http://feb2023.archive.ensembl.org/Sus_scrofa/Gene/Summary?db=core;g=ENSSSCG00000003513
PsAFvsSham	SIMAF	SHAM	MRPL30	0.198474	4.9968e-26	1.96238e-30	0.386	0.268	0.66086	0.575802	11250	5076	ENSSSCG00000008183	http://www.genecards.org/cgi-bin/carddisp.pl?gene=MRPL30	http://feb2023.archive.ensembl.org/Sus_scrofa/Gene/Summary?db=core;g=ENSSSCG00000008183
PsAFvsSham	SIMAF	SHAM	MBNL1	0.198608	4.42996e-29	1.73976e-33	0.8	0.675	3.44402	3.00097	11250	5076	ENSSSCG00000011720	http://www.genecards.org/cgi-bin/carddisp.pl?gene=MBNL1	http://feb2023.archive.ensembl.org/Sus_scrofa/Gene/Summary?db=core;g=ENSSSCG00000011720
PsAFvsSham	SIMAF	SHAM	LRP10	0.198903	3.45748e-23	1.35785e-27	0.33	0.227	0.579124	0.50442	11250	5076	ENSSSCG00000034465	http://www.genecards.org/cgi-bin/carddisp.pl?gene=LRP10	http://feb2023.archive.ensembl.org/Sus_scrofa/Gene/Summary?db=core;g=ENSSSCG00000034465
PsAFvsSham	SIMAF	SHAM	ADAM10	0.198959	5.84822e-24	2.29675e-28	0.35	0.243	0.737923	0.642743	11250	5076	ENSSSCG00000004595	http://www.genecards.org/cgi-bin/carddisp.pl?gene=ADAM10	http://feb2023.archive.ensembl.org/Sus_scrofa/Gene/Summary?db=core;g=ENSSSCG00000004595
PsAFvsSham	SIMAF	SHAM	RASSF4	0.199108	2.55339e-20	1.00279e-24	0.324	0.226	0.628909	0.547717	11250	5076	ENSSSCG00000029662	http://www.genecards.org/cgi-bin/carddisp.pl?gene=RASSF4	http://feb2023.archive.ensembl.org/Sus_scrofa/Gene/Summary?db=core;g=ENSSSCG00000029662
PsAFvsSham	SIMAF	SHAM	RNASE6	0.19969	8.41689e-41	3.30554e-45	0.36	0.224	0.716981	0.624183	11250	5076	ENSSSCG00000062585	http://www.genecards.org/cgi-bin/carddisp.pl?gene=RNASE6	http://feb2023.archive.ensembl.org/Sus_scrofa/Gene/Summary?db=core;g=ENSSSCG00000062585
PsAFvsSham	SIMAF	SHAM	IFNAR1	0.200253	4.38054e-29	1.72036e-33	0.535	0.395	1.381	1.2019	11250	5076	ENSSSCG00000033115	http://www.genecards.org/cgi-bin/carddisp.pl?gene=IFNAR1	http://feb2023.archive.ensembl.org/Sus_scrofa/Gene/Summary?db=core;g=ENSSSCG00000033115
PsAFvsSham	SIMAF	SHAM	RNASEK	0.200633	5.78648e-32	2.2725e-36	0.767	0.665	2.97281	2.58672	11250	5076	ENSSSCG00000017929	http://www.genecards.org/cgi-bin/carddisp.pl?gene=RNASEK	http://feb2023.archive.ensembl.org/Sus_scrofa/Gene/Summary?db=core;g=ENSSSCG00000017929
PsAFvsSham	SIMAF	SHAM	IQGAP1	0.200669	3.61306e-29	1.41895e-33	0.778	0.671	3.74676	3.26011	11250	5076	ENSSSCG00000001814	http://www.genecards.org/cgi-bin/carddisp.pl?gene=IQGAP1	http://feb2023.archive.ensembl.org/Sus_scrofa/Gene/Summary?db=core;g=ENSSSCG00000001814
PsAFvsSham	SIMAF	SHAM	SOCS3	0.202086	4.76351e-40	1.87076e-44	0.827	0.679	5.35371	4.65382	11250	5076	ENSSSCG00000036956	http://www.genecards.org/cgi-bin/carddisp.pl?gene=SOCS3	http://feb2023.archive.ensembl.org/Sus_scrofa/Gene/Summary?db=core;g=ENSSSCG00000036956
PsAFvsSham	SIMAF	SHAM	SCARB2	0.202312	1.59141e-21	6.24988e-26	0.417	0.304	0.985467	0.856406	11250	5076	ENSSSCG00000008980	http://www.genecards.org/cgi-bin/carddisp.pl?gene=SCARB2	http://feb2023.archive.ensembl.org/Sus_scrofa/Gene/Summary?db=core;g=ENSSSCG00000008980
PsAFvsSham	SIMAF	SHAM	DIAPH1	0.202478	3.95033e-20	1.5514e-24	0.518	0.392	1.23757	1.0754	11250	5076	ENSSSCG00000014387	http://www.genecards.org/cgi-bin/carddisp.pl?gene=DIAPH1	http://feb2023.archive.ensembl.org/Sus_scrofa/Gene/Summary?db=core;g=ENSSSCG00000014387
PsAFvsSham	SIMAF	SHAM	CFL1	0.202631	4.46316e-56	1.7528e-60	0.96	0.938	13.3998	11.6438	11250	5076	ENSSSCG00000012974	http://www.genecards.org/cgi-bin/carddisp.pl?gene=CFL1	http://feb2023.archive.ensembl.org/Sus_scrofa/Gene/Summary?db=core;g=ENSSSCG00000012974
PsAFvsSham	SIMAF	SHAM	SERBP1	0.202745	2.97055e-24	1.16662e-28	0.775	0.683	3.34887	2.9097	11250	5076	ENSSSCG00000003798	http://www.genecards.org/cgi-bin/carddisp.pl?gene=SERBP1	http://feb2023.archive.ensembl.org/Sus_scrofa/Gene/Summary?db=core;g=ENSSSCG00000003798
PsAFvsSham	SIMAF	SHAM	GNAI2	0.202914	1.06172e-41	4.16966e-46	0.894	0.837	6.50493	5.65132	11250	5076	ENSSSCG00000011399	http://www.genecards.org/cgi-bin/carddisp.pl?gene=GNAI2	http://feb2023.archive.ensembl.org/Sus_scrofa/Gene/Summary?db=core;g=ENSSSCG00000011399
PsAFvsSham	SIMAF	SHAM	HNRNPK	0.204374	1.21588e-27	4.7751e-32	0.791	0.693	3.254	2.82408	11250	5076	ENSSSCG00000022760	http://www.genecards.org/cgi-bin/carddisp.pl?gene=HNRNPK	http://feb2023.archive.ensembl.org/Sus_scrofa/Gene/Summary?db=core;g=ENSSSCG00000022760
PsAFvsSham	SIMAF	SHAM	CHMP3	0.205251	2.01591e-28	7.91701e-33	0.501	0.363	1.10994	0.962625	11250	5076	ENSSSCG00000008222	http://www.genecards.org/cgi-bin/carddisp.pl?gene=CHMP3	http://feb2023.archive.ensembl.org/Sus_scrofa/Gene/Summary?db=core;g=ENSSSCG00000008222
PsAFvsSham	SIMAF	SHAM	GLUD1	0.205614	9.65017e-23	3.78988e-27	0.596	0.471	1.63991	1.42196	11250	5076	ENSSSCG00000010368	http://www.genecards.org/cgi-bin/carddisp.pl?gene=GLUD1	http://feb2023.archive.ensembl.org/Sus_scrofa/Gene/Summary?db=core;g=ENSSSCG00000010368
PsAFvsSham	SIMAF	SHAM	RPS26	0.206226	1.10742e-17	4.34912e-22	0.928	0.901	23.0727	19.9994	11250	5076	ENSSSCG00000053807	http://www.genecards.org/cgi-bin/carddisp.pl?gene=RPS26	http://feb2023.archive.ensembl.org/Sus_scrofa/Gene/Summary?db=core;g=ENSSSCG00000053807
PsAFvsSham	SIMAF	SHAM	LGMN	0.206812	1.52632e-17	5.99426e-22	0.599	0.481	4.16917	3.61225	11250	5076	ENSSSCG00000002452	http://www.genecards.org/cgi-bin/carddisp.pl?gene=LGMN	http://feb2023.archive.ensembl.org/Sus_scrofa/Gene/Summary?db=core;g=ENSSSCG00000002452
PsAFvsSham	SIMAF	SHAM	ENSSSCG00000038359	0.207352	1.09509e-23	4.3007e-28	0.538	0.411	1.19092	1.03136	11250	5076	ENSSSCG00000038359	http://www.genecards.org/cgi-bin/carddisp.pl?gene=ENSSSCG00000038359	http://feb2023.archive.ensembl.org/Sus_scrofa/Gene/Summary?db=core;g=ENSSSCG00000038359
PsAFvsSham	SIMAF	SHAM	CAST	0.207952	1.18571e-25	4.65659e-30	0.633	0.497	1.95024	1.68833	11250	5076	ENSSSCG00000014170	http://www.genecards.org/cgi-bin/carddisp.pl?gene=CAST	http://feb2023.archive.ensembl.org/Sus_scrofa/Gene/Summary?db=core;g=ENSSSCG00000014170
PsAFvsSham	SIMAF	SHAM	ACSL5	0.209384	4.78965e-18	1.88102e-22	0.349	0.251	0.626871	0.542065	11250	5076	ENSSSCG00000031789	http://www.genecards.org/cgi-bin/carddisp.pl?gene=ACSL5	http://feb2023.archive.ensembl.org/Sus_scrofa/Gene/Summary?db=core;g=ENSSSCG00000031789
PsAFvsSham	SIMAF	SHAM	RBBP4	0.211169	1.53272e-26	6.01942e-31	0.503	0.37	1.07513	0.928616	11250	5076	ENSSSCG00000028423	http://www.genecards.org/cgi-bin/carddisp.pl?gene=RBBP4	http://feb2023.archive.ensembl.org/Sus_scrofa/Gene/Summary?db=core;g=ENSSSCG00000028423
PsAFvsSham	SIMAF	SHAM	MAGT1	0.211187	6.90981e-24	2.71367e-28	0.481	0.359	0.981822	0.848003	11250	5076	ENSSSCG00000012435	http://www.genecards.org/cgi-bin/carddisp.pl?gene=MAGT1	http://feb2023.archive.ensembl.org/Sus_scrofa/Gene/Summary?db=core;g=ENSSSCG00000012435
PsAFvsSham	SIMAF	SHAM	COQ10B	0.211272	2.49548e-25	9.80041e-30	0.669	0.524	2.13652	1.84535	11250	5076	ENSSSCG00000016076	http://www.genecards.org/cgi-bin/carddisp.pl?gene=COQ10B	http://feb2023.archive.ensembl.org/Sus_scrofa/Gene/Summary?db=core;g=ENSSSCG00000016076
PsAFvsSham	SIMAF	SHAM	RHOH	0.211631	2.0869e-19	8.19581e-24	0.334	0.239	0.836012	0.721826	11250	5076	ENSSSCG00000008794	http://www.genecards.org/cgi-bin/carddisp.pl?gene=RHOH	http://feb2023.archive.ensembl.org/Sus_scrofa/Gene/Summary?db=core;g=ENSSSCG00000008794
PsAFvsSham	SIMAF	SHAM	RPS21	0.212213	1.08378e-35	4.25631e-40	0.947	0.931	20.8922	18.0343	11250	5076	ENSSSCG00000021825	http://www.genecards.org/cgi-bin/carddisp.pl?gene=RPS21	http://feb2023.archive.ensembl.org/Sus_scrofa/Gene/Summary?db=core;g=ENSSSCG00000021825
PsAFvsSham	SIMAF	SHAM	PHB2	0.212546	3.07704e-26	1.20844e-30	0.337	0.225	0.496188	0.428096	11250	5076	ENSSSCG00000024655	http://www.genecards.org/cgi-bin/carddisp.pl?gene=PHB2	http://feb2023.archive.ensembl.org/Sus_scrofa/Gene/Summary?db=core;g=ENSSSCG00000024655
PsAFvsSham	SIMAF	SHAM	C19ORF38	0.212858	7.20221e-21	2.8285e-25	0.356	0.252	0.669498	0.57754	11250	5076	ENSSSCG00000013632	http://www.genecards.org/cgi-bin/carddisp.pl?gene=C19ORF38	http://feb2023.archive.ensembl.org/Sus_scrofa/Gene/Summary?db=core;g=ENSSSCG00000013632
PsAFvsSham	SIMAF	SHAM	HSP90B1	0.21308	1.99621e-16	7.83966e-21	0.763	0.7	4.87602	4.20639	11250	5076	ENSSSCG00000000849	http://www.genecards.org/cgi-bin/carddisp.pl?gene=HSP90B1	http://feb2023.archive.ensembl.org/Sus_scrofa/Gene/Summary?db=core;g=ENSSSCG00000000849
PsAFvsSham	SIMAF	SHAM	CCT3	0.213203	5.16423e-22	2.02813e-26	0.48	0.361	0.995186	0.858347	11250	5076	ENSSSCG00000006487	http://www.genecards.org/cgi-bin/carddisp.pl?gene=CCT3	http://feb2023.archive.ensembl.org/Sus_scrofa/Gene/Summary?db=core;g=ENSSSCG00000006487
PsAFvsSham	SIMAF	SHAM	DOCK11	0.21391	3.44805e-18	1.35414e-22	0.37	0.27	0.767743	0.661825	11250	5076	ENSSSCG00000012634	http://www.genecards.org/cgi-bin/carddisp.pl?gene=DOCK11	http://feb2023.archive.ensembl.org/Sus_scrofa/Gene/Summary?db=core;g=ENSSSCG00000012634
PsAFvsSham	SIMAF	SHAM	PTPN1	0.214437	3.78456e-23	1.4863e-27	0.732	0.605	3.75219	3.23383	11250	5076	ENSSSCG00000007469	http://www.genecards.org/cgi-bin/carddisp.pl?gene=PTPN1	http://feb2023.archive.ensembl.org/Sus_scrofa/Gene/Summary?db=core;g=ENSSSCG00000007469
PsAFvsSham	SIMAF	SHAM	NFKBIZ	0.214651	1.48188e-19	5.81974e-24	0.869	0.774	12.7131	10.9554	11250	5076	ENSSSCG00000011951	http://www.genecards.org/cgi-bin/carddisp.pl?gene=NFKBIZ	http://feb2023.archive.ensembl.org/Sus_scrofa/Gene/Summary?db=core;g=ENSSSCG00000011951
PsAFvsSham	SIMAF	SHAM	BUD31	0.215071	5.71862e-23	2.24585e-27	0.538	0.41	1.13798	0.980254	11250	5076	ENSSSCG00000007623	http://www.genecards.org/cgi-bin/carddisp.pl?gene=BUD31	http://feb2023.archive.ensembl.org/Sus_scrofa/Gene/Summary?db=core;g=ENSSSCG00000007623
PsAFvsSham	SIMAF	SHAM	EIF4A3	0.215082	1.21184e-21	4.75922e-26	0.334	0.231	0.521591	0.449229	11250	5076	ENSSSCG00000017155	http://www.genecards.org/cgi-bin/carddisp.pl?gene=EIF4A3	http://feb2023.archive.ensembl.org/Sus_scrofa/Gene/Summary?db=core;g=ENSSSCG00000017155
PsAFvsSham	SIMAF	SHAM	COX4I1	0.215427	4.63785e-54	1.82141e-58	0.925	0.887	10.2674	8.84311	11250	5076	ENSSSCG00000029034	http://www.genecards.org/cgi-bin/carddisp.pl?gene=COX4I1	http://feb2023.archive.ensembl.org/Sus_scrofa/Gene/Summary?db=core;g=ENSSSCG00000029034
PsAFvsSham	SIMAF	SHAM	PDCD6	0.216736	6.76422e-26	2.65649e-30	0.408	0.287	0.704098	0.605763	11250	5076	ENSSSCG00000032090	http://www.genecards.org/cgi-bin/carddisp.pl?gene=PDCD6	http://feb2023.archive.ensembl.org/Sus_scrofa/Gene/Summary?db=core;g=ENSSSCG00000032090
PsAFvsSham	SIMAF	SHAM	CS	0.216841	1.10839e-22	4.35295e-27	0.312	0.212	0.486	0.418057	11250	5076	ENSSSCG00000035686	http://www.genecards.org/cgi-bin/carddisp.pl?gene=CS	http://feb2023.archive.ensembl.org/Sus_scrofa/Gene/Summary?db=core;g=ENSSSCG00000035686
PsAFvsSham	SIMAF	SHAM	RHOC	0.216842	1.56118e-34	6.13118e-39	0.58	0.434	1.64687	1.41693	11250	5076	ENSSSCG00000006777	http://www.genecards.org/cgi-bin/carddisp.pl?gene=RHOC	http://feb2023.archive.ensembl.org/Sus_scrofa/Gene/Summary?db=core;g=ENSSSCG00000006777
PsAFvsSham	SIMAF	SHAM	BAZ1A	0.217125	6.34582e-20	2.49217e-24	0.744	0.632	4.11051	3.53606	11250	5076	ENSSSCG00000001958	http://www.genecards.org/cgi-bin/carddisp.pl?gene=BAZ1A	http://feb2023.archive.ensembl.org/Sus_scrofa/Gene/Summary?db=core;g=ENSSSCG00000001958
PsAFvsSham	SIMAF	SHAM	RAB11A	0.217385	1.94003e-27	7.61901e-32	0.45	0.321	0.848581	0.729764	11250	5076	ENSSSCG00000032312	http://www.genecards.org/cgi-bin/carddisp.pl?gene=RAB11A	http://feb2023.archive.ensembl.org/Sus_scrofa/Gene/Summary?db=core;g=ENSSSCG00000032312
PsAFvsSham	SIMAF	SHAM	MAP3K2	0.217719	8.61863e-23	3.38477e-27	0.389	0.278	0.83167	0.715052	11250	5076	ENSSSCG00000030354	http://www.genecards.org/cgi-bin/carddisp.pl?gene=MAP3K2	http://feb2023.archive.ensembl.org/Sus_scrofa/Gene/Summary?db=core;g=ENSSSCG00000030354
PsAFvsSham	SIMAF	SHAM	ENSSSCG00000000405	0.217944	3.77721e-22	1.48341e-26	0.64	0.531	1.86613	1.60436	11250	5076	ENSSSCG00000000405	http://www.genecards.org/cgi-bin/carddisp.pl?gene=ENSSSCG00000000405	http://feb2023.archive.ensembl.org/Sus_scrofa/Gene/Summary?db=core;g=ENSSSCG00000000405
PsAFvsSham	SIMAF	SHAM	UBE2I	0.218873	3.36076e-30	1.31986e-34	0.425	0.294	0.720937	0.619335	11250	5076	ENSSSCG00000021560	http://www.genecards.org/cgi-bin/carddisp.pl?gene=UBE2I	http://feb2023.archive.ensembl.org/Sus_scrofa/Gene/Summary?db=core;g=ENSSSCG00000021560
PsAFvsSham	SIMAF	SHAM	IFI35	0.218897	2.40156e-21	9.43158e-26	0.366	0.259	0.634599	0.545141	11250	5076	ENSSSCG00000029763	http://www.genecards.org/cgi-bin/carddisp.pl?gene=IFI35	http://feb2023.archive.ensembl.org/Sus_scrofa/Gene/Summary?db=core;g=ENSSSCG00000029763
PsAFvsSham	SIMAF	SHAM	MPEG1	0.219183	1.16298e-35	4.56735e-40	0.385	0.257	0.890159	0.764572	11250	5076	ENSSSCG00000050458	http://www.genecards.org/cgi-bin/carddisp.pl?gene=MPEG1	http://feb2023.archive.ensembl.org/Sus_scrofa/Gene/Summary?db=core;g=ENSSSCG00000050458
PsAFvsSham	SIMAF	SHAM	EIF2A	0.219381	1.60246e-25	6.29329e-30	0.449	0.324	0.886925	0.761689	11250	5076	ENSSSCG00000011710	http://www.genecards.org/cgi-bin/carddisp.pl?gene=EIF2A	http://feb2023.archive.ensembl.org/Sus_scrofa/Gene/Summary?db=core;g=ENSSSCG00000011710
PsAFvsSham	SIMAF	SHAM	BRK1	0.220627	2.38512e-28	9.36701e-33	0.553	0.416	1.20104	1.0306	11250	5076	ENSSSCG00000011565	http://www.genecards.org/cgi-bin/carddisp.pl?gene=BRK1	http://feb2023.archive.ensembl.org/Sus_scrofa/Gene/Summary?db=core;g=ENSSSCG00000011565
PsAFvsSham	SIMAF	SHAM	EIF4G1	0.22185	1.01755e-25	3.9962e-30	0.348	0.238	0.634978	0.54435	11250	5076	ENSSSCG00000030255	http://www.genecards.org/cgi-bin/carddisp.pl?gene=EIF4G1	http://feb2023.archive.ensembl.org/Sus_scrofa/Gene/Summary?db=core;g=ENSSSCG00000030255
PsAFvsSham	SIMAF	SHAM	PPP1R14B	0.221931	4.65634e-21	1.82867e-25	0.361	0.259	0.681408	0.584131	11250	5076	ENSSSCG00000037999	http://www.genecards.org/cgi-bin/carddisp.pl?gene=PPP1R14B	http://feb2023.archive.ensembl.org/Sus_scrofa/Gene/Summary?db=core;g=ENSSSCG00000037999
PsAFvsSham	SIMAF	SHAM	TFG	0.222507	3.20803e-19	1.25988e-23	0.356	0.254	0.596274	0.510931	11250	5076	ENSSSCG00000011961	http://www.genecards.org/cgi-bin/carddisp.pl?gene=TFG	http://feb2023.archive.ensembl.org/Sus_scrofa/Gene/Summary?db=core;g=ENSSSCG00000011961
PsAFvsSham	SIMAF	SHAM	FKBP3	0.22416	9.54993e-24	3.75051e-28	0.425	0.307	0.828099	0.708809	11250	5076	ENSSSCG00000021217	http://www.genecards.org/cgi-bin/carddisp.pl?gene=FKBP3	http://feb2023.archive.ensembl.org/Sus_scrofa/Gene/Summary?db=core;g=ENSSSCG00000021217
PsAFvsSham	SIMAF	SHAM	RWDD1	0.224228	3.09623e-29	1.21597e-33	0.534	0.395	1.20382	1.03041	11250	5076	ENSSSCG00000004446	http://www.genecards.org/cgi-bin/carddisp.pl?gene=RWDD1	http://feb2023.archive.ensembl.org/Sus_scrofa/Gene/Summary?db=core;g=ENSSSCG00000004446
PsAFvsSham	SIMAF	SHAM	ARF1	0.224872	6.48933e-31	2.54853e-35	0.731	0.601	2.29923	1.96726	11250	5076	ENSSSCG00000013992	http://www.genecards.org/cgi-bin/carddisp.pl?gene=ARF1	http://feb2023.archive.ensembl.org/Sus_scrofa/Gene/Summary?db=core;g=ENSSSCG00000013992
PsAFvsSham	SIMAF	SHAM	CANX	0.225823	8.81583e-23	3.46221e-27	0.679	0.577	2.60953	2.23131	11250	5076	ENSSSCG00000014020	http://www.genecards.org/cgi-bin/carddisp.pl?gene=CANX	http://feb2023.archive.ensembl.org/Sus_scrofa/Gene/Summary?db=core;g=ENSSSCG00000014020
PsAFvsSham	SIMAF	SHAM	ZSWIM6	0.226055	1.69171e-24	6.6438e-29	0.388	0.275	0.832496	0.711638	11250	5076	ENSSSCG00000025194	http://www.genecards.org/cgi-bin/carddisp.pl?gene=ZSWIM6	http://feb2023.archive.ensembl.org/Sus_scrofa/Gene/Summary?db=core;g=ENSSSCG00000025194
PsAFvsSham	SIMAF	SHAM	GINM1	0.226379	1.02186e-26	4.01314e-31	0.428	0.304	0.864094	0.738487	11250	5076	ENSSSCG00000030067	http://www.genecards.org/cgi-bin/carddisp.pl?gene=GINM1	http://feb2023.archive.ensembl.org/Sus_scrofa/Gene/Summary?db=core;g=ENSSSCG00000030067
PsAFvsSham	SIMAF	SHAM	GPS1	0.226685	2.8194e-31	1.10725e-35	0.325	0.209	0.483898	0.413416	11250	5076	ENSSSCG00000033689	http://www.genecards.org/cgi-bin/carddisp.pl?gene=GPS1	http://feb2023.archive.ensembl.org/Sus_scrofa/Gene/Summary?db=core;g=ENSSSCG00000033689
PsAFvsSham	SIMAF	SHAM	GLRX3	0.227089	4.29495e-23	1.68674e-27	0.448	0.328	0.807989	0.69019	11250	5076	ENSSSCG00000010759	http://www.genecards.org/cgi-bin/carddisp.pl?gene=GLRX3	http://feb2023.archive.ensembl.org/Sus_scrofa/Gene/Summary?db=core;g=ENSSSCG00000010759
PsAFvsSham	SIMAF	SHAM	EIF5B	0.228186	6.42128e-28	2.52181e-32	0.532	0.403	1.51354	1.292	11250	5076	ENSSSCG00000008180	http://www.genecards.org/cgi-bin/carddisp.pl?gene=EIF5B	http://feb2023.archive.ensembl.org/Sus_scrofa/Gene/Summary?db=core;g=ENSSSCG00000008180
PsAFvsSham	SIMAF	SHAM	LAT2	0.228711	1.47204e-36	5.78108e-41	0.682	0.53	2.02807	1.73063	11250	5076	ENSSSCG00000027487	http://www.genecards.org/cgi-bin/carddisp.pl?gene=LAT2	http://feb2023.archive.ensembl.org/Sus_scrofa/Gene/Summary?db=core;g=ENSSSCG00000027487
PsAFvsSham	SIMAF	SHAM	STAT2	0.228869	5.44552e-22	2.1386e-26	0.304	0.208	0.576207	0.491559	11250	5076	ENSSSCG00000000396	http://www.genecards.org/cgi-bin/carddisp.pl?gene=STAT2	http://feb2023.archive.ensembl.org/Sus_scrofa/Gene/Summary?db=core;g=ENSSSCG00000000396
PsAFvsSham	SIMAF	SHAM	IDH3G	0.229048	4.67711e-28	1.83683e-32	0.377	0.257	0.635544	0.542123	11250	5076	ENSSSCG00000012783	http://www.genecards.org/cgi-bin/carddisp.pl?gene=IDH3G	http://feb2023.archive.ensembl.org/Sus_scrofa/Gene/Summary?db=core;g=ENSSSCG00000012783
PsAFvsSham	SIMAF	SHAM	EHBP1L1	0.229498	2.87911e-25	1.1307e-29	0.427	0.305	0.984293	0.839413	11250	5076	ENSSSCG00000012988	http://www.genecards.org/cgi-bin/carddisp.pl?gene=EHBP1L1	http://feb2023.archive.ensembl.org/Sus_scrofa/Gene/Summary?db=core;g=ENSSSCG00000012988
PsAFvsSham	SIMAF	SHAM	MACROH2A1	0.22954	7.94774e-34	3.12129e-38	0.544	0.397	1.28588	1.09662	11250	5076	ENSSSCG00000014307	http://www.genecards.org/cgi-bin/carddisp.pl?gene=MACROH2A1	http://feb2023.archive.ensembl.org/Sus_scrofa/Gene/Summary?db=core;g=ENSSSCG00000014307
PsAFvsSham	SIMAF	SHAM	LDHB	0.229937	3.96549e-31	1.55735e-35	0.775	0.671	3.85828	3.28972	11250	5076	ENSSSCG00000000576	http://www.genecards.org/cgi-bin/carddisp.pl?gene=LDHB	http://feb2023.archive.ensembl.org/Sus_scrofa/Gene/Summary?db=core;g=ENSSSCG00000000576
PsAFvsSham	SIMAF	SHAM	NFKBIE	0.230017	2.55028e-33	1.00156e-37	0.487	0.343	1.23292	1.0511	11250	5076	ENSSSCG00000001703	http://www.genecards.org/cgi-bin/carddisp.pl?gene=NFKBIE	http://feb2023.archive.ensembl.org/Sus_scrofa/Gene/Summary?db=core;g=ENSSSCG00000001703
PsAFvsSham	SIMAF	SHAM	GDI2	0.230941	1.08503e-26	4.26121e-31	0.391	0.274	0.722314	0.615347	11250	5076	ENSSSCG00000011137	http://www.genecards.org/cgi-bin/carddisp.pl?gene=GDI2	http://feb2023.archive.ensembl.org/Sus_scrofa/Gene/Summary?db=core;g=ENSSSCG00000011137
PsAFvsSham	SIMAF	SHAM	METAP2	0.231163	2.69698e-30	1.05917e-34	0.53	0.392	1.22531	1.04378	11250	5076	ENSSSCG00000030608	http://www.genecards.org/cgi-bin/carddisp.pl?gene=METAP2	http://feb2023.archive.ensembl.org/Sus_scrofa/Gene/Summary?db=core;g=ENSSSCG00000030608
PsAFvsSham	SIMAF	SHAM	C9ORF78	0.231396	8.51983e-29	3.34596e-33	0.304	0.197	0.529065	0.450541	11250	5076	ENSSSCG00000030426	http://www.genecards.org/cgi-bin/carddisp.pl?gene=C9ORF78	http://feb2023.archive.ensembl.org/Sus_scrofa/Gene/Summary?db=core;g=ENSSSCG00000030426
PsAFvsSham	SIMAF	SHAM	RAB1B	0.23144	1.48445e-22	5.82985e-27	0.345	0.239	0.539533	0.459444	11250	5076	ENSSSCG00000057023	http://www.genecards.org/cgi-bin/carddisp.pl?gene=RAB1B	http://feb2023.archive.ensembl.org/Sus_scrofa/Gene/Summary?db=core;g=ENSSSCG00000057023
PsAFvsSham	SIMAF	SHAM	DNAJC3	0.231507	8.15552e-25	3.20289e-29	0.469	0.346	1.00172	0.853089	11250	5076	ENSSSCG00000026082	http://www.genecards.org/cgi-bin/carddisp.pl?gene=DNAJC3	http://feb2023.archive.ensembl.org/Sus_scrofa/Gene/Summary?db=core;g=ENSSSCG00000026082
PsAFvsSham	SIMAF	SHAM	IFNGR2	0.231563	1.75909e-33	6.9084e-38	0.691	0.548	2.22838	1.89781	11250	5076	ENSSSCG00000034378	http://www.genecards.org/cgi-bin/carddisp.pl?gene=IFNGR2	http://feb2023.archive.ensembl.org/Sus_scrofa/Gene/Summary?db=core;g=ENSSSCG00000034378
PsAFvsSham	SIMAF	SHAM	BCCIP	0.231603	9.39232e-27	3.68862e-31	0.335	0.224	0.515323	0.438773	11250	5076	ENSSSCG00000010743	http://www.genecards.org/cgi-bin/carddisp.pl?gene=BCCIP	http://feb2023.archive.ensembl.org/Sus_scrofa/Gene/Summary?db=core;g=ENSSSCG00000010743
PsAFvsSham	SIMAF	SHAM	ENSSSCG00000000657	0.232434	7.84787e-32	3.08207e-36	0.559	0.415	1.54233	1.31271	11250	5076	ENSSSCG00000000657	http://www.genecards.org/cgi-bin/carddisp.pl?gene=ENSSSCG00000000657	http://feb2023.archive.ensembl.org/Sus_scrofa/Gene/Summary?db=core;g=ENSSSCG00000000657
PsAFvsSham	SIMAF	SHAM	ANXA4	0.23349	2.64471e-24	1.03865e-28	0.402	0.286	0.756083	0.642984	11250	5076	ENSSSCG00000008336	http://www.genecards.org/cgi-bin/carddisp.pl?gene=ANXA4	http://feb2023.archive.ensembl.org/Sus_scrofa/Gene/Summary?db=core;g=ENSSSCG00000008336
PsAFvsSham	SIMAF	SHAM	RC3H1	0.233558	1.30252e-27	5.11533e-32	0.327	0.219	0.593318	0.504516	11250	5076	ENSSSCG00000015498	http://www.genecards.org/cgi-bin/carddisp.pl?gene=RC3H1	http://feb2023.archive.ensembl.org/Sus_scrofa/Gene/Summary?db=core;g=ENSSSCG00000015498
PsAFvsSham	SIMAF	SHAM	CAPZB	0.233722	5.29138e-30	2.07807e-34	0.716	0.601	2.33151	1.98269	11250	5076	ENSSSCG00000003493	http://www.genecards.org/cgi-bin/carddisp.pl?gene=CAPZB	http://feb2023.archive.ensembl.org/Sus_scrofa/Gene/Summary?db=core;g=ENSSSCG00000003493
PsAFvsSham	SIMAF	SHAM	CSNK1A1	0.234136	3.28756e-21	1.29111e-25	0.775	0.664	3.21671	2.7347	11250	5076	ENSSSCG00000014435	http://www.genecards.org/cgi-bin/carddisp.pl?gene=CSNK1A1	http://feb2023.archive.ensembl.org/Sus_scrofa/Gene/Summary?db=core;g=ENSSSCG00000014435
PsAFvsSham	SIMAF	SHAM	UBE2V1	0.234408	5.72359e-32	2.24781e-36	0.514	0.371	1.0703	0.909673	11250	5076	ENSSSCG00000030632	http://www.genecards.org/cgi-bin/carddisp.pl?gene=UBE2V1	http://feb2023.archive.ensembl.org/Sus_scrofa/Gene/Summary?db=core;g=ENSSSCG00000030632
PsAFvsSham	SIMAF	SHAM	JAK2	0.234559	2.49518e-26	9.79926e-31	0.472	0.347	1.2657	1.07565	11250	5076	ENSSSCG00000005215	http://www.genecards.org/cgi-bin/carddisp.pl?gene=JAK2	http://feb2023.archive.ensembl.org/Sus_scrofa/Gene/Summary?db=core;g=ENSSSCG00000005215
PsAFvsSham	SIMAF	SHAM	NDUFS5	0.234803	3.69688e-29	1.45186e-33	0.663	0.539	1.89995	1.61446	11250	5076	ENSSSCG00000003653	http://www.genecards.org/cgi-bin/carddisp.pl?gene=NDUFS5	http://feb2023.archive.ensembl.org/Sus_scrofa/Gene/Summary?db=core;g=ENSSSCG00000003653
PsAFvsSham	SIMAF	SHAM	SEC24A	0.234835	6.77399e-19	2.66033e-23	0.321	0.229	0.635335	0.539775	11250	5076	ENSSSCG00000014304	http://www.genecards.org/cgi-bin/carddisp.pl?gene=SEC24A	http://feb2023.archive.ensembl.org/Sus_scrofa/Gene/Summary?db=core;g=ENSSSCG00000014304
PsAFvsSham	SIMAF	SHAM	RHOA	0.235305	1.07057e-33	4.20442e-38	0.794	0.711	3.69999	3.14304	11250	5076	ENSSSCG00000022080	http://www.genecards.org/cgi-bin/carddisp.pl?gene=RHOA	http://feb2023.archive.ensembl.org/Sus_scrofa/Gene/Summary?db=core;g=ENSSSCG00000022080
PsAFvsSham	SIMAF	SHAM	SH3BGRL3	0.235343	1.2626e-56	4.95856e-61	0.923	0.874	10.7393	9.12273	11250	5076	ENSSSCG00000034937	http://www.genecards.org/cgi-bin/carddisp.pl?gene=SH3BGRL3	http://feb2023.archive.ensembl.org/Sus_scrofa/Gene/Summary?db=core;g=ENSSSCG00000034937
PsAFvsSham	SIMAF	SHAM	PLOD3	0.235531	2.11837e-27	8.31942e-32	0.31	0.204	0.503803	0.427795	11250	5076	ENSSSCG00000028879	http://www.genecards.org/cgi-bin/carddisp.pl?gene=PLOD3	http://feb2023.archive.ensembl.org/Sus_scrofa/Gene/Summary?db=core;g=ENSSSCG00000028879
PsAFvsSham	SIMAF	SHAM	ACER3	0.235638	6.13536e-35	2.40952e-39	0.353	0.226	0.658681	0.559302	11250	5076	ENSSSCG00000032723	http://www.genecards.org/cgi-bin/carddisp.pl?gene=ACER3	http://feb2023.archive.ensembl.org/Sus_scrofa/Gene/Summary?db=core;g=ENSSSCG00000032723
PsAFvsSham	SIMAF	SHAM	SNRPE	0.236578	2.57011e-25	1.00935e-29	0.586	0.465	1.42177	1.20661	11250	5076	ENSSSCG00000023562	http://www.genecards.org/cgi-bin/carddisp.pl?gene=SNRPE	http://feb2023.archive.ensembl.org/Sus_scrofa/Gene/Summary?db=core;g=ENSSSCG00000023562
PsAFvsSham	SIMAF	SHAM	DENND5A	0.236814	8.52658e-26	3.34862e-30	0.418	0.298	0.904057	0.767077	11250	5076	ENSSSCG00000014578	http://www.genecards.org/cgi-bin/carddisp.pl?gene=DENND5A	http://feb2023.archive.ensembl.org/Sus_scrofa/Gene/Summary?db=core;g=ENSSSCG00000014578
PsAFvsSham	SIMAF	SHAM	DDRGK1	0.238153	7.52864e-27	2.9567e-31	0.479	0.349	0.935819	0.793294	11250	5076	ENSSSCG00000007160	http://www.genecards.org/cgi-bin/carddisp.pl?gene=DDRGK1	http://feb2023.archive.ensembl.org/Sus_scrofa/Gene/Summary?db=core;g=ENSSSCG00000007160
PsAFvsSham	SIMAF	SHAM	PDCD5	0.238889	6.51001e-35	2.55665e-39	0.523	0.381	1.27425	1.07967	11250	5076	ENSSSCG00000002860	http://www.genecards.org/cgi-bin/carddisp.pl?gene=PDCD5	http://feb2023.archive.ensembl.org/Sus_scrofa/Gene/Summary?db=core;g=ENSSSCG00000002860
PsAFvsSham	SIMAF	SHAM	ATP5PF	0.239175	1.27519e-36	5.00803e-41	0.793	0.703	3.61481	3.06245	11250	5076	ENSSSCG00000038399	http://www.genecards.org/cgi-bin/carddisp.pl?gene=ATP5PF	http://feb2023.archive.ensembl.org/Sus_scrofa/Gene/Summary?db=core;g=ENSSSCG00000038399
PsAFvsSham	SIMAF	SHAM	SNRPD1	0.240682	1.84291e-25	7.23759e-30	0.493	0.37	1.00685	0.852022	11250	5076	ENSSSCG00000003701	http://www.genecards.org/cgi-bin/carddisp.pl?gene=SNRPD1	http://feb2023.archive.ensembl.org/Sus_scrofa/Gene/Summary?db=core;g=ENSSSCG00000003701
PsAFvsSham	SIMAF	SHAM	H3-3A	0.242667	3.32476e-49	1.30572e-53	0.969	0.958	22.4672	18.9888	11250	5076	ENSSSCG00000023971	http://www.genecards.org/cgi-bin/carddisp.pl?gene=H3-3A	http://feb2023.archive.ensembl.org/Sus_scrofa/Gene/Summary?db=core;g=ENSSSCG00000023971
PsAFvsSham	SIMAF	SHAM	TCIRG1	0.243023	2.48976e-25	9.77795e-30	0.301	0.201	0.565457	0.477674	11250	5076	ENSSSCG00000012890	http://www.genecards.org/cgi-bin/carddisp.pl?gene=TCIRG1	http://feb2023.archive.ensembl.org/Sus_scrofa/Gene/Summary?db=core;g=ENSSSCG00000012890
PsAFvsSham	SIMAF	SHAM	ENSSSCG00000062259	0.243436	1.11337e-28	4.37251e-33	0.354	0.238	0.650315	0.549219	11250	5076	ENSSSCG00000062259	http://www.genecards.org/cgi-bin/carddisp.pl?gene=ENSSSCG00000062259	http://feb2023.archive.ensembl.org/Sus_scrofa/Gene/Summary?db=core;g=ENSSSCG00000062259
PsAFvsSham	SIMAF	SHAM	CTSS	0.244923	1.58172e-119	6.21184e-124	0.957	0.908	17.8689	15.0787	11250	5076	ENSSSCG00000006648	http://www.genecards.org/cgi-bin/carddisp.pl?gene=CTSS	http://feb2023.archive.ensembl.org/Sus_scrofa/Gene/Summary?db=core;g=ENSSSCG00000006648
PsAFvsSham	SIMAF	SHAM	RALGDS	0.245106	2.15092e-34	8.44722e-39	0.36	0.235	0.752384	0.634705	11250	5076	ENSSSCG00000005738	http://www.genecards.org/cgi-bin/carddisp.pl?gene=RALGDS	http://feb2023.archive.ensembl.org/Sus_scrofa/Gene/Summary?db=core;g=ENSSSCG00000005738
PsAFvsSham	SIMAF	SHAM	ZYX	0.24604	4.62881e-34	1.81786e-38	0.705	0.556	2.21325	1.86611	11250	5076	ENSSSCG00000016461	http://www.genecards.org/cgi-bin/carddisp.pl?gene=ZYX	http://feb2023.archive.ensembl.org/Sus_scrofa/Gene/Summary?db=core;g=ENSSSCG00000016461
PsAFvsSham	SIMAF	SHAM	BACH1	0.246751	1.78959e-28	7.02819e-33	0.627	0.495	2.11574	1.78301	11250	5076	ENSSSCG00000012029	http://www.genecards.org/cgi-bin/carddisp.pl?gene=BACH1	http://feb2023.archive.ensembl.org/Sus_scrofa/Gene/Summary?db=core;g=ENSSSCG00000012029
PsAFvsSham	SIMAF	SHAM	GNG11	0.246852	1.86658e-34	7.33055e-39	0.425	0.292	0.890198	0.750078	11250	5076	ENSSSCG00000015324	http://www.genecards.org/cgi-bin/carddisp.pl?gene=GNG11	http://feb2023.archive.ensembl.org/Sus_scrofa/Gene/Summary?db=core;g=ENSSSCG00000015324
PsAFvsSham	SIMAF	SHAM	SARNP	0.247443	2.42822e-38	9.53628e-43	0.523	0.369	1.13314	0.954418	11250	5076	ENSSSCG00000000364	http://www.genecards.org/cgi-bin/carddisp.pl?gene=SARNP	http://feb2023.archive.ensembl.org/Sus_scrofa/Gene/Summary?db=core;g=ENSSSCG00000000364
PsAFvsSham	SIMAF	SHAM	GABARAPL2	0.24788	2.70667e-29	1.06298e-33	0.627	0.486	1.65358	1.39241	11250	5076	ENSSSCG00000002707	http://www.genecards.org/cgi-bin/carddisp.pl?gene=GABARAPL2	http://feb2023.archive.ensembl.org/Sus_scrofa/Gene/Summary?db=core;g=ENSSSCG00000002707
PsAFvsSham	SIMAF	SHAM	AMDHD2	0.247937	1.1229e-42	4.40993e-47	0.817	0.723	4.08888	3.44312	11250	5076	ENSSSCG00000008057	http://www.genecards.org/cgi-bin/carddisp.pl?gene=AMDHD2	http://feb2023.archive.ensembl.org/Sus_scrofa/Gene/Summary?db=core;g=ENSSSCG00000008057
PsAFvsSham	SIMAF	SHAM	HNRNPH2	0.248964	5.15776e-34	2.02559e-38	0.364	0.24	0.679405	0.571597	11250	5076	ENSSSCG00000056417	http://www.genecards.org/cgi-bin/carddisp.pl?gene=HNRNPH2	http://feb2023.archive.ensembl.org/Sus_scrofa/Gene/Summary?db=core;g=ENSSSCG00000056417
PsAFvsSham	SIMAF	SHAM	PFDN5	0.249632	6.95705e-34	2.73222e-38	0.563	0.417	1.21264	1.01985	11250	5076	ENSSSCG00000000267	http://www.genecards.org/cgi-bin/carddisp.pl?gene=PFDN5	http://feb2023.archive.ensembl.org/Sus_scrofa/Gene/Summary?db=core;g=ENSSSCG00000000267
PsAFvsSham	SIMAF	SHAM	CHIC2	0.250162	1.58963e-30	6.24288e-35	0.408	0.281	0.801205	0.673533	11250	5076	ENSSSCG00000032645	http://www.genecards.org/cgi-bin/carddisp.pl?gene=CHIC2	http://feb2023.archive.ensembl.org/Sus_scrofa/Gene/Summary?db=core;g=ENSSSCG00000032645
PsAFvsSham	SIMAF	SHAM	SMIM11	0.25067	1.99336e-26	7.82847e-31	0.325	0.217	0.531958	0.446992	11250	5076	ENSSSCG00000012046	http://www.genecards.org/cgi-bin/carddisp.pl?gene=SMIM11	http://feb2023.archive.ensembl.org/Sus_scrofa/Gene/Summary?db=core;g=ENSSSCG00000012046
PsAFvsSham	SIMAF	SHAM	CD9	0.25093	3.28034e-29	1.28828e-33	0.475	0.348	2.11912	1.78069	11250	5076	ENSSSCG00000022230	http://www.genecards.org/cgi-bin/carddisp.pl?gene=CD9	http://feb2023.archive.ensembl.org/Sus_scrofa/Gene/Summary?db=core;g=ENSSSCG00000022230
PsAFvsSham	SIMAF	SHAM	COPB2	0.251939	2.00634e-29	7.87943e-34	0.351	0.236	0.587118	0.49292	11250	5076	ENSSSCG00000011662	http://www.genecards.org/cgi-bin/carddisp.pl?gene=COPB2	http://feb2023.archive.ensembl.org/Sus_scrofa/Gene/Summary?db=core;g=ENSSSCG00000011662
PsAFvsSham	SIMAF	SHAM	SLC3A2	0.25205	9.9088e-24	3.89145e-28	0.405	0.295	0.918037	0.770756	11250	5076	ENSSSCG00000022404	http://www.genecards.org/cgi-bin/carddisp.pl?gene=SLC3A2	http://feb2023.archive.ensembl.org/Sus_scrofa/Gene/Summary?db=core;g=ENSSSCG00000022404
PsAFvsSham	SIMAF	SHAM	POLR2K	0.252702	6.35598e-36	2.49616e-40	0.621	0.467	1.66514	1.39746	11250	5076	ENSSSCG00000021180	http://www.genecards.org/cgi-bin/carddisp.pl?gene=POLR2K	http://feb2023.archive.ensembl.org/Sus_scrofa/Gene/Summary?db=core;g=ENSSSCG00000021180
PsAFvsSham	SIMAF	SHAM	ENSSSCG00000006176	0.252806	4.52105e-28	1.77554e-32	0.394	0.274	0.680873	0.571309	11250	5076	ENSSSCG00000006176	http://www.genecards.org/cgi-bin/carddisp.pl?gene=ENSSSCG00000006176	http://feb2023.archive.ensembl.org/Sus_scrofa/Gene/Summary?db=core;g=ENSSSCG00000006176
PsAFvsSham	SIMAF	SHAM	EMC6	0.252914	2.19544e-30	8.6221e-35	0.538	0.403	1.1899	0.998443	11250	5076	ENSSSCG00000055493	http://www.genecards.org/cgi-bin/carddisp.pl?gene=EMC6	http://feb2023.archive.ensembl.org/Sus_scrofa/Gene/Summary?db=core;g=ENSSSCG00000055493
PsAFvsSham	SIMAF	SHAM	M6PR	0.253225	1.25167e-36	4.91565e-41	0.542	0.389	1.23463	1.03575	11250	5076	ENSSSCG00000040743	http://www.genecards.org/cgi-bin/carddisp.pl?gene=M6PR	http://feb2023.archive.ensembl.org/Sus_scrofa/Gene/Summary?db=core;g=ENSSSCG00000040743
PsAFvsSham	SIMAF	SHAM	GNS	0.253735	1.72907e-37	6.79051e-42	0.466	0.32	1.13253	0.949758	11250	5076	ENSSSCG00000023715	http://www.genecards.org/cgi-bin/carddisp.pl?gene=GNS	http://feb2023.archive.ensembl.org/Sus_scrofa/Gene/Summary?db=core;g=ENSSSCG00000023715
PsAFvsSham	SIMAF	SHAM	EIF3J	0.253736	1.68144e-37	6.60345e-42	0.656	0.511	2.01568	1.69047	11250	5076	ENSSSCG00000004691	http://www.genecards.org/cgi-bin/carddisp.pl?gene=EIF3J	http://feb2023.archive.ensembl.org/Sus_scrofa/Gene/Summary?db=core;g=ENSSSCG00000004691
PsAFvsSham	SIMAF	SHAM	GPS2	0.254864	5.89369e-30	2.31461e-34	0.397	0.27	0.821875	0.688663	11250	5076	ENSSSCG00000017940	http://www.genecards.org/cgi-bin/carddisp.pl?gene=GPS2	http://feb2023.archive.ensembl.org/Sus_scrofa/Gene/Summary?db=core;g=ENSSSCG00000017940
PsAFvsSham	SIMAF	SHAM	TTLL3	0.255266	5.14796e-42	2.02174e-46	0.772	0.669	3.1006	2.59767	11250	5076	ENSSSCG00000011552	http://www.genecards.org/cgi-bin/carddisp.pl?gene=TTLL3	http://feb2023.archive.ensembl.org/Sus_scrofa/Gene/Summary?db=core;g=ENSSSCG00000011552
PsAFvsSham	SIMAF	SHAM	RBM8A	0.256424	2.43504e-31	9.56305e-36	0.603	0.465	1.45431	1.21737	11250	5076	ENSSSCG00000028509	http://www.genecards.org/cgi-bin/carddisp.pl?gene=RBM8A	http://feb2023.archive.ensembl.org/Sus_scrofa/Gene/Summary?db=core;g=ENSSSCG00000028509
PsAFvsSham	SIMAF	SHAM	C11ORF58	0.257031	2.62037e-35	1.02909e-39	0.707	0.569	2.23687	1.87171	11250	5076	ENSSSCG00000040570	http://www.genecards.org/cgi-bin/carddisp.pl?gene=C11ORF58	http://feb2023.archive.ensembl.org/Sus_scrofa/Gene/Summary?db=core;g=ENSSSCG00000040570
PsAFvsSham	SIMAF	SHAM	CYLD	0.25798	5.50215e-28	2.16084e-32	0.485	0.358	1.33816	1.11892	11250	5076	ENSSSCG00000040286	http://www.genecards.org/cgi-bin/carddisp.pl?gene=CYLD	http://feb2023.archive.ensembl.org/Sus_scrofa/Gene/Summary?db=core;g=ENSSSCG00000040286
PsAFvsSham	SIMAF	SHAM	NCKAP1L	0.259009	3.6578e-30	1.43652e-34	0.529	0.391	1.22548	1.02396	11250	5076	ENSSSCG00000000295	http://www.genecards.org/cgi-bin/carddisp.pl?gene=NCKAP1L	http://feb2023.archive.ensembl.org/Sus_scrofa/Gene/Summary?db=core;g=ENSSSCG00000000295
PsAFvsSham	SIMAF	SHAM	RBX1	0.25944	1.57614e-38	6.18992e-43	0.653	0.503	1.80203	1.50532	11250	5076	ENSSSCG00000034230	http://www.genecards.org/cgi-bin/carddisp.pl?gene=RBX1	http://feb2023.archive.ensembl.org/Sus_scrofa/Gene/Summary?db=core;g=ENSSSCG00000034230
PsAFvsSham	SIMAF	SHAM	CTSC	0.260643	5.18333e-30	2.03563e-34	0.747	0.642	4.20148	3.50692	11250	5076	ENSSSCG00000014924	http://www.genecards.org/cgi-bin/carddisp.pl?gene=CTSC	http://feb2023.archive.ensembl.org/Sus_scrofa/Gene/Summary?db=core;g=ENSSSCG00000014924
PsAFvsSham	SIMAF	SHAM	SLC4A7	0.261236	2.04049e-31	8.01354e-36	0.382	0.263	0.925772	0.772316	11250	5076	ENSSSCG00000011218	http://www.genecards.org/cgi-bin/carddisp.pl?gene=SLC4A7	http://feb2023.archive.ensembl.org/Sus_scrofa/Gene/Summary?db=core;g=ENSSSCG00000011218
PsAFvsSham	SIMAF	SHAM	PHF20L1	0.261343	1.88681e-25	7.41001e-30	0.41	0.295	0.954479	0.79621	11250	5076	ENSSSCG00000005950	http://www.genecards.org/cgi-bin/carddisp.pl?gene=PHF20L1	http://feb2023.archive.ensembl.org/Sus_scrofa/Gene/Summary?db=core;g=ENSSSCG00000005950
PsAFvsSham	SIMAF	SHAM	SNX2	0.261549	1.08275e-26	4.25226e-31	0.619	0.492	1.82617	1.52325	11250	5076	ENSSSCG00000022790	http://www.genecards.org/cgi-bin/carddisp.pl?gene=SNX2	http://feb2023.archive.ensembl.org/Sus_scrofa/Gene/Summary?db=core;g=ENSSSCG00000022790
PsAFvsSham	SIMAF	SHAM	ST6GALNAC4	0.262192	1.76825e-53	6.9444e-58	0.403	0.245	0.773879	0.645153	11250	5076	ENSSSCG00000005628	http://www.genecards.org/cgi-bin/carddisp.pl?gene=ST6GALNAC4	http://feb2023.archive.ensembl.org/Sus_scrofa/Gene/Summary?db=core;g=ENSSSCG00000005628
PsAFvsSham	SIMAF	SHAM	VDAC2	0.262244	2.05193e-29	8.05848e-34	0.615	0.491	1.58714	1.32322	11250	5076	ENSSSCG00000010320	http://www.genecards.org/cgi-bin/carddisp.pl?gene=VDAC2	http://feb2023.archive.ensembl.org/Sus_scrofa/Gene/Summary?db=core;g=ENSSSCG00000010320
PsAFvsSham	SIMAF	SHAM	LXN	0.262343	6.65595e-29	2.61397e-33	0.315	0.206	0.538772	0.449069	11250	5076	ENSSSCG00000020984	http://www.genecards.org/cgi-bin/carddisp.pl?gene=LXN	http://feb2023.archive.ensembl.org/Sus_scrofa/Gene/Summary?db=core;g=ENSSSCG00000020984
PsAFvsSham	SIMAF	SHAM	ZMAT2	0.262431	2.49501e-40	9.79857e-45	0.492	0.338	1.0057	0.838311	11250	5076	ENSSSCG00000029158	http://www.genecards.org/cgi-bin/carddisp.pl?gene=ZMAT2	http://feb2023.archive.ensembl.org/Sus_scrofa/Gene/Summary?db=core;g=ENSSSCG00000029158
PsAFvsSham	SIMAF	SHAM	CDC42	0.263022	2.86407e-51	1.1248e-55	0.821	0.717	3.75183	3.12643	11250	5076	ENSSSCG00000003520	http://www.genecards.org/cgi-bin/carddisp.pl?gene=CDC42	http://feb2023.archive.ensembl.org/Sus_scrofa/Gene/Summary?db=core;g=ENSSSCG00000003520
PsAFvsSham	SIMAF	SHAM	PSMC6	0.263805	2.17459e-28	8.54018e-33	0.346	0.232	0.583457	0.485831	11250	5076	ENSSSCG00000005038	http://www.genecards.org/cgi-bin/carddisp.pl?gene=PSMC6	http://feb2023.archive.ensembl.org/Sus_scrofa/Gene/Summary?db=core;g=ENSSSCG00000005038
PsAFvsSham	SIMAF	SHAM	PSMB7	0.263921	4.6358e-31	1.8206e-35	0.445	0.313	0.775834	0.646008	11250	5076	ENSSSCG00000005590	http://www.genecards.org/cgi-bin/carddisp.pl?gene=PSMB7	http://feb2023.archive.ensembl.org/Sus_scrofa/Gene/Summary?db=core;g=ENSSSCG00000005590
PsAFvsSham	SIMAF	SHAM	RBM42	0.264158	7.35305e-33	2.88774e-37	0.381	0.255	0.648048	0.539496	11250	5076	ENSSSCG00000002905	http://www.genecards.org/cgi-bin/carddisp.pl?gene=RBM42	http://feb2023.archive.ensembl.org/Sus_scrofa/Gene/Summary?db=core;g=ENSSSCG00000002905
PsAFvsSham	SIMAF	SHAM	MAFB	0.265202	1.11503e-52	4.37904e-57	0.919	0.818	13.9372	11.5968	11250	5076	ENSSSCG00000058919	http://www.genecards.org/cgi-bin/carddisp.pl?gene=MAFB	http://feb2023.archive.ensembl.org/Sus_scrofa/Gene/Summary?db=core;g=ENSSSCG00000058919
PsAFvsSham	SIMAF	SHAM	C1ORF35	0.265586	1.3019e-34	5.11292e-39	0.501	0.362	1.15414	0.959958	11250	5076	ENSSSCG00000013991	http://www.genecards.org/cgi-bin/carddisp.pl?gene=C1ORF35	http://feb2023.archive.ensembl.org/Sus_scrofa/Gene/Summary?db=core;g=ENSSSCG00000013991
PsAFvsSham	SIMAF	SHAM	SZRD1	0.265992	2.85842e-31	1.12258e-35	0.486	0.349	0.995416	0.827692	11250	5076	ENSSSCG00000031083	http://www.genecards.org/cgi-bin/carddisp.pl?gene=SZRD1	http://feb2023.archive.ensembl.org/Sus_scrofa/Gene/Summary?db=core;g=ENSSSCG00000031083
PsAFvsSham	SIMAF	SHAM	S100A4	0.266149	1.25139e-33	4.91455e-38	0.599	0.466	14.2174	11.8222	11250	5076	ENSSSCG00000006578	http://www.genecards.org/cgi-bin/carddisp.pl?gene=S100A4	http://feb2023.archive.ensembl.org/Sus_scrofa/Gene/Summary?db=core;g=ENSSSCG00000006578
PsAFvsSham	SIMAF	SHAM	RAB5C	0.266702	2.18174e-33	8.56826e-38	0.608	0.469	1.54768	1.28634	11250	5076	ENSSSCG00000032467	http://www.genecards.org/cgi-bin/carddisp.pl?gene=RAB5C	http://feb2023.archive.ensembl.org/Sus_scrofa/Gene/Summary?db=core;g=ENSSSCG00000032467
PsAFvsSham	SIMAF	SHAM	SMIM19	0.267502	1.81362e-32	7.12257e-37	0.442	0.311	0.907838	0.75407	11250	5076	ENSSSCG00000031857	http://www.genecards.org/cgi-bin/carddisp.pl?gene=SMIM19	http://feb2023.archive.ensembl.org/Sus_scrofa/Gene/Summary?db=core;g=ENSSSCG00000031857
PsAFvsSham	SIMAF	SHAM	MYL12A	0.267791	2.30675e-43	9.05923e-48	0.812	0.707	4.23708	3.51915	11250	5076	ENSSSCG00000003691	http://www.genecards.org/cgi-bin/carddisp.pl?gene=MYL12A	http://feb2023.archive.ensembl.org/Sus_scrofa/Gene/Summary?db=core;g=ENSSSCG00000003691
PsAFvsSham	SIMAF	SHAM	CUTA	0.26793	6.5765e-29	2.58277e-33	0.328	0.218	0.511211	0.424442	11250	5076	ENSSSCG00000001512	http://www.genecards.org/cgi-bin/carddisp.pl?gene=CUTA	http://feb2023.archive.ensembl.org/Sus_scrofa/Gene/Summary?db=core;g=ENSSSCG00000001512
PsAFvsSham	SIMAF	SHAM	PLP2	0.268304	1.96781e-34	7.72811e-39	0.567	0.424	1.71057	1.42015	11250	5076	ENSSSCG00000012294	http://www.genecards.org/cgi-bin/carddisp.pl?gene=PLP2	http://feb2023.archive.ensembl.org/Sus_scrofa/Gene/Summary?db=core;g=ENSSSCG00000012294
PsAFvsSham	SIMAF	SHAM	RGS19	0.268391	2.37326e-43	9.32042e-48	0.743	0.601	2.57656	2.13905	11250	5076	ENSSSCG00000034841	http://www.genecards.org/cgi-bin/carddisp.pl?gene=RGS19	http://feb2023.archive.ensembl.org/Sus_scrofa/Gene/Summary?db=core;g=ENSSSCG00000034841
PsAFvsSham	SIMAF	SHAM	GLIPR1	0.26862	5.72761e-36	2.24938e-40	0.394	0.263	0.716064	0.594291	11250	5076	ENSSSCG00000000519	http://www.genecards.org/cgi-bin/carddisp.pl?gene=GLIPR1	http://feb2023.archive.ensembl.org/Sus_scrofa/Gene/Summary?db=core;g=ENSSSCG00000000519
PsAFvsSham	SIMAF	SHAM	PPP4R2	0.269035	4.69153e-28	1.84249e-32	0.458	0.329	0.939381	0.779445	11250	5076	ENSSSCG00000037216	http://www.genecards.org/cgi-bin/carddisp.pl?gene=PPP4R2	http://feb2023.archive.ensembl.org/Sus_scrofa/Gene/Summary?db=core;g=ENSSSCG00000037216
PsAFvsSham	SIMAF	SHAM	NPC2	0.269038	7.03406e-20	2.76246e-24	0.683	0.584	3.21459	2.66758	11250	5076	ENSSSCG00000002366	http://www.genecards.org/cgi-bin/carddisp.pl?gene=NPC2	http://feb2023.archive.ensembl.org/Sus_scrofa/Gene/Summary?db=core;g=ENSSSCG00000002366
PsAFvsSham	SIMAF	SHAM	ARHGEF2	0.269812	2.51985e-31	9.89614e-36	0.387	0.265	0.842033	0.698282	11250	5076	ENSSSCG00000006502	http://www.genecards.org/cgi-bin/carddisp.pl?gene=ARHGEF2	http://feb2023.archive.ensembl.org/Sus_scrofa/Gene/Summary?db=core;g=ENSSSCG00000006502
PsAFvsSham	SIMAF	SHAM	ENSSSCG00000005006	0.270092	1.32121e-45	5.18876e-50	0.835	0.773	6.08721	5.0478	11250	5076	ENSSSCG00000005006	http://www.genecards.org/cgi-bin/carddisp.pl?gene=ENSSSCG00000005006	http://feb2023.archive.ensembl.org/Sus_scrofa/Gene/Summary?db=core;g=ENSSSCG00000005006
PsAFvsSham	SIMAF	SHAM	ANXA7	0.270221	3.7526e-29	1.47375e-33	0.404	0.283	0.741201	0.614475	11250	5076	ENSSSCG00000010299	http://www.genecards.org/cgi-bin/carddisp.pl?gene=ANXA7	http://feb2023.archive.ensembl.org/Sus_scrofa/Gene/Summary?db=core;g=ENSSSCG00000010299
PsAFvsSham	SIMAF	SHAM	MAF1	0.270236	7.80123e-33	3.06375e-37	0.308	0.194	0.469622	0.38928	11250	5076	ENSSSCG00000005915	http://www.genecards.org/cgi-bin/carddisp.pl?gene=MAF1	http://feb2023.archive.ensembl.org/Sus_scrofa/Gene/Summary?db=core;g=ENSSSCG00000005915
PsAFvsSham	SIMAF	SHAM	ELL2	0.271871	5.04242e-39	1.98029e-43	0.756	0.615	5.1825	4.29225	11250	5076	ENSSSCG00000014168	http://www.genecards.org/cgi-bin/carddisp.pl?gene=ELL2	http://feb2023.archive.ensembl.org/Sus_scrofa/Gene/Summary?db=core;g=ENSSSCG00000014168
PsAFvsSham	SIMAF	SHAM	TMOD3	0.272102	4.38579e-42	1.72242e-46	0.509	0.353	1.17342	0.971598	11250	5076	ENSSSCG00000004626	http://www.genecards.org/cgi-bin/carddisp.pl?gene=TMOD3	http://feb2023.archive.ensembl.org/Sus_scrofa/Gene/Summary?db=core;g=ENSSSCG00000004626
PsAFvsSham	SIMAF	SHAM	PRDX5	0.272375	3.43703e-44	1.34981e-48	0.51	0.351	1.02328	0.847104	11250	5076	ENSSSCG00000013030	http://www.genecards.org/cgi-bin/carddisp.pl?gene=PRDX5	http://feb2023.archive.ensembl.org/Sus_scrofa/Gene/Summary?db=core;g=ENSSSCG00000013030
PsAFvsSham	SIMAF	SHAM	ENSSSCG00000051406	0.272605	4.53417e-35	1.78069e-39	0.347	0.227	0.781812	0.647079	11250	5076	ENSSSCG00000051406	http://www.genecards.org/cgi-bin/carddisp.pl?gene=ENSSSCG00000051406	http://feb2023.archive.ensembl.org/Sus_scrofa/Gene/Summary?db=core;g=ENSSSCG00000051406
PsAFvsSham	SIMAF	SHAM	MBOAT7	0.272616	2.44845e-26	9.61573e-31	0.335	0.227	0.612665	0.507051	11250	5076	ENSSSCG00000003267	http://www.genecards.org/cgi-bin/carddisp.pl?gene=MBOAT7	http://feb2023.archive.ensembl.org/Sus_scrofa/Gene/Summary?db=core;g=ENSSSCG00000003267
PsAFvsSham	SIMAF	SHAM	CYSTM1	0.272617	2.60917e-36	1.02469e-40	0.508	0.362	1.12946	0.934859	11250	5076	ENSSSCG00000014361	http://www.genecards.org/cgi-bin/carddisp.pl?gene=CYSTM1	http://feb2023.archive.ensembl.org/Sus_scrofa/Gene/Summary?db=core;g=ENSSSCG00000014361
PsAFvsSham	SIMAF	SHAM	AGTRAP	0.273161	7.25951e-35	2.851e-39	0.372	0.243	0.655259	0.542106	11250	5076	ENSSSCG00000022401	http://www.genecards.org/cgi-bin/carddisp.pl?gene=AGTRAP	http://feb2023.archive.ensembl.org/Sus_scrofa/Gene/Summary?db=core;g=ENSSSCG00000022401
PsAFvsSham	SIMAF	SHAM	HMGB2	0.273339	1.6522e-32	6.48864e-37	0.558	0.419	1.97511	1.63409	11250	5076	ENSSSCG00000009704	http://www.genecards.org/cgi-bin/carddisp.pl?gene=HMGB2	http://feb2023.archive.ensembl.org/Sus_scrofa/Gene/Summary?db=core;g=ENSSSCG00000009704
PsAFvsSham	SIMAF	SHAM	ARPC2	0.2737	1.40409e-67	5.51422e-72	0.888	0.835	7.41845	6.13638	11250	5076	ENSSSCG00000016185	http://www.genecards.org/cgi-bin/carddisp.pl?gene=ARPC2	http://feb2023.archive.ensembl.org/Sus_scrofa/Gene/Summary?db=core;g=ENSSSCG00000016185
PsAFvsSham	SIMAF	SHAM	RPL36A	0.273798	1.49033e-40	5.85293e-45	0.871	0.841	10.1582	8.40216	11250	5076	ENSSSCG00000039046	http://www.genecards.org/cgi-bin/carddisp.pl?gene=RPL36A	http://feb2023.archive.ensembl.org/Sus_scrofa/Gene/Summary?db=core;g=ENSSSCG00000039046
PsAFvsSham	SIMAF	SHAM	ARPC1A	0.273948	4.04372e-30	1.58808e-34	0.338	0.221	0.507041	0.419226	11250	5076	ENSSSCG00000007609	http://www.genecards.org/cgi-bin/carddisp.pl?gene=ARPC1A	http://feb2023.archive.ensembl.org/Sus_scrofa/Gene/Summary?db=core;g=ENSSSCG00000007609
PsAFvsSham	SIMAF	SHAM	LSM7	0.274281	8.6943e-35	3.41448e-39	0.399	0.27	0.754804	0.623996	11250	5076	ENSSSCG00000013463	http://www.genecards.org/cgi-bin/carddisp.pl?gene=LSM7	http://feb2023.archive.ensembl.org/Sus_scrofa/Gene/Summary?db=core;g=ENSSSCG00000013463
PsAFvsSham	SIMAF	SHAM	CORO1B	0.27504	2.74054e-37	1.07628e-41	0.497	0.352	1.21824	1.00666	11250	5076	ENSSSCG00000012920	http://www.genecards.org/cgi-bin/carddisp.pl?gene=CORO1B	http://feb2023.archive.ensembl.org/Sus_scrofa/Gene/Summary?db=core;g=ENSSSCG00000012920
PsAFvsSham	SIMAF	SHAM	VPS35	0.276009	7.2117e-34	2.83223e-38	0.364	0.24	0.614062	0.507013	11250	5076	ENSSSCG00000026239	http://www.genecards.org/cgi-bin/carddisp.pl?gene=VPS35	http://feb2023.archive.ensembl.org/Sus_scrofa/Gene/Summary?db=core;g=ENSSSCG00000026239
PsAFvsSham	SIMAF	SHAM	TIMM13	0.276646	8.57303e-39	3.36686e-43	0.462	0.316	0.9298	0.767434	11250	5076	ENSSSCG00000022757	http://www.genecards.org/cgi-bin/carddisp.pl?gene=TIMM13	http://feb2023.archive.ensembl.org/Sus_scrofa/Gene/Summary?db=core;g=ENSSSCG00000022757
PsAFvsSham	SIMAF	SHAM	ENSSSCG00000025499	0.276907	6.73362e-41	2.64447e-45	0.669	0.512	2.28523	1.88601	11250	5076	ENSSSCG00000025499	http://www.genecards.org/cgi-bin/carddisp.pl?gene=ENSSSCG00000025499	http://feb2023.archive.ensembl.org/Sus_scrofa/Gene/Summary?db=core;g=ENSSSCG00000025499
PsAFvsSham	SIMAF	SHAM	LASP1	0.277918	1.85869e-31	7.29957e-36	0.505	0.373	1.17548	0.969385	11250	5076	ENSSSCG00000040642	http://www.genecards.org/cgi-bin/carddisp.pl?gene=LASP1	http://feb2023.archive.ensembl.org/Sus_scrofa/Gene/Summary?db=core;g=ENSSSCG00000040642
PsAFvsSham	SIMAF	SHAM	BRI3	0.278123	1.62102e-38	6.36617e-43	0.573	0.423	1.39585	1.15098	11250	5076	ENSSSCG00000037605	http://www.genecards.org/cgi-bin/carddisp.pl?gene=BRI3	http://feb2023.archive.ensembl.org/Sus_scrofa/Gene/Summary?db=core;g=ENSSSCG00000037605
PsAFvsSham	SIMAF	SHAM	DDIT4	0.278441	2.86858e-29	1.12657e-33	0.826	0.739	8.22136	6.77823	11250	5076	ENSSSCG00000031888	http://www.genecards.org/cgi-bin/carddisp.pl?gene=DDIT4	http://feb2023.archive.ensembl.org/Sus_scrofa/Gene/Summary?db=core;g=ENSSSCG00000031888
PsAFvsSham	SIMAF	SHAM	ORMDL2	0.279046	2.99558e-34	1.17644e-38	0.408	0.275	0.707382	0.582855	11250	5076	ENSSSCG00000000365	http://www.genecards.org/cgi-bin/carddisp.pl?gene=ORMDL2	http://feb2023.archive.ensembl.org/Sus_scrofa/Gene/Summary?db=core;g=ENSSSCG00000000365
PsAFvsSham	SIMAF	SHAM	RNF149	0.279885	2.56071e-55	1.00566e-59	0.577	0.403	1.8934	1.55939	11250	5076	ENSSSCG00000008168	http://www.genecards.org/cgi-bin/carddisp.pl?gene=RNF149	http://feb2023.archive.ensembl.org/Sus_scrofa/Gene/Summary?db=core;g=ENSSSCG00000008168
PsAFvsSham	SIMAF	SHAM	PSMD11	0.280335	1.31885e-34	5.17947e-39	0.339	0.218	0.541725	0.445933	11250	5076	ENSSSCG00000017731	http://www.genecards.org/cgi-bin/carddisp.pl?gene=PSMD11	http://feb2023.archive.ensembl.org/Sus_scrofa/Gene/Summary?db=core;g=ENSSSCG00000017731
PsAFvsSham	SIMAF	SHAM	HNRNPD	0.280439	1.39895e-39	5.49403e-44	0.618	0.466	1.5454	1.27227	11250	5076	ENSSSCG00000009249	http://www.genecards.org/cgi-bin/carddisp.pl?gene=HNRNPD	http://feb2023.archive.ensembl.org/Sus_scrofa/Gene/Summary?db=core;g=ENSSSCG00000009249
PsAFvsSham	SIMAF	SHAM	VPS4B	0.281346	7.01161e-41	2.75365e-45	0.56	0.406	1.33697	1.09996	11250	5076	ENSSSCG00000004893	http://www.genecards.org/cgi-bin/carddisp.pl?gene=VPS4B	http://feb2023.archive.ensembl.org/Sus_scrofa/Gene/Summary?db=core;g=ENSSSCG00000004893
PsAFvsSham	SIMAF	SHAM	MCUB	0.281518	2.13806e-39	8.39673e-44	0.471	0.326	0.914459	0.752224	11250	5076	ENSSSCG00000009141	http://www.genecards.org/cgi-bin/carddisp.pl?gene=MCUB	http://feb2023.archive.ensembl.org/Sus_scrofa/Gene/Summary?db=core;g=ENSSSCG00000009141
PsAFvsSham	SIMAF	SHAM	BCL3	0.281543	6.65378e-23	2.61312e-27	0.303	0.207	0.567098	0.466434	11250	5076	ENSSSCG00000027426	http://www.genecards.org/cgi-bin/carddisp.pl?gene=BCL3	http://feb2023.archive.ensembl.org/Sus_scrofa/Gene/Summary?db=core;g=ENSSSCG00000027426
PsAFvsSham	SIMAF	SHAM	TMA7	0.282316	1.67614e-45	6.58265e-50	0.809	0.699	3.77129	3.10089	11250	5076	ENSSSCG00000011351	http://www.genecards.org/cgi-bin/carddisp.pl?gene=TMA7	http://feb2023.archive.ensembl.org/Sus_scrofa/Gene/Summary?db=core;g=ENSSSCG00000011351
PsAFvsSham	SIMAF	SHAM	PTPN6	0.282682	5.28004e-45	2.07361e-49	0.43	0.279	0.925535	0.760723	11250	5076	ENSSSCG00000025537	http://www.genecards.org/cgi-bin/carddisp.pl?gene=PTPN6	http://feb2023.archive.ensembl.org/Sus_scrofa/Gene/Summary?db=core;g=ENSSSCG00000025537
PsAFvsSham	SIMAF	SHAM	CHID1	0.282974	1.77429e-27	6.96812e-32	0.403	0.283	0.690088	0.567056	11250	5076	ENSSSCG00000012837	http://www.genecards.org/cgi-bin/carddisp.pl?gene=CHID1	http://feb2023.archive.ensembl.org/Sus_scrofa/Gene/Summary?db=core;g=ENSSSCG00000012837
PsAFvsSham	SIMAF	SHAM	MAPK1IP1L	0.283494	3.47977e-36	1.3666e-40	0.391	0.262	0.718907	0.590529	11250	5076	ENSSSCG00000005054	http://www.genecards.org/cgi-bin/carddisp.pl?gene=MAPK1IP1L	http://feb2023.archive.ensembl.org/Sus_scrofa/Gene/Summary?db=core;g=ENSSSCG00000005054
PsAFvsSham	SIMAF	SHAM	POLR2J.1	0.283544	1.60452e-33	6.3014e-38	0.409	0.278	0.706778	0.580544	11250	5076	ENSSSCG00000007688	http://www.genecards.org/cgi-bin/carddisp.pl?gene=POLR2J.1	http://feb2023.archive.ensembl.org/Sus_scrofa/Gene/Summary?db=core;g=ENSSSCG00000007688
PsAFvsSham	SIMAF	SHAM	HSPA9	0.283629	5.29713e-25	2.08032e-29	0.418	0.302	0.804983	0.661187	11250	5076	ENSSSCG00000014338	http://www.genecards.org/cgi-bin/carddisp.pl?gene=HSPA9	http://feb2023.archive.ensembl.org/Sus_scrofa/Gene/Summary?db=core;g=ENSSSCG00000014338
PsAFvsSham	SIMAF	SHAM	MAP1LC3B	0.284229	1.24836e-41	4.90264e-46	0.72	0.572	2.33513	1.91744	11250	5076	ENSSSCG00000002655	http://www.genecards.org/cgi-bin/carddisp.pl?gene=MAP1LC3B	http://feb2023.archive.ensembl.org/Sus_scrofa/Gene/Summary?db=core;g=ENSSSCG00000002655
PsAFvsSham	SIMAF	SHAM	ABHD17A	0.284641	1.59701e-39	6.27187e-44	0.389	0.251	0.64524	0.529583	11250	5076	ENSSSCG00000013442	http://www.genecards.org/cgi-bin/carddisp.pl?gene=ABHD17A	http://feb2023.archive.ensembl.org/Sus_scrofa/Gene/Summary?db=core;g=ENSSSCG00000013442
PsAFvsSham	SIMAF	SHAM	UBE2L3	0.284658	4.61136e-39	1.811e-43	0.59	0.441	1.3774	1.13063	11250	5076	ENSSSCG00000037143	http://www.genecards.org/cgi-bin/carddisp.pl?gene=UBE2L3	http://feb2023.archive.ensembl.org/Sus_scrofa/Gene/Summary?db=core;g=ENSSSCG00000037143
PsAFvsSham	SIMAF	SHAM	ENSSSCG00000001341	0.28549	2.43017e-74	9.54392e-79	0.947	0.921	19.5172	16.013	11250	5076	ENSSSCG00000001341	http://www.genecards.org/cgi-bin/carddisp.pl?gene=ENSSSCG00000001341	http://feb2023.archive.ensembl.org/Sus_scrofa/Gene/Summary?db=core;g=ENSSSCG00000001341
PsAFvsSham	SIMAF	SHAM	WTAP	0.286085	6.51769e-24	2.55967e-28	0.594	0.465	1.75484	1.43906	11250	5076	ENSSSCG00000004050	http://www.genecards.org/cgi-bin/carddisp.pl?gene=WTAP	http://feb2023.archive.ensembl.org/Sus_scrofa/Gene/Summary?db=core;g=ENSSSCG00000004050
PsAFvsSham	SIMAF	SHAM	ACTR2	0.286283	1.3479e-49	5.29357e-54	0.8	0.67	3.34166	2.74008	11250	5076	ENSSSCG00000008358	http://www.genecards.org/cgi-bin/carddisp.pl?gene=ACTR2	http://feb2023.archive.ensembl.org/Sus_scrofa/Gene/Summary?db=core;g=ENSSSCG00000008358
PsAFvsSham	SIMAF	SHAM	SRP19	0.286817	5.31847e-34	2.0887e-38	0.432	0.297	0.896548	0.734784	11250	5076	ENSSSCG00000026230	http://www.genecards.org/cgi-bin/carddisp.pl?gene=SRP19	http://feb2023.archive.ensembl.org/Sus_scrofa/Gene/Summary?db=core;g=ENSSSCG00000026230
PsAFvsSham	SIMAF	SHAM	VAPB	0.287037	3.22676e-23	1.26723e-27	0.491	0.365	1.14194	0.935793	11250	5076	ENSSSCG00000007514	http://www.genecards.org/cgi-bin/carddisp.pl?gene=VAPB	http://feb2023.archive.ensembl.org/Sus_scrofa/Gene/Summary?db=core;g=ENSSSCG00000007514
PsAFvsSham	SIMAF	SHAM	DPY30	0.287679	1.00978e-32	3.96566e-37	0.402	0.274	0.70014	0.573444	11250	5076	ENSSSCG00000008516	http://www.genecards.org/cgi-bin/carddisp.pl?gene=DPY30	http://feb2023.archive.ensembl.org/Sus_scrofa/Gene/Summary?db=core;g=ENSSSCG00000008516
PsAFvsSham	SIMAF	SHAM	PSMD13	0.288571	2.05562e-31	8.07298e-36	0.34	0.223	0.515303	0.421761	11250	5076	ENSSSCG00000014559	http://www.genecards.org/cgi-bin/carddisp.pl?gene=PSMD13	http://feb2023.archive.ensembl.org/Sus_scrofa/Gene/Summary?db=core;g=ENSSSCG00000014559
PsAFvsSham	SIMAF	SHAM	DNAJC8	0.288731	1.22097e-31	4.79506e-36	0.545	0.411	1.30895	1.07141	11250	5076	ENSSSCG00000038907	http://www.genecards.org/cgi-bin/carddisp.pl?gene=DNAJC8	http://feb2023.archive.ensembl.org/Sus_scrofa/Gene/Summary?db=core;g=ENSSSCG00000038907
PsAFvsSham	SIMAF	SHAM	MS4A4A	0.288815	1.19435e-38	4.69054e-43	0.346	0.22	0.87522	0.716308	11250	5076	ENSSSCG00000051873	http://www.genecards.org/cgi-bin/carddisp.pl?gene=MS4A4A	http://feb2023.archive.ensembl.org/Sus_scrofa/Gene/Summary?db=core;g=ENSSSCG00000051873
PsAFvsSham	SIMAF	SHAM	HIKESHI	0.289036	3.94141e-34	1.5479e-38	0.394	0.264	0.650895	0.5326	11250	5076	ENSSSCG00000021210	http://www.genecards.org/cgi-bin/carddisp.pl?gene=HIKESHI	http://feb2023.archive.ensembl.org/Sus_scrofa/Gene/Summary?db=core;g=ENSSSCG00000021210
PsAFvsSham	SIMAF	SHAM	AAMP	0.289488	3.53589e-35	1.38864e-39	0.401	0.268	0.697955	0.570937	11250	5076	ENSSSCG00000016189	http://www.genecards.org/cgi-bin/carddisp.pl?gene=AAMP	http://feb2023.archive.ensembl.org/Sus_scrofa/Gene/Summary?db=core;g=ENSSSCG00000016189
PsAFvsSham	SIMAF	SHAM	COPS3	0.290472	5.39487e-31	2.11871e-35	0.303	0.193	0.428506	0.350237	11250	5076	ENSSSCG00000018051	http://www.genecards.org/cgi-bin/carddisp.pl?gene=COPS3	http://feb2023.archive.ensembl.org/Sus_scrofa/Gene/Summary?db=core;g=ENSSSCG00000018051
PsAFvsSham	SIMAF	SHAM	DCTN3	0.290802	8.55047e-39	3.358e-43	0.405	0.268	0.666602	0.544788	11250	5076	ENSSSCG00000010972	http://www.genecards.org/cgi-bin/carddisp.pl?gene=DCTN3	http://feb2023.archive.ensembl.org/Sus_scrofa/Gene/Summary?db=core;g=ENSSSCG00000010972
PsAFvsSham	SIMAF	SHAM	ENSSSCG00000024263	0.291668	7.5887e-130	2.98029e-134	0.974	0.954	18.9231	15.4593	11250	5076	ENSSSCG00000024263	http://www.genecards.org/cgi-bin/carddisp.pl?gene=ENSSSCG00000024263	http://feb2023.archive.ensembl.org/Sus_scrofa/Gene/Summary?db=core;g=ENSSSCG00000024263
PsAFvsSham	SIMAF	SHAM	DPYD	0.292066	2.81744e-32	1.10648e-36	0.354	0.235	0.65939	0.53842	11250	5076	ENSSSCG00000006878	http://www.genecards.org/cgi-bin/carddisp.pl?gene=DPYD	http://feb2023.archive.ensembl.org/Sus_scrofa/Gene/Summary?db=core;g=ENSSSCG00000006878
PsAFvsSham	SIMAF	SHAM	CD163	0.292295	4.00797e-40	1.57403e-44	0.693	0.536	6.63962	5.4218	11250	5076	ENSSSCG00000033146	http://www.genecards.org/cgi-bin/carddisp.pl?gene=CD163	http://feb2023.archive.ensembl.org/Sus_scrofa/Gene/Summary?db=core;g=ENSSSCG00000033146
PsAFvsSham	SIMAF	SHAM	PRDX1	0.294218	1.49462e-37	5.86978e-42	0.782	0.718	4.33279	3.53332	11250	5076	ENSSSCG00000003914	http://www.genecards.org/cgi-bin/carddisp.pl?gene=PRDX1	http://feb2023.archive.ensembl.org/Sus_scrofa/Gene/Summary?db=core;g=ENSSSCG00000003914
PsAFvsSham	SIMAF	SHAM	CIB1	0.294316	7.48473e-43	2.93945e-47	0.603	0.449	1.48879	1.21392	11250	5076	ENSSSCG00000001858	http://www.genecards.org/cgi-bin/carddisp.pl?gene=CIB1	http://feb2023.archive.ensembl.org/Sus_scrofa/Gene/Summary?db=core;g=ENSSSCG00000001858
PsAFvsSham	SIMAF	SHAM	PSMB6	0.294321	4.71518e-43	1.85178e-47	0.6	0.455	1.40923	1.14904	11250	5076	ENSSSCG00000017913	http://www.genecards.org/cgi-bin/carddisp.pl?gene=PSMB6	http://feb2023.archive.ensembl.org/Sus_scrofa/Gene/Summary?db=core;g=ENSSSCG00000017913
PsAFvsSham	SIMAF	SHAM	CSNK2B	0.294402	1.27988e-39	5.02643e-44	0.487	0.337	0.916876	0.747505	11250	5076	ENSSSCG00000001414	http://www.genecards.org/cgi-bin/carddisp.pl?gene=CSNK2B	http://feb2023.archive.ensembl.org/Sus_scrofa/Gene/Summary?db=core;g=ENSSSCG00000001414
PsAFvsSham	SIMAF	SHAM	MRPL20	0.294879	2.33942e-33	9.18752e-38	0.433	0.299	0.775504	0.63202	11250	5076	ENSSSCG00000033374	http://www.genecards.org/cgi-bin/carddisp.pl?gene=MRPL20	http://feb2023.archive.ensembl.org/Sus_scrofa/Gene/Summary?db=core;g=ENSSSCG00000033374
PsAFvsSham	SIMAF	SHAM	ATP2A2	0.295015	8.01705e-27	3.14851e-31	0.317	0.212	0.604496	0.492578	11250	5076	ENSSSCG00000034386	http://www.genecards.org/cgi-bin/carddisp.pl?gene=ATP2A2	http://feb2023.archive.ensembl.org/Sus_scrofa/Gene/Summary?db=core;g=ENSSSCG00000034386
PsAFvsSham	SIMAF	SHAM	OSTF1	0.295444	6.45959e-61	2.53685e-65	0.825	0.716	3.94463	3.21405	11250	5076	ENSSSCG00000005273	http://www.genecards.org/cgi-bin/carddisp.pl?gene=OSTF1	http://feb2023.archive.ensembl.org/Sus_scrofa/Gene/Summary?db=core;g=ENSSSCG00000005273
PsAFvsSham	SIMAF	SHAM	DARS1	0.295675	8.72291e-28	3.42572e-32	0.362	0.249	0.637	0.518834	11250	5076	ENSSSCG00000015689	http://www.genecards.org/cgi-bin/carddisp.pl?gene=DARS1	http://feb2023.archive.ensembl.org/Sus_scrofa/Gene/Summary?db=core;g=ENSSSCG00000015689
PsAFvsSham	SIMAF	SHAM	HYPK	0.295839	4.14119e-40	1.62636e-44	0.553	0.403	1.24637	1.01517	11250	5076	ENSSSCG00000054394	http://www.genecards.org/cgi-bin/carddisp.pl?gene=HYPK	http://feb2023.archive.ensembl.org/Sus_scrofa/Gene/Summary?db=core;g=ENSSSCG00000054394
PsAFvsSham	SIMAF	SHAM	CCT7	0.29601	5.12401e-39	2.01233e-43	0.487	0.339	0.93197	0.758967	11250	5076	ENSSSCG00000008303	http://www.genecards.org/cgi-bin/carddisp.pl?gene=CCT7	http://feb2023.archive.ensembl.org/Sus_scrofa/Gene/Summary?db=core;g=ENSSSCG00000008303
PsAFvsSham	SIMAF	SHAM	PPIA	0.297041	1.26525e-80	4.96896e-85	0.907	0.872	10.1043	8.22396	11250	5076	ENSSSCG00000016737	http://www.genecards.org/cgi-bin/carddisp.pl?gene=PPIA	http://feb2023.archive.ensembl.org/Sus_scrofa/Gene/Summary?db=core;g=ENSSSCG00000016737
PsAFvsSham	SIMAF	SHAM	FTH1	0.297909	7.83746e-64	3.07798e-68	0.992	0.989	106.319	86.4827	11250	5076	ENSSSCG00000014540	http://www.genecards.org/cgi-bin/carddisp.pl?gene=FTH1	http://feb2023.archive.ensembl.org/Sus_scrofa/Gene/Summary?db=core;g=ENSSSCG00000014540
PsAFvsSham	SIMAF	SHAM	MIF4GD	0.298848	2.62717e-35	1.03176e-39	0.311	0.194	0.478891	0.389166	11250	5076	ENSSSCG00000017209	http://www.genecards.org/cgi-bin/carddisp.pl?gene=MIF4GD	http://feb2023.archive.ensembl.org/Sus_scrofa/Gene/Summary?db=core;g=ENSSSCG00000017209
PsAFvsSham	SIMAF	SHAM	TFEC	0.298937	2.65645e-43	1.04326e-47	0.345	0.213	0.717224	0.582872	11250	5076	ENSSSCG00000038138	http://www.genecards.org/cgi-bin/carddisp.pl?gene=TFEC	http://feb2023.archive.ensembl.org/Sus_scrofa/Gene/Summary?db=core;g=ENSSSCG00000038138
PsAFvsSham	SIMAF	SHAM	MANF	0.299193	2.87017e-26	1.12719e-30	0.447	0.331	0.986596	0.801689	11250	5076	ENSSSCG00000032914	http://www.genecards.org/cgi-bin/carddisp.pl?gene=MANF	http://feb2023.archive.ensembl.org/Sus_scrofa/Gene/Summary?db=core;g=ENSSSCG00000032914
PsAFvsSham	SIMAF	SHAM	AGFG1	0.299646	4.76616e-24	1.8718e-28	0.338	0.236	0.616324	0.500608	11250	5076	ENSSSCG00000016248	http://www.genecards.org/cgi-bin/carddisp.pl?gene=AGFG1	http://feb2023.archive.ensembl.org/Sus_scrofa/Gene/Summary?db=core;g=ENSSSCG00000016248
PsAFvsSham	SIMAF	SHAM	PLIN2	0.300225	3.14002e-22	1.23317e-26	0.54	0.437	2.54948	2.07038	11250	5076	ENSSSCG00000035863	http://www.genecards.org/cgi-bin/carddisp.pl?gene=PLIN2	http://feb2023.archive.ensembl.org/Sus_scrofa/Gene/Summary?db=core;g=ENSSSCG00000035863
PsAFvsSham	SIMAF	SHAM	TMSB10	0.300773	2.67113e-71	1.04903e-75	0.997	0.994	143.179	116.235	11250	5076	ENSSSCG00000008245	http://www.genecards.org/cgi-bin/carddisp.pl?gene=TMSB10	http://feb2023.archive.ensembl.org/Sus_scrofa/Gene/Summary?db=core;g=ENSSSCG00000008245
PsAFvsSham	SIMAF	SHAM	NEDD8	0.301335	3.43949e-38	1.35078e-42	0.572	0.427	1.27569	1.0351	11250	5076	ENSSSCG00000031938	http://www.genecards.org/cgi-bin/carddisp.pl?gene=NEDD8	http://feb2023.archive.ensembl.org/Sus_scrofa/Gene/Summary?db=core;g=ENSSSCG00000031938
PsAFvsSham	SIMAF	SHAM	CD80	0.30156	6.48127e-42	2.54537e-46	0.494	0.345	1.61706	1.31191	11250	5076	ENSSSCG00000011899	http://www.genecards.org/cgi-bin/carddisp.pl?gene=CD80	http://feb2023.archive.ensembl.org/Sus_scrofa/Gene/Summary?db=core;g=ENSSSCG00000011899
PsAFvsSham	SIMAF	SHAM	GPX4	0.302826	5.61169e-39	2.20386e-43	0.606	0.473	1.80447	1.46269	11250	5076	ENSSSCG00000024052	http://www.genecards.org/cgi-bin/carddisp.pl?gene=GPX4	http://feb2023.archive.ensembl.org/Sus_scrofa/Gene/Summary?db=core;g=ENSSSCG00000024052
PsAFvsSham	SIMAF	SHAM	SFT2D1	0.303391	4.64197e-54	1.82302e-58	0.667	0.505	1.90504	1.54362	11250	5076	ENSSSCG00000004020	http://www.genecards.org/cgi-bin/carddisp.pl?gene=SFT2D1	http://feb2023.archive.ensembl.org/Sus_scrofa/Gene/Summary?db=core;g=ENSSSCG00000004020
PsAFvsSham	SIMAF	SHAM	UTP11	0.303452	4.93736e-33	1.93903e-37	0.365	0.242	0.642382	0.520405	11250	5076	ENSSSCG00000003645	http://www.genecards.org/cgi-bin/carddisp.pl?gene=UTP11	http://feb2023.archive.ensembl.org/Sus_scrofa/Gene/Summary?db=core;g=ENSSSCG00000003645
PsAFvsSham	SIMAF	SHAM	NDUFB4	0.303839	1.20497e-56	4.73225e-61	0.791	0.674	3.24361	2.62751	11250	5076	ENSSSCG00000031913	http://www.genecards.org/cgi-bin/carddisp.pl?gene=NDUFB4	http://feb2023.archive.ensembl.org/Sus_scrofa/Gene/Summary?db=core;g=ENSSSCG00000031913
PsAFvsSham	SIMAF	SHAM	TOMM7	0.30396	6.62495e-38	2.60179e-42	0.441	0.301	0.812686	0.658171	11250	5076	ENSSSCG00000015384	http://www.genecards.org/cgi-bin/carddisp.pl?gene=TOMM7	http://feb2023.archive.ensembl.org/Sus_scrofa/Gene/Summary?db=core;g=ENSSSCG00000015384
PsAFvsSham	SIMAF	SHAM	MRPL23	0.304191	5.15054e-40	2.02276e-44	0.573	0.423	1.29945	1.05229	11250	5076	ENSSSCG00000038364	http://www.genecards.org/cgi-bin/carddisp.pl?gene=MRPL23	http://feb2023.archive.ensembl.org/Sus_scrofa/Gene/Summary?db=core;g=ENSSSCG00000038364
PsAFvsSham	SIMAF	SHAM	PRICKLE4	0.304717	1.20463e-51	4.73091e-56	0.698	0.549	2.17525	1.76096	11250	5076	ENSSSCG00000050940	http://www.genecards.org/cgi-bin/carddisp.pl?gene=PRICKLE4	http://feb2023.archive.ensembl.org/Sus_scrofa/Gene/Summary?db=core;g=ENSSSCG00000050940
PsAFvsSham	SIMAF	SHAM	DYNC1LI1	0.305246	4.99306e-36	1.96091e-40	0.4	0.267	0.746198	0.603776	11250	5076	ENSSSCG00000011233	http://www.genecards.org/cgi-bin/carddisp.pl?gene=DYNC1LI1	http://feb2023.archive.ensembl.org/Sus_scrofa/Gene/Summary?db=core;g=ENSSSCG00000011233
PsAFvsSham	SIMAF	SHAM	RAC1	0.305435	1.95936e-68	7.69491e-73	0.911	0.853	8.26489	6.68781	11250	5076	ENSSSCG00000035090	http://www.genecards.org/cgi-bin/carddisp.pl?gene=RAC1	http://feb2023.archive.ensembl.org/Sus_scrofa/Gene/Summary?db=core;g=ENSSSCG00000035090
PsAFvsSham	SIMAF	SHAM	PRMT1	0.305627	5.23609e-36	2.05635e-40	0.451	0.314	0.881488	0.713078	11250	5076	ENSSSCG00000003189	http://www.genecards.org/cgi-bin/carddisp.pl?gene=PRMT1	http://feb2023.archive.ensembl.org/Sus_scrofa/Gene/Summary?db=core;g=ENSSSCG00000003189
PsAFvsSham	SIMAF	SHAM	ARPC5	0.30578	4.74455e-61	1.86331e-65	0.782	0.67	3.49682	2.82882	11250	5076	ENSSSCG00000015560	http://www.genecards.org/cgi-bin/carddisp.pl?gene=ARPC5	http://feb2023.archive.ensembl.org/Sus_scrofa/Gene/Summary?db=core;g=ENSSSCG00000015560
PsAFvsSham	SIMAF	SHAM	SELENOF	0.306519	1.3365e-39	5.24878e-44	0.62	0.473	1.49859	1.21162	11250	5076	ENSSSCG00000030125	http://www.genecards.org/cgi-bin/carddisp.pl?gene=SELENOF	http://feb2023.archive.ensembl.org/Sus_scrofa/Gene/Summary?db=core;g=ENSSSCG00000030125
PsAFvsSham	SIMAF	SHAM	P4HA1	0.306906	2.51544e-33	9.8788e-38	0.518	0.378	1.41386	1.1428	11250	5076	ENSSSCG00000010292	http://www.genecards.org/cgi-bin/carddisp.pl?gene=P4HA1	http://feb2023.archive.ensembl.org/Sus_scrofa/Gene/Summary?db=core;g=ENSSSCG00000010292
PsAFvsSham	SIMAF	SHAM	EMC3	0.307287	3.6967e-34	1.45179e-38	0.382	0.255	0.660983	0.534055	11250	5076	ENSSSCG00000011562	http://www.genecards.org/cgi-bin/carddisp.pl?gene=EMC3	http://feb2023.archive.ensembl.org/Sus_scrofa/Gene/Summary?db=core;g=ENSSSCG00000011562
PsAFvsSham	SIMAF	SHAM	NAA20	0.307893	1.24645e-39	4.89514e-44	0.415	0.276	0.757149	0.611516	11250	5076	ENSSSCG00000028132	http://www.genecards.org/cgi-bin/carddisp.pl?gene=NAA20	http://feb2023.archive.ensembl.org/Sus_scrofa/Gene/Summary?db=core;g=ENSSSCG00000028132
PsAFvsSham	SIMAF	SHAM	ENSSSCG00000007646	0.309271	7.24893e-58	2.84685e-62	0.737	0.593	2.58071	2.08264	11250	5076	ENSSSCG00000007646	http://www.genecards.org/cgi-bin/carddisp.pl?gene=ENSSSCG00000007646	http://feb2023.archive.ensembl.org/Sus_scrofa/Gene/Summary?db=core;g=ENSSSCG00000007646
PsAFvsSham	SIMAF	SHAM	FAM120A	0.309512	7.03772e-36	2.7639e-40	0.375	0.247	0.683037	0.551027	11250	5076	ENSSSCG00000008079	http://www.genecards.org/cgi-bin/carddisp.pl?gene=FAM120A	http://feb2023.archive.ensembl.org/Sus_scrofa/Gene/Summary?db=core;g=ENSSSCG00000008079
PsAFvsSham	SIMAF	SHAM	CCT5	0.309953	8.9092e-36	3.49888e-40	0.499	0.36	1.0372	0.836553	11250	5076	ENSSSCG00000024126	http://www.genecards.org/cgi-bin/carddisp.pl?gene=CCT5	http://feb2023.archive.ensembl.org/Sus_scrofa/Gene/Summary?db=core;g=ENSSSCG00000024126
PsAFvsSham	SIMAF	SHAM	FAM107B	0.310245	1.55266e-24	6.09772e-29	0.39	0.283	1.21736	0.981681	11250	5076	ENSSSCG00000039658	http://www.genecards.org/cgi-bin/carddisp.pl?gene=FAM107B	http://feb2023.archive.ensembl.org/Sus_scrofa/Gene/Summary?db=core;g=ENSSSCG00000039658
PsAFvsSham	SIMAF	SHAM	TMEM208	0.310771	6.32923e-39	2.48566e-43	0.395	0.259	0.643804	0.518916	11250	5076	ENSSSCG00000002790	http://www.genecards.org/cgi-bin/carddisp.pl?gene=TMEM208	http://feb2023.archive.ensembl.org/Sus_scrofa/Gene/Summary?db=core;g=ENSSSCG00000002790
PsAFvsSham	SIMAF	SHAM	PRDX4	0.311192	1.24685e-30	4.8967e-35	0.444	0.319	0.915019	0.737358	11250	5076	ENSSSCG00000012171	http://www.genecards.org/cgi-bin/carddisp.pl?gene=PRDX4	http://feb2023.archive.ensembl.org/Sus_scrofa/Gene/Summary?db=core;g=ENSSSCG00000012171
PsAFvsSham	SIMAF	SHAM	RAB5IF	0.311326	2.38133e-38	9.35214e-43	0.433	0.295	0.771354	0.621509	11250	5076	ENSSSCG00000039201	http://www.genecards.org/cgi-bin/carddisp.pl?gene=RAB5IF	http://feb2023.archive.ensembl.org/Sus_scrofa/Gene/Summary?db=core;g=ENSSSCG00000039201
PsAFvsSham	SIMAF	SHAM	SLC16A7	0.312152	1.5146e-40	5.94826e-45	0.343	0.215	0.766521	0.617261	11250	5076	ENSSSCG00000000456	http://www.genecards.org/cgi-bin/carddisp.pl?gene=SLC16A7	http://feb2023.archive.ensembl.org/Sus_scrofa/Gene/Summary?db=core;g=ENSSSCG00000000456
PsAFvsSham	SIMAF	SHAM	WDR83OS	0.312405	9.23214e-49	3.62571e-53	0.621	0.46	1.54551	1.24447	11250	5076	ENSSSCG00000013721	http://www.genecards.org/cgi-bin/carddisp.pl?gene=WDR83OS	http://feb2023.archive.ensembl.org/Sus_scrofa/Gene/Summary?db=core;g=ENSSSCG00000013721
PsAFvsSham	SIMAF	SHAM	ECHS1	0.312477	4.40563e-41	1.73021e-45	0.653	0.518	1.86727	1.5035	11250	5076	ENSSSCG00000038086	http://www.genecards.org/cgi-bin/carddisp.pl?gene=ECHS1	http://feb2023.archive.ensembl.org/Sus_scrofa/Gene/Summary?db=core;g=ENSSSCG00000038086
PsAFvsSham	SIMAF	SHAM	RANBP1	0.314387	2.89954e-36	1.13873e-40	0.5	0.362	1.08002	0.868421	11250	5076	ENSSSCG00000038308	http://www.genecards.org/cgi-bin/carddisp.pl?gene=RANBP1	http://feb2023.archive.ensembl.org/Sus_scrofa/Gene/Summary?db=core;g=ENSSSCG00000038308
PsAFvsSham	SIMAF	SHAM	EMG1	0.315276	2.42876e-29	9.53837e-34	0.33	0.219	0.540732	0.434459	11250	5076	ENSSSCG00000026812	http://www.genecards.org/cgi-bin/carddisp.pl?gene=EMG1	http://feb2023.archive.ensembl.org/Sus_scrofa/Gene/Summary?db=core;g=ENSSSCG00000026812
PsAFvsSham	SIMAF	SHAM	DDOST	0.315397	2.02116e-37	7.93763e-42	0.481	0.345	0.933117	0.749755	11250	5076	ENSSSCG00000003505	http://www.genecards.org/cgi-bin/carddisp.pl?gene=DDOST	http://feb2023.archive.ensembl.org/Sus_scrofa/Gene/Summary?db=core;g=ENSSSCG00000003505
PsAFvsSham	SIMAF	SHAM	SH3GLB1	0.315614	8.87687e-51	3.48618e-55	0.754	0.623	2.74396	2.20467	11250	5076	ENSSSCG00000006930	http://www.genecards.org/cgi-bin/carddisp.pl?gene=SH3GLB1	http://feb2023.archive.ensembl.org/Sus_scrofa/Gene/Summary?db=core;g=ENSSSCG00000006930
PsAFvsSham	SIMAF	SHAM	RASSF2	0.317192	1.36551e-18	5.36274e-23	0.33	0.238	0.746152	0.598759	11250	5076	ENSSSCG00000032601	http://www.genecards.org/cgi-bin/carddisp.pl?gene=RASSF2	http://feb2023.archive.ensembl.org/Sus_scrofa/Gene/Summary?db=core;g=ENSSSCG00000032601
PsAFvsSham	SIMAF	SHAM	EDEM1	0.317394	1.23475e-29	4.84917e-34	0.414	0.291	0.90233	0.724011	11250	5076	ENSSSCG00000034197	http://www.genecards.org/cgi-bin/carddisp.pl?gene=EDEM1	http://feb2023.archive.ensembl.org/Sus_scrofa/Gene/Summary?db=core;g=ENSSSCG00000034197
PsAFvsSham	SIMAF	SHAM	MYDGF	0.318267	1.48642e-34	5.83757e-39	0.34	0.22	0.54999	0.440984	11250	5076	ENSSSCG00000034898	http://www.genecards.org/cgi-bin/carddisp.pl?gene=MYDGF	http://feb2023.archive.ensembl.org/Sus_scrofa/Gene/Summary?db=core;g=ENSSSCG00000034898
PsAFvsSham	SIMAF	SHAM	HACD4	0.318413	4.58696e-47	1.80142e-51	0.434	0.28	0.873944	0.700735	11250	5076	ENSSSCG00000005164	http://www.genecards.org/cgi-bin/carddisp.pl?gene=HACD4	http://feb2023.archive.ensembl.org/Sus_scrofa/Gene/Summary?db=core;g=ENSSSCG00000005164
PsAFvsSham	SIMAF	SHAM	ERH	0.320468	1.53818e-36	6.04082e-41	0.614	0.486	1.63904	1.31243	11250	5076	ENSSSCG00000002307	http://www.genecards.org/cgi-bin/carddisp.pl?gene=ERH	http://feb2023.archive.ensembl.org/Sus_scrofa/Gene/Summary?db=core;g=ENSSSCG00000002307
PsAFvsSham	SIMAF	SHAM	COPB1	0.320856	1.39948e-32	5.49612e-37	0.35	0.232	0.618021	0.494659	11250	5076	ENSSSCG00000013392	http://www.genecards.org/cgi-bin/carddisp.pl?gene=COPB1	http://feb2023.archive.ensembl.org/Sus_scrofa/Gene/Summary?db=core;g=ENSSSCG00000013392
PsAFvsSham	SIMAF	SHAM	CLTB	0.321677	9.99737e-41	3.92623e-45	0.417	0.275	0.746628	0.597281	11250	5076	ENSSSCG00000054091	http://www.genecards.org/cgi-bin/carddisp.pl?gene=CLTB	http://feb2023.archive.ensembl.org/Sus_scrofa/Gene/Summary?db=core;g=ENSSSCG00000054091
PsAFvsSham	SIMAF	SHAM	PSMD7	0.322037	6.22742e-32	2.44567e-36	0.321	0.209	0.535386	0.428151	11250	5076	ENSSSCG00000032908	http://www.genecards.org/cgi-bin/carddisp.pl?gene=PSMD7	http://feb2023.archive.ensembl.org/Sus_scrofa/Gene/Summary?db=core;g=ENSSSCG00000032908
PsAFvsSham	SIMAF	SHAM	VIM	0.322093	2.23048e-42	8.75969e-47	0.941	0.926	41.7707	33.4126	11250	5076	ENSSSCG00000011033	http://www.genecards.org/cgi-bin/carddisp.pl?gene=VIM	http://feb2023.archive.ensembl.org/Sus_scrofa/Gene/Summary?db=core;g=ENSSSCG00000011033
PsAFvsSham	SIMAF	SHAM	AP1S2	0.32299	3.85807e-41	1.51517e-45	0.597	0.455	1.60856	1.28578	11250	5076	ENSSSCG00000036074	http://www.genecards.org/cgi-bin/carddisp.pl?gene=AP1S2	http://feb2023.archive.ensembl.org/Sus_scrofa/Gene/Summary?db=core;g=ENSSSCG00000036074
PsAFvsSham	SIMAF	SHAM	TMEM30A	0.323392	1.56924e-43	6.16282e-48	0.404	0.262	0.697643	0.557422	11250	5076	ENSSSCG00000033155	http://www.genecards.org/cgi-bin/carddisp.pl?gene=TMEM30A	http://feb2023.archive.ensembl.org/Sus_scrofa/Gene/Summary?db=core;g=ENSSSCG00000033155
PsAFvsSham	SIMAF	SHAM	DDA1	0.323603	7.40687e-26	2.90888e-30	0.321	0.218	0.566156	0.452273	11250	5076	ENSSSCG00000031251	http://www.genecards.org/cgi-bin/carddisp.pl?gene=DDA1	http://feb2023.archive.ensembl.org/Sus_scrofa/Gene/Summary?db=core;g=ENSSSCG00000031251
PsAFvsSham	SIMAF	SHAM	HIGD2A	0.323757	7.553e-43	2.96627e-47	0.486	0.334	0.942167	0.752652	11250	5076	ENSSSCG00000029179	http://www.genecards.org/cgi-bin/carddisp.pl?gene=HIGD2A	http://feb2023.archive.ensembl.org/Sus_scrofa/Gene/Summary?db=core;g=ENSSSCG00000029179
PsAFvsSham	SIMAF	SHAM	STX11	0.323793	3.87855e-69	1.52321e-73	0.764	0.614	5.45602	4.35905	11250	5076	ENSSSCG00000004125	http://www.genecards.org/cgi-bin/carddisp.pl?gene=STX11	http://feb2023.archive.ensembl.org/Sus_scrofa/Gene/Summary?db=core;g=ENSSSCG00000004125
PsAFvsSham	SIMAF	SHAM	HDAC1	0.323796	1.29361e-33	5.08036e-38	0.388	0.261	0.702136	0.560856	11250	5076	ENSSSCG00000003613	http://www.genecards.org/cgi-bin/carddisp.pl?gene=HDAC1	http://feb2023.archive.ensembl.org/Sus_scrofa/Gene/Summary?db=core;g=ENSSSCG00000003613
PsAFvsSham	SIMAF	SHAM	BCL10	0.324194	4.43745e-32	1.74271e-36	0.434	0.309	0.937988	0.749087	11250	5076	ENSSSCG00000025691	http://www.genecards.org/cgi-bin/carddisp.pl?gene=BCL10	http://feb2023.archive.ensembl.org/Sus_scrofa/Gene/Summary?db=core;g=ENSSSCG00000025691
PsAFvsSham	SIMAF	SHAM	TGFBI	0.325387	1.32728e-23	5.21259e-28	0.554	0.441	1.74102	1.38935	11250	5076	ENSSSCG00000014316	http://www.genecards.org/cgi-bin/carddisp.pl?gene=TGFBI	http://feb2023.archive.ensembl.org/Sus_scrofa/Gene/Summary?db=core;g=ENSSSCG00000014316
PsAFvsSham	SIMAF	SHAM	RAB1A	0.325538	6.63677e-48	2.60644e-52	0.514	0.354	1.18455	0.945142	11250	5076	ENSSSCG00000008359	http://www.genecards.org/cgi-bin/carddisp.pl?gene=RAB1A	http://feb2023.archive.ensembl.org/Sus_scrofa/Gene/Summary?db=core;g=ENSSSCG00000008359
PsAFvsSham	SIMAF	SHAM	GIMAP1	0.325573	3.43397e-109	1.34861e-113	0.98	0.932	30.8473	24.6154	11250	5076	ENSSSCG00000033909	http://www.genecards.org/cgi-bin/carddisp.pl?gene=GIMAP1	http://feb2023.archive.ensembl.org/Sus_scrofa/Gene/Summary?db=core;g=ENSSSCG00000033909
PsAFvsSham	SIMAF	SHAM	BTF3L4	0.325798	1.30082e-34	5.10866e-39	0.319	0.203	0.488584	0.389694	11250	5076	ENSSSCG00000038762	http://www.genecards.org/cgi-bin/carddisp.pl?gene=BTF3L4	http://feb2023.archive.ensembl.org/Sus_scrofa/Gene/Summary?db=core;g=ENSSSCG00000038762
PsAFvsSham	SIMAF	SHAM	HK1	0.326387	2.68807e-48	1.05568e-52	0.657	0.499	1.95412	1.55835	11250	5076	ENSSSCG00000010253	http://www.genecards.org/cgi-bin/carddisp.pl?gene=HK1	http://feb2023.archive.ensembl.org/Sus_scrofa/Gene/Summary?db=core;g=ENSSSCG00000010253
PsAFvsSham	SIMAF	SHAM	LOC100739163	0.327511	3.09548e-60	1.21568e-64	0.833	0.764	6.14268	4.89504	11250	5076	ENSSSCG00000032003	http://www.genecards.org/cgi-bin/carddisp.pl?gene=LOC100739163	http://feb2023.archive.ensembl.org/Sus_scrofa/Gene/Summary?db=core;g=ENSSSCG00000032003
PsAFvsSham	SIMAF	SHAM	PNRC2	0.328006	4.58917e-25	1.80229e-29	0.573	0.45	1.63192	1.29992	11250	5076	ENSSSCG00000023326	http://www.genecards.org/cgi-bin/carddisp.pl?gene=PNRC2	http://feb2023.archive.ensembl.org/Sus_scrofa/Gene/Summary?db=core;g=ENSSSCG00000023326
PsAFvsSham	SIMAF	SHAM	FLNA	0.328668	1.11272e-46	4.36994e-51	0.657	0.492	2.47714	1.97235	11250	5076	ENSSSCG00000033299	http://www.genecards.org/cgi-bin/carddisp.pl?gene=FLNA	http://feb2023.archive.ensembl.org/Sus_scrofa/Gene/Summary?db=core;g=ENSSSCG00000033299
PsAFvsSham	SIMAF	SHAM	GHITM	0.329189	1.22094e-41	4.79495e-46	0.433	0.288	0.774168	0.616099	11250	5076	ENSSSCG00000010345	http://www.genecards.org/cgi-bin/carddisp.pl?gene=GHITM	http://feb2023.archive.ensembl.org/Sus_scrofa/Gene/Summary?db=core;g=ENSSSCG00000010345
PsAFvsSham	SIMAF	SHAM	RNASEH2C	0.329381	1.05283e-45	4.13473e-50	0.486	0.333	0.973629	0.774763	11250	5076	ENSSSCG00000058858	http://www.genecards.org/cgi-bin/carddisp.pl?gene=RNASEH2C	http://feb2023.archive.ensembl.org/Sus_scrofa/Gene/Summary?db=core;g=ENSSSCG00000058858
PsAFvsSham	SIMAF	SHAM	SDCBP	0.331159	4.59627e-47	1.80508e-51	0.764	0.613	2.9918	2.37805	11250	5076	ENSSSCG00000006237	http://www.genecards.org/cgi-bin/carddisp.pl?gene=SDCBP	http://feb2023.archive.ensembl.org/Sus_scrofa/Gene/Summary?db=core;g=ENSSSCG00000006237
PsAFvsSham	SIMAF	SHAM	ILF3	0.331281	7.35422e-37	2.8882e-41	0.471	0.328	0.959656	0.762637	11250	5076	ENSSSCG00000013638	http://www.genecards.org/cgi-bin/carddisp.pl?gene=ILF3	http://feb2023.archive.ensembl.org/Sus_scrofa/Gene/Summary?db=core;g=ENSSSCG00000013638
PsAFvsSham	SIMAF	SHAM	FDPS	0.33236	2.92205e-36	1.14757e-40	0.33	0.21	0.639229	0.507572	11250	5076	ENSSSCG00000006512	http://www.genecards.org/cgi-bin/carddisp.pl?gene=FDPS	http://feb2023.archive.ensembl.org/Sus_scrofa/Gene/Summary?db=core;g=ENSSSCG00000006512
PsAFvsSham	SIMAF	SHAM	HCLS1	0.332773	1.16123e-62	4.56048e-67	0.663	0.489	1.92658	1.5296	11250	5076	ENSSSCG00000011884	http://www.genecards.org/cgi-bin/carddisp.pl?gene=HCLS1	http://feb2023.archive.ensembl.org/Sus_scrofa/Gene/Summary?db=core;g=ENSSSCG00000011884
PsAFvsSham	SIMAF	SHAM	GPAT4	0.333623	1.0058e-24	3.95004e-29	0.343	0.237	0.688153	0.545951	11250	5076	ENSSSCG00000007019	http://www.genecards.org/cgi-bin/carddisp.pl?gene=GPAT4	http://feb2023.archive.ensembl.org/Sus_scrofa/Gene/Summary?db=core;g=ENSSSCG00000007019
PsAFvsSham	SIMAF	SHAM	EIF2S2	0.333821	5.60994e-47	2.20317e-51	0.65	0.501	2.05405	1.62962	11250	5076	ENSSSCG00000026617	http://www.genecards.org/cgi-bin/carddisp.pl?gene=EIF2S2	http://feb2023.archive.ensembl.org/Sus_scrofa/Gene/Summary?db=core;g=ENSSSCG00000026617
PsAFvsSham	SIMAF	SHAM	TPD52L2	0.334052	3.52065e-32	1.38265e-36	0.357	0.238	0.582983	0.462357	11250	5076	ENSSSCG00000036712	http://www.genecards.org/cgi-bin/carddisp.pl?gene=TPD52L2	http://feb2023.archive.ensembl.org/Sus_scrofa/Gene/Summary?db=core;g=ENSSSCG00000036712
PsAFvsSham	SIMAF	SHAM	TAF10	0.334064	8.40237e-48	3.29984e-52	0.614	0.467	1.55475	1.23326	11250	5076	ENSSSCG00000029630	http://www.genecards.org/cgi-bin/carddisp.pl?gene=TAF10	http://feb2023.archive.ensembl.org/Sus_scrofa/Gene/Summary?db=core;g=ENSSSCG00000029630
PsAFvsSham	SIMAF	SHAM	PPP1CA	0.334296	2.58264e-40	1.01427e-44	0.408	0.267	0.688856	0.546254	11250	5076	ENSSSCG00000012913	http://www.genecards.org/cgi-bin/carddisp.pl?gene=PPP1CA	http://feb2023.archive.ensembl.org/Sus_scrofa/Gene/Summary?db=core;g=ENSSSCG00000012913
PsAFvsSham	SIMAF	SHAM	SNAPC1	0.335647	2.08474e-47	8.18731e-52	0.789	0.679	6.41285	5.0816	11250	5076	ENSSSCG00000005097	http://www.genecards.org/cgi-bin/carddisp.pl?gene=SNAPC1	http://feb2023.archive.ensembl.org/Sus_scrofa/Gene/Summary?db=core;g=ENSSSCG00000005097
PsAFvsSham	SIMAF	SHAM	MAGOH	0.335825	5.22233e-45	2.05095e-49	0.405	0.26	0.6777	0.536836	11250	5076	ENSSSCG00000003849	http://www.genecards.org/cgi-bin/carddisp.pl?gene=MAGOH	http://feb2023.archive.ensembl.org/Sus_scrofa/Gene/Summary?db=core;g=ENSSSCG00000003849
PsAFvsSham	SIMAF	SHAM	CHPT1	0.336307	2.04327e-43	8.02447e-48	0.451	0.304	0.969258	0.76759	11250	5076	ENSSSCG00000000864	http://www.genecards.org/cgi-bin/carddisp.pl?gene=CHPT1	http://feb2023.archive.ensembl.org/Sus_scrofa/Gene/Summary?db=core;g=ENSSSCG00000000864
PsAFvsSham	SIMAF	SHAM	LOC100520491	0.336318	2.26766e-47	8.90571e-52	0.583	0.431	1.96445	1.55584	11250	5076	ENSSSCG00000034555	http://www.genecards.org/cgi-bin/carddisp.pl?gene=LOC100520491	http://feb2023.archive.ensembl.org/Sus_scrofa/Gene/Summary?db=core;g=ENSSSCG00000034555
PsAFvsSham	SIMAF	SHAM	CREB3	0.336625	2.53801e-29	9.96742e-34	0.312	0.205	0.532904	0.421876	11250	5076	ENSSSCG00000005318	http://www.genecards.org/cgi-bin/carddisp.pl?gene=CREB3	http://feb2023.archive.ensembl.org/Sus_scrofa/Gene/Summary?db=core;g=ENSSSCG00000005318
PsAFvsSham	SIMAF	SHAM	MGST1	0.337869	2.98521e-59	1.17237e-63	0.648	0.474	1.96352	1.55343	11250	5076	ENSSSCG00000032580	http://www.genecards.org/cgi-bin/carddisp.pl?gene=MGST1	http://feb2023.archive.ensembl.org/Sus_scrofa/Gene/Summary?db=core;g=ENSSSCG00000032580
PsAFvsSham	SIMAF	SHAM	ODC1	0.33822	1.04616e-80	4.10855e-85	0.864	0.732	7.39667	5.85076	11250	5076	ENSSSCG00000027121	http://www.genecards.org/cgi-bin/carddisp.pl?gene=ODC1	http://feb2023.archive.ensembl.org/Sus_scrofa/Gene/Summary?db=core;g=ENSSSCG00000027121
PsAFvsSham	SIMAF	SHAM	METRNL	0.339439	3.54301e-64	1.39143e-68	0.808	0.653	4.23048	3.34343	11250	5076	ENSSSCG00000017137	http://www.genecards.org/cgi-bin/carddisp.pl?gene=METRNL	http://feb2023.archive.ensembl.org/Sus_scrofa/Gene/Summary?db=core;g=ENSSSCG00000017137
PsAFvsSham	SIMAF	SHAM	ARPC1B	0.339963	8.65548e-53	3.39924e-57	0.728	0.604	2.76256	2.18247	11250	5076	ENSSSCG00000007625	http://www.genecards.org/cgi-bin/carddisp.pl?gene=ARPC1B	http://feb2023.archive.ensembl.org/Sus_scrofa/Gene/Summary?db=core;g=ENSSSCG00000007625
PsAFvsSham	SIMAF	SHAM	FAM32A	0.340019	9.15022e-44	3.59354e-48	0.479	0.33	0.975684	0.770694	11250	5076	ENSSSCG00000013855	http://www.genecards.org/cgi-bin/carddisp.pl?gene=FAM32A	http://feb2023.archive.ensembl.org/Sus_scrofa/Gene/Summary?db=core;g=ENSSSCG00000013855
PsAFvsSham	SIMAF	SHAM	ENSSSCG00000021343	0.340212	2.05508e-53	8.07085e-58	0.518	0.345	1.5184	1.1993	11250	5076	ENSSSCG00000021343	http://www.genecards.org/cgi-bin/carddisp.pl?gene=ENSSSCG00000021343	http://feb2023.archive.ensembl.org/Sus_scrofa/Gene/Summary?db=core;g=ENSSSCG00000021343
PsAFvsSham	SIMAF	SHAM	CAPNS1	0.340865	8.66983e-53	3.40487e-57	0.62	0.459	1.55457	1.22731	11250	5076	ENSSSCG00000030149	http://www.genecards.org/cgi-bin/carddisp.pl?gene=CAPNS1	http://feb2023.archive.ensembl.org/Sus_scrofa/Gene/Summary?db=core;g=ENSSSCG00000030149
PsAFvsSham	SIMAF	SHAM	MEA1	0.341508	1.14978e-37	4.51548e-42	0.334	0.209	0.520451	0.410621	11250	5076	ENSSSCG00000001655	http://www.genecards.org/cgi-bin/carddisp.pl?gene=MEA1	http://feb2023.archive.ensembl.org/Sus_scrofa/Gene/Summary?db=core;g=ENSSSCG00000001655
PsAFvsSham	SIMAF	SHAM	ERP44	0.341781	5.91406e-41	2.32261e-45	0.476	0.327	0.923062	0.728231	11250	5076	ENSSSCG00000040634	http://www.genecards.org/cgi-bin/carddisp.pl?gene=ERP44	http://feb2023.archive.ensembl.org/Sus_scrofa/Gene/Summary?db=core;g=ENSSSCG00000040634
PsAFvsSham	SIMAF	SHAM	U2AF1	0.341795	7.01859e-45	2.75639e-49	0.638	0.491	1.67169	1.31894	11250	5076	ENSSSCG00000033653	http://www.genecards.org/cgi-bin/carddisp.pl?gene=U2AF1	http://feb2023.archive.ensembl.org/Sus_scrofa/Gene/Summary?db=core;g=ENSSSCG00000033653
PsAFvsSham	SIMAF	SHAM	TNIP1	0.342911	4.08695e-55	1.60505e-59	0.469	0.303	1.1271	0.888535	11250	5076	ENSSSCG00000017091	http://www.genecards.org/cgi-bin/carddisp.pl?gene=TNIP1	http://feb2023.archive.ensembl.org/Sus_scrofa/Gene/Summary?db=core;g=ENSSSCG00000017091
PsAFvsSham	SIMAF	SHAM	PLAAT3	0.34363	9.6797e-49	3.80147e-53	0.541	0.374	1.37597	1.08422	11250	5076	ENSSSCG00000026914	http://www.genecards.org/cgi-bin/carddisp.pl?gene=PLAAT3	http://feb2023.archive.ensembl.org/Sus_scrofa/Gene/Summary?db=core;g=ENSSSCG00000026914
PsAFvsSham	SIMAF	SHAM	PSME2	0.343754	2.93886e-43	1.15417e-47	0.556	0.406	1.4272	1.12449	11250	5076	ENSSSCG00000002004	http://www.genecards.org/cgi-bin/carddisp.pl?gene=PSME2	http://feb2023.archive.ensembl.org/Sus_scrofa/Gene/Summary?db=core;g=ENSSSCG00000002004
PsAFvsSham	SIMAF	SHAM	MAT2B	0.343901	3.11515e-51	1.2234e-55	0.559	0.389	1.472	1.15968	11250	5076	ENSSSCG00000021229	http://www.genecards.org/cgi-bin/carddisp.pl?gene=MAT2B	http://feb2023.archive.ensembl.org/Sus_scrofa/Gene/Summary?db=core;g=ENSSSCG00000021229
PsAFvsSham	SIMAF	SHAM	BTG1	0.343985	3.64454e-46	1.43131e-50	0.83	0.708	4.99288	3.93358	11250	5076	ENSSSCG00000035790	http://www.genecards.org/cgi-bin/carddisp.pl?gene=BTG1	http://feb2023.archive.ensembl.org/Sus_scrofa/Gene/Summary?db=core;g=ENSSSCG00000035790
PsAFvsSham	SIMAF	SHAM	PSMD8	0.344073	2.6551e-45	1.04273e-49	0.552	0.395	1.17745	0.927485	11250	5076	ENSSSCG00000036658	http://www.genecards.org/cgi-bin/carddisp.pl?gene=PSMD8	http://feb2023.archive.ensembl.org/Sus_scrofa/Gene/Summary?db=core;g=ENSSSCG00000036658
PsAFvsSham	SIMAF	SHAM	GNB2	0.345741	1.05173e-59	4.13042e-64	0.533	0.354	1.13885	0.89604	11250	5076	ENSSSCG00000007669	http://www.genecards.org/cgi-bin/carddisp.pl?gene=GNB2	http://feb2023.archive.ensembl.org/Sus_scrofa/Gene/Summary?db=core;g=ENSSSCG00000007669
PsAFvsSham	SIMAF	SHAM	SPAG8	0.345827	5.12493e-41	2.0127e-45	0.37	0.237	0.612753	0.482021	11250	5076	ENSSSCG00000025842	http://www.genecards.org/cgi-bin/carddisp.pl?gene=SPAG8	http://feb2023.archive.ensembl.org/Sus_scrofa/Gene/Summary?db=core;g=ENSSSCG00000025842
PsAFvsSham	SIMAF	SHAM	DRAP1	0.346242	3.3448e-47	1.31359e-51	0.541	0.381	1.1453	0.900797	11250	5076	ENSSSCG00000012965	http://www.genecards.org/cgi-bin/carddisp.pl?gene=DRAP1	http://feb2023.archive.ensembl.org/Sus_scrofa/Gene/Summary?db=core;g=ENSSSCG00000012965
PsAFvsSham	SIMAF	SHAM	PSMB8	0.3464	2.46389e-51	9.67637e-56	0.694	0.557	2.52493	1.98584	11250	5076	ENSSSCG00000026951	http://www.genecards.org/cgi-bin/carddisp.pl?gene=PSMB8	http://feb2023.archive.ensembl.org/Sus_scrofa/Gene/Summary?db=core;g=ENSSSCG00000026951
PsAFvsSham	SIMAF	SHAM	NAGA	0.346851	9.56196e-40	3.75524e-44	0.376	0.242	0.644727	0.50682	11250	5076	ENSSSCG00000000050	http://www.genecards.org/cgi-bin/carddisp.pl?gene=NAGA	http://feb2023.archive.ensembl.org/Sus_scrofa/Gene/Summary?db=core;g=ENSSSCG00000000050
PsAFvsSham	SIMAF	SHAM	RNF13	0.34725	2.39319e-44	9.39868e-49	0.716	0.562	2.4265	1.9073	11250	5076	ENSSSCG00000027459	http://www.genecards.org/cgi-bin/carddisp.pl?gene=RNF13	http://feb2023.archive.ensembl.org/Sus_scrofa/Gene/Summary?db=core;g=ENSSSCG00000027459
PsAFvsSham	SIMAF	SHAM	ATP6V0E1	0.347961	1.92134e-70	7.54562e-75	0.793	0.673	3.29311	2.58725	11250	5076	ENSSSCG00000016990	http://www.genecards.org/cgi-bin/carddisp.pl?gene=ATP6V0E1	http://feb2023.archive.ensembl.org/Sus_scrofa/Gene/Summary?db=core;g=ENSSSCG00000016990
PsAFvsSham	SIMAF	SHAM	NDUFV3	0.34815	1.1254e-41	4.41975e-46	0.365	0.233	0.691666	0.543239	11250	5076	ENSSSCG00000021991	http://www.genecards.org/cgi-bin/carddisp.pl?gene=NDUFV3	http://feb2023.archive.ensembl.org/Sus_scrofa/Gene/Summary?db=core;g=ENSSSCG00000021991
PsAFvsSham	SIMAF	SHAM	MRPS18A	0.350299	2.1981e-33	8.63253e-38	0.303	0.19	0.466857	0.366085	11250	5076	ENSSSCG00000001692	http://www.genecards.org/cgi-bin/carddisp.pl?gene=MRPS18A	http://feb2023.archive.ensembl.org/Sus_scrofa/Gene/Summary?db=core;g=ENSSSCG00000001692
PsAFvsSham	SIMAF	SHAM	HIF1A	0.350882	5.45122e-48	2.14084e-52	0.504	0.346	1.15419	0.90488	11250	5076	ENSSSCG00000005096	http://www.genecards.org/cgi-bin/carddisp.pl?gene=HIF1A	http://feb2023.archive.ensembl.org/Sus_scrofa/Gene/Summary?db=core;g=ENSSSCG00000005096
PsAFvsSham	SIMAF	SHAM	CCPG1	0.351661	1.55491e-50	6.10653e-55	0.62	0.451	1.86764	1.46351	11250	5076	ENSSSCG00000004610	http://www.genecards.org/cgi-bin/carddisp.pl?gene=CCPG1	http://feb2023.archive.ensembl.org/Sus_scrofa/Gene/Summary?db=core;g=ENSSSCG00000004610
PsAFvsSham	SIMAF	SHAM	NRP1	0.351808	5.8506e-46	2.29769e-50	0.47	0.315	1.32367	1.03711	11250	5076	ENSSSCG00000011102	http://www.genecards.org/cgi-bin/carddisp.pl?gene=NRP1	http://feb2023.archive.ensembl.org/Sus_scrofa/Gene/Summary?db=core;g=ENSSSCG00000011102
PsAFvsSham	SIMAF	SHAM	PSMB9	0.351888	9.34338e-39	3.6694e-43	0.47	0.33	1.08402	0.849262	11250	5076	ENSSSCG00000001463	http://www.genecards.org/cgi-bin/carddisp.pl?gene=PSMB9	http://feb2023.archive.ensembl.org/Sus_scrofa/Gene/Summary?db=core;g=ENSSSCG00000001463
PsAFvsSham	SIMAF	SHAM	SPI1	0.352387	1.70505e-77	6.69617e-82	0.814	0.646	3.62355	2.83816	11250	5076	ENSSSCG00000013237	http://www.genecards.org/cgi-bin/carddisp.pl?gene=SPI1	http://feb2023.archive.ensembl.org/Sus_scrofa/Gene/Summary?db=core;g=ENSSSCG00000013237
PsAFvsSham	SIMAF	SHAM	MRPL1	0.353614	3.87949e-38	1.52358e-42	0.313	0.193	0.565232	0.442235	11250	5076	ENSSSCG00000008990	http://www.genecards.org/cgi-bin/carddisp.pl?gene=MRPL1	http://feb2023.archive.ensembl.org/Sus_scrofa/Gene/Summary?db=core;g=ENSSSCG00000008990
PsAFvsSham	SIMAF	SHAM	MAP2K3	0.354154	1.02301e-60	4.01763e-65	0.732	0.565	2.67997	2.09649	11250	5076	ENSSSCG00000034379	http://www.genecards.org/cgi-bin/carddisp.pl?gene=MAP2K3	http://feb2023.archive.ensembl.org/Sus_scrofa/Gene/Summary?db=core;g=ENSSSCG00000034379
PsAFvsSham	SIMAF	SHAM	NCBP2	0.354671	4.36616e-42	1.71471e-46	0.361	0.228	0.640878	0.50107	11250	5076	ENSSSCG00000027323	http://www.genecards.org/cgi-bin/carddisp.pl?gene=NCBP2	http://feb2023.archive.ensembl.org/Sus_scrofa/Gene/Summary?db=core;g=ENSSSCG00000027323
PsAFvsSham	SIMAF	SHAM	PSMD2	0.355076	3.3417e-34	1.31238e-38	0.34	0.221	0.555175	0.433924	11250	5076	ENSSSCG00000046387	http://www.genecards.org/cgi-bin/carddisp.pl?gene=PSMD2	http://feb2023.archive.ensembl.org/Sus_scrofa/Gene/Summary?db=core;g=ENSSSCG00000046387
PsAFvsSham	SIMAF	SHAM	S100A10	0.356336	2.03124e-52	7.97723e-57	0.865	0.855	13.8144	10.7909	11250	5076	ENSSSCG00000006612	http://www.genecards.org/cgi-bin/carddisp.pl?gene=S100A10	http://feb2023.archive.ensembl.org/Sus_scrofa/Gene/Summary?db=core;g=ENSSSCG00000006612
PsAFvsSham	SIMAF	SHAM	MIEN1	0.3564	3.48217e-49	1.36754e-53	0.39	0.241	0.657402	0.513376	11250	5076	ENSSSCG00000017496	http://www.genecards.org/cgi-bin/carddisp.pl?gene=MIEN1	http://feb2023.archive.ensembl.org/Sus_scrofa/Gene/Summary?db=core;g=ENSSSCG00000017496
PsAFvsSham	SIMAF	SHAM	ACTB	0.356669	5.34692e-91	2.09988e-95	0.911	0.845	7.92854	6.19179	11250	5076	ENSSSCG00000007585	http://www.genecards.org/cgi-bin/carddisp.pl?gene=ACTB	http://feb2023.archive.ensembl.org/Sus_scrofa/Gene/Summary?db=core;g=ENSSSCG00000007585
PsAFvsSham	SIMAF	SHAM	PLEC	0.356893	5.25797e-34	2.06495e-38	0.311	0.2	0.607153	0.473964	11250	5076	ENSSSCG00000039094	http://www.genecards.org/cgi-bin/carddisp.pl?gene=PLEC	http://feb2023.archive.ensembl.org/Sus_scrofa/Gene/Summary?db=core;g=ENSSSCG00000039094
PsAFvsSham	SIMAF	SHAM	SRGN	0.357908	2.84589e-103	1.11766e-107	0.984	0.966	46.1454	36.0069	11250	5076	ENSSSCG00000023374	http://www.genecards.org/cgi-bin/carddisp.pl?gene=SRGN	http://feb2023.archive.ensembl.org/Sus_scrofa/Gene/Summary?db=core;g=ENSSSCG00000023374
PsAFvsSham	SIMAF	SHAM	PSMA7	0.358085	1.43246e-61	5.62565e-66	0.697	0.553	2.23685	1.74507	11250	5076	ENSSSCG00000033332	http://www.genecards.org/cgi-bin/carddisp.pl?gene=PSMA7	http://feb2023.archive.ensembl.org/Sus_scrofa/Gene/Summary?db=core;g=ENSSSCG00000033332
PsAFvsSham	SIMAF	SHAM	ACTG1	0.358372	5.92086e-89	2.32528e-93	0.929	0.902	13.5514	10.5706	11250	5076	ENSSSCG00000028355	http://www.genecards.org/cgi-bin/carddisp.pl?gene=ACTG1	http://feb2023.archive.ensembl.org/Sus_scrofa/Gene/Summary?db=core;g=ENSSSCG00000028355
PsAFvsSham	SIMAF	SHAM	ITGA4	0.359402	2.74731e-32	1.07894e-36	0.394	0.273	1.11619	0.869925	11250	5076	ENSSSCG00000016009	http://www.genecards.org/cgi-bin/carddisp.pl?gene=ITGA4	http://feb2023.archive.ensembl.org/Sus_scrofa/Gene/Summary?db=core;g=ENSSSCG00000016009
PsAFvsSham	SIMAF	SHAM	RALB	0.361115	1.57302e-45	6.17766e-50	0.393	0.25	0.69653	0.542164	11250	5076	ENSSSCG00000025455	http://www.genecards.org/cgi-bin/carddisp.pl?gene=RALB	http://feb2023.archive.ensembl.org/Sus_scrofa/Gene/Summary?db=core;g=ENSSSCG00000025455
PsAFvsSham	SIMAF	SHAM	PDHA1	0.361402	1.24189e-45	4.87722e-50	0.38	0.243	0.660646	0.514124	11250	5076	ENSSSCG00000023643	http://www.genecards.org/cgi-bin/carddisp.pl?gene=PDHA1	http://feb2023.archive.ensembl.org/Sus_scrofa/Gene/Summary?db=core;g=ENSSSCG00000023643
PsAFvsSham	SIMAF	SHAM	NDUFA13	0.361769	2.46672e-59	9.68745e-64	0.734	0.598	2.45197	1.90802	11250	5076	ENSSSCG00000056961	http://www.genecards.org/cgi-bin/carddisp.pl?gene=NDUFA13	http://feb2023.archive.ensembl.org/Sus_scrofa/Gene/Summary?db=core;g=ENSSSCG00000056961
PsAFvsSham	SIMAF	SHAM	VTI1B	0.362458	3.95586e-35	1.55357e-39	0.346	0.228	0.651697	0.506787	11250	5076	ENSSSCG00000002295	http://www.genecards.org/cgi-bin/carddisp.pl?gene=VTI1B	http://feb2023.archive.ensembl.org/Sus_scrofa/Gene/Summary?db=core;g=ENSSSCG00000002295
PsAFvsSham	SIMAF	SHAM	COMT	0.362642	1.31253e-47	5.15465e-52	0.466	0.313	0.922924	0.717666	11250	5076	ENSSSCG00000010132	http://www.genecards.org/cgi-bin/carddisp.pl?gene=COMT	http://feb2023.archive.ensembl.org/Sus_scrofa/Gene/Summary?db=core;g=ENSSSCG00000010132
PsAFvsSham	SIMAF	SHAM	MXD1	0.362912	8.11018e-24	3.18508e-28	0.379	0.281	1.19491	0.929023	11250	5076	ENSSSCG00000008334	http://www.genecards.org/cgi-bin/carddisp.pl?gene=MXD1	http://feb2023.archive.ensembl.org/Sus_scrofa/Gene/Summary?db=core;g=ENSSSCG00000008334
PsAFvsSham	SIMAF	SHAM	RARA	0.36344	1.18505e-61	4.65401e-66	0.628	0.446	1.89031	1.46923	11250	5076	ENSSSCG00000017475	http://www.genecards.org/cgi-bin/carddisp.pl?gene=RARA	http://feb2023.archive.ensembl.org/Sus_scrofa/Gene/Summary?db=core;g=ENSSSCG00000017475
PsAFvsSham	SIMAF	SHAM	SF3B6	0.365401	4.32311e-53	1.6978e-57	0.55	0.386	1.16717	0.905895	11250	5076	ENSSSCG00000008587	http://www.genecards.org/cgi-bin/carddisp.pl?gene=SF3B6	http://feb2023.archive.ensembl.org/Sus_scrofa/Gene/Summary?db=core;g=ENSSSCG00000008587
PsAFvsSham	SIMAF	SHAM	RER1	0.365744	1.20247e-50	4.72243e-55	0.463	0.304	0.834373	0.647403	11250	5076	ENSSSCG00000026626	http://www.genecards.org/cgi-bin/carddisp.pl?gene=RER1	http://feb2023.archive.ensembl.org/Sus_scrofa/Gene/Summary?db=core;g=ENSSSCG00000026626
PsAFvsSham	SIMAF	SHAM	MCRIP1	0.367012	1.94701e-41	7.64643e-46	0.406	0.265	0.703954	0.545709	11250	5076	ENSSSCG00000039424	http://www.genecards.org/cgi-bin/carddisp.pl?gene=MCRIP1	http://feb2023.archive.ensembl.org/Sus_scrofa/Gene/Summary?db=core;g=ENSSSCG00000039424
PsAFvsSham	SIMAF	SHAM	RNASE4	0.36715	3.34087e-29	1.31205e-33	0.328	0.218	0.66362	0.514385	11250	5076	ENSSSCG00000031538	http://www.genecards.org/cgi-bin/carddisp.pl?gene=RNASE4	http://feb2023.archive.ensembl.org/Sus_scrofa/Gene/Summary?db=core;g=ENSSSCG00000031538
PsAFvsSham	SIMAF	SHAM	ENSSSCG00000002036	0.367731	9.76117e-33	3.83347e-37	0.308	0.197	0.465249	0.36044	11250	5076	ENSSSCG00000002036	http://www.genecards.org/cgi-bin/carddisp.pl?gene=ENSSSCG00000002036	http://feb2023.archive.ensembl.org/Sus_scrofa/Gene/Summary?db=core;g=ENSSSCG00000002036
PsAFvsSham	SIMAF	SHAM	FERMT3	0.367938	6.49191e-58	2.54955e-62	0.503	0.332	1.12021	0.867907	11250	5076	ENSSSCG00000013041	http://www.genecards.org/cgi-bin/carddisp.pl?gene=FERMT3	http://feb2023.archive.ensembl.org/Sus_scrofa/Gene/Summary?db=core;g=ENSSSCG00000013041
PsAFvsSham	SIMAF	SHAM	TWF2	0.368136	2.35499e-51	9.24868e-56	0.582	0.42	1.49497	1.15815	11250	5076	ENSSSCG00000011435	http://www.genecards.org/cgi-bin/carddisp.pl?gene=TWF2	http://feb2023.archive.ensembl.org/Sus_scrofa/Gene/Summary?db=core;g=ENSSSCG00000011435
PsAFvsSham	SIMAF	SHAM	YWHAB	0.368488	6.42824e-89	2.52454e-93	0.823	0.716	4.34754	3.36745	11250	5076	ENSSSCG00000007381	http://www.genecards.org/cgi-bin/carddisp.pl?gene=YWHAB	http://feb2023.archive.ensembl.org/Sus_scrofa/Gene/Summary?db=core;g=ENSSSCG00000007381
PsAFvsSham	SIMAF	SHAM	ABHD12	0.36852	4.83667e-43	1.89949e-47	0.336	0.208	0.609892	0.47228	11250	5076	ENSSSCG00000040449	http://www.genecards.org/cgi-bin/carddisp.pl?gene=ABHD12	http://feb2023.archive.ensembl.org/Sus_scrofa/Gene/Summary?db=core;g=ENSSSCG00000040449
PsAFvsSham	SIMAF	SHAM	ASAH1	0.369433	4.35875e-58	1.7118e-62	0.473	0.306	1.06893	0.827313	11250	5076	ENSSSCG00000006995	http://www.genecards.org/cgi-bin/carddisp.pl?gene=ASAH1	http://feb2023.archive.ensembl.org/Sus_scrofa/Gene/Summary?db=core;g=ENSSSCG00000006995
PsAFvsSham	SIMAF	SHAM	BZW2	0.369848	2.17751e-35	8.55166e-40	0.305	0.191	0.494509	0.382554	11250	5076	ENSSSCG00000023118	http://www.genecards.org/cgi-bin/carddisp.pl?gene=BZW2	http://feb2023.archive.ensembl.org/Sus_scrofa/Gene/Summary?db=core;g=ENSSSCG00000023118
PsAFvsSham	SIMAF	SHAM	MRPL40	0.370547	1.13295e-39	4.44941e-44	0.305	0.183	0.462548	0.357647	11250	5076	ENSSSCG00000034014	http://www.genecards.org/cgi-bin/carddisp.pl?gene=MRPL40	http://feb2023.archive.ensembl.org/Sus_scrofa/Gene/Summary?db=core;g=ENSSSCG00000034014
PsAFvsSham	SIMAF	SHAM	CLIC1.1	0.372363	1.76342e-76	6.92541e-81	0.634	0.445	1.81555	1.40241	11250	5076	ENSSSCG00000039071	http://www.genecards.org/cgi-bin/carddisp.pl?gene=CLIC1.1	http://feb2023.archive.ensembl.org/Sus_scrofa/Gene/Summary?db=core;g=ENSSSCG00000039071
PsAFvsSham	SIMAF	SHAM	UBE2E1	0.372424	2.47879e-40	9.73489e-45	0.335	0.207	0.532617	0.411309	11250	5076	ENSSSCG00000026488	http://www.genecards.org/cgi-bin/carddisp.pl?gene=UBE2E1	http://feb2023.archive.ensembl.org/Sus_scrofa/Gene/Summary?db=core;g=ENSSSCG00000026488
PsAFvsSham	SIMAF	SHAM	COX6A1	0.372488	8.96317e-81	3.52007e-85	0.795	0.671	3.49218	2.69741	11250	5076	ENSSSCG00000039265	http://www.genecards.org/cgi-bin/carddisp.pl?gene=COX6A1	http://feb2023.archive.ensembl.org/Sus_scrofa/Gene/Summary?db=core;g=ENSSSCG00000039265
PsAFvsSham	SIMAF	SHAM	PLXNC1	0.372723	5.97577e-47	2.34684e-51	0.615	0.465	2.10513	1.62571	11250	5076	ENSSSCG00000000907	http://www.genecards.org/cgi-bin/carddisp.pl?gene=PLXNC1	http://feb2023.archive.ensembl.org/Sus_scrofa/Gene/Summary?db=core;g=ENSSSCG00000000907
PsAFvsSham	SIMAF	SHAM	NAB1	0.374274	6.80492e-33	2.67247e-37	0.423	0.299	0.982832	0.75812	11250	5076	ENSSSCG00000029547	http://www.genecards.org/cgi-bin/carddisp.pl?gene=NAB1	http://feb2023.archive.ensembl.org/Sus_scrofa/Gene/Summary?db=core;g=ENSSSCG00000029547
PsAFvsSham	SIMAF	SHAM	STAT3	0.374813	8.4675e-36	3.32541e-40	0.44	0.308	0.993782	0.766281	11250	5076	ENSSSCG00000017403	http://www.genecards.org/cgi-bin/carddisp.pl?gene=STAT3	http://feb2023.archive.ensembl.org/Sus_scrofa/Gene/Summary?db=core;g=ENSSSCG00000017403
PsAFvsSham	SIMAF	SHAM	MRPL17	0.37487	2.03784e-46	8.00314e-51	0.394	0.251	0.709168	0.546764	11250	5076	ENSSSCG00000024693	http://www.genecards.org/cgi-bin/carddisp.pl?gene=MRPL17	http://feb2023.archive.ensembl.org/Sus_scrofa/Gene/Summary?db=core;g=ENSSSCG00000024693
PsAFvsSham	SIMAF	SHAM	SYF2	0.375607	4.42961e-50	1.73963e-54	0.472	0.314	1.01231	0.780144	11250	5076	ENSSSCG00000037481	http://www.genecards.org/cgi-bin/carddisp.pl?gene=SYF2	http://feb2023.archive.ensembl.org/Sus_scrofa/Gene/Summary?db=core;g=ENSSSCG00000037481
PsAFvsSham	SIMAF	SHAM	ATP5MC2	0.375686	3.50357e-53	1.37595e-57	0.675	0.546	2.27558	1.75375	11250	5076	ENSSSCG00000062561	http://www.genecards.org/cgi-bin/carddisp.pl?gene=ATP5MC2	http://feb2023.archive.ensembl.org/Sus_scrofa/Gene/Summary?db=core;g=ENSSSCG00000062561
PsAFvsSham	SIMAF	SHAM	SPCS3	0.378024	3.54909e-51	1.39382e-55	0.622	0.469	1.70735	1.31366	11250	5076	ENSSSCG00000015769	http://www.genecards.org/cgi-bin/carddisp.pl?gene=SPCS3	http://feb2023.archive.ensembl.org/Sus_scrofa/Gene/Summary?db=core;g=ENSSSCG00000015769
PsAFvsSham	SIMAF	SHAM	PSMC1	0.379856	1.58008e-37	6.2054e-42	0.302	0.185	0.47538	0.365208	11250	5076	ENSSSCG00000002433	http://www.genecards.org/cgi-bin/carddisp.pl?gene=PSMC1	http://feb2023.archive.ensembl.org/Sus_scrofa/Gene/Summary?db=core;g=ENSSSCG00000002433
PsAFvsSham	SIMAF	SHAM	HIPK3	0.381575	8.89915e-44	3.49493e-48	0.509	0.359	1.35363	1.03891	11250	5076	ENSSSCG00000013312	http://www.genecards.org/cgi-bin/carddisp.pl?gene=HIPK3	http://feb2023.archive.ensembl.org/Sus_scrofa/Gene/Summary?db=core;g=ENSSSCG00000013312
PsAFvsSham	SIMAF	SHAM	NDUFS4	0.382581	9.4618e-50	3.7159e-54	0.48	0.32	0.907303	0.695831	11250	5076	ENSSSCG00000016893	http://www.genecards.org/cgi-bin/carddisp.pl?gene=NDUFS4	http://feb2023.archive.ensembl.org/Sus_scrofa/Gene/Summary?db=core;g=ENSSSCG00000016893
PsAFvsSham	SIMAF	SHAM	ELOB	0.383095	4.55253e-92	1.7879e-96	0.856	0.742	4.45626	3.41689	11250	5076	ENSSSCG00000008061	http://www.genecards.org/cgi-bin/carddisp.pl?gene=ELOB	http://feb2023.archive.ensembl.org/Sus_scrofa/Gene/Summary?db=core;g=ENSSSCG00000008061
PsAFvsSham	SIMAF	SHAM	TRAPPC2L	0.384134	1.31726e-54	5.17323e-59	0.522	0.358	1.11689	0.855678	11250	5076	ENSSSCG00000002646	http://www.genecards.org/cgi-bin/carddisp.pl?gene=TRAPPC2L	http://feb2023.archive.ensembl.org/Sus_scrofa/Gene/Summary?db=core;g=ENSSSCG00000002646
PsAFvsSham	SIMAF	SHAM	TXNRD1	0.384257	2.23288e-23	8.76911e-28	0.302	0.209	0.597708	0.457819	11250	5076	ENSSSCG00000000843	http://www.genecards.org/cgi-bin/carddisp.pl?gene=TXNRD1	http://feb2023.archive.ensembl.org/Sus_scrofa/Gene/Summary?db=core;g=ENSSSCG00000000843
PsAFvsSham	SIMAF	SHAM	SMIM15	0.38561	7.41631e-54	2.91258e-58	0.495	0.334	1.06054	0.811664	11250	5076	ENSSSCG00000033814	http://www.genecards.org/cgi-bin/carddisp.pl?gene=SMIM15	http://feb2023.archive.ensembl.org/Sus_scrofa/Gene/Summary?db=core;g=ENSSSCG00000033814
PsAFvsSham	SIMAF	SHAM	TNFSF13	0.387404	2.11094e-55	8.29022e-60	0.419	0.264	0.944216	0.721728	11250	5076	ENSSSCG00000036521	http://www.genecards.org/cgi-bin/carddisp.pl?gene=TNFSF13	http://feb2023.archive.ensembl.org/Sus_scrofa/Gene/Summary?db=core;g=ENSSSCG00000036521
PsAFvsSham	SIMAF	SHAM	NOCT	0.387837	3.45969e-34	1.35871e-38	0.337	0.22	0.792047	0.605213	11250	5076	ENSSSCG00000024596	http://www.genecards.org/cgi-bin/carddisp.pl?gene=NOCT	http://feb2023.archive.ensembl.org/Sus_scrofa/Gene/Summary?db=core;g=ENSSSCG00000024596
PsAFvsSham	SIMAF	SHAM	TUBB	0.390226	5.1606e-29	2.0267e-33	0.492	0.383	1.49616	1.14146	11250	5076	ENSSSCG00000001379	http://www.genecards.org/cgi-bin/carddisp.pl?gene=TUBB	http://feb2023.archive.ensembl.org/Sus_scrofa/Gene/Summary?db=core;g=ENSSSCG00000001379
PsAFvsSham	SIMAF	SHAM	ACAT1	0.390847	6.21368e-45	2.44028e-49	0.339	0.206	0.543979	0.414753	11250	5076	ENSSSCG00000026153	http://www.genecards.org/cgi-bin/carddisp.pl?gene=ACAT1	http://feb2023.archive.ensembl.org/Sus_scrofa/Gene/Summary?db=core;g=ENSSSCG00000026153
PsAFvsSham	SIMAF	SHAM	MYOF	0.391441	1.73274e-46	6.80492e-51	0.519	0.365	1.43887	1.09682	11250	5076	ENSSSCG00000010476	http://www.genecards.org/cgi-bin/carddisp.pl?gene=MYOF	http://feb2023.archive.ensembl.org/Sus_scrofa/Gene/Summary?db=core;g=ENSSSCG00000010476
PsAFvsSham	SIMAF	SHAM	RNF181	0.391905	3.00306e-64	1.17938e-68	0.625	0.445	1.58929	1.2111	11250	5076	ENSSSCG00000008232	http://www.genecards.org/cgi-bin/carddisp.pl?gene=RNF181	http://feb2023.archive.ensembl.org/Sus_scrofa/Gene/Summary?db=core;g=ENSSSCG00000008232
PsAFvsSham	SIMAF	SHAM	ETFA	0.392581	4.07186e-41	1.59913e-45	0.337	0.21	0.534446	0.406994	11250	5076	ENSSSCG00000001862	http://www.genecards.org/cgi-bin/carddisp.pl?gene=ETFA	http://feb2023.archive.ensembl.org/Sus_scrofa/Gene/Summary?db=core;g=ENSSSCG00000001862
PsAFvsSham	SIMAF	SHAM	ENSSSCG00000002918	0.394083	7.24759e-28	2.84632e-32	0.311	0.211	0.651641	0.495752	11250	5076	ENSSSCG00000002918	http://www.genecards.org/cgi-bin/carddisp.pl?gene=ENSSSCG00000002918	http://feb2023.archive.ensembl.org/Sus_scrofa/Gene/Summary?db=core;g=ENSSSCG00000002918
PsAFvsSham	SIMAF	SHAM	VEGFA	0.394193	1.36307e-43	5.35312e-48	0.63	0.497	3.48905	2.65474	11250	5076	ENSSSCG00000001695	http://www.genecards.org/cgi-bin/carddisp.pl?gene=VEGFA	http://feb2023.archive.ensembl.org/Sus_scrofa/Gene/Summary?db=core;g=ENSSSCG00000001695
PsAFvsSham	SIMAF	SHAM	MAP2K2	0.394928	5.89977e-59	2.317e-63	0.517	0.347	1.09459	0.83234	11250	5076	ENSSSCG00000027127	http://www.genecards.org/cgi-bin/carddisp.pl?gene=MAP2K2	http://feb2023.archive.ensembl.org/Sus_scrofa/Gene/Summary?db=core;g=ENSSSCG00000027127
PsAFvsSham	SIMAF	SHAM	PSMC5	0.396134	6.89319e-53	2.70714e-57	0.52	0.357	1.06816	0.811554	11250	5076	ENSSSCG00000017287	http://www.genecards.org/cgi-bin/carddisp.pl?gene=PSMC5	http://feb2023.archive.ensembl.org/Sus_scrofa/Gene/Summary?db=core;g=ENSSSCG00000017287
PsAFvsSham	SIMAF	SHAM	RNF11	0.396284	6.50684e-44	2.55541e-48	0.323	0.196	0.5626	0.427341	11250	5076	ENSSSCG00000031172	http://www.genecards.org/cgi-bin/carddisp.pl?gene=RNF11	http://feb2023.archive.ensembl.org/Sus_scrofa/Gene/Summary?db=core;g=ENSSSCG00000031172
PsAFvsSham	SIMAF	SHAM	COX7B	0.396421	3.31094e-87	1.3003e-91	0.807	0.692	3.84291	2.91948	11250	5076	ENSSSCG00000032129	http://www.genecards.org/cgi-bin/carddisp.pl?gene=COX7B	http://feb2023.archive.ensembl.org/Sus_scrofa/Gene/Summary?db=core;g=ENSSSCG00000032129
PsAFvsSham	SIMAF	SHAM	AKR1A1	0.397092	4.18715e-52	1.6444e-56	0.512	0.352	1.08188	0.821436	11250	5076	ENSSSCG00000029256	http://www.genecards.org/cgi-bin/carddisp.pl?gene=AKR1A1	http://feb2023.archive.ensembl.org/Sus_scrofa/Gene/Summary?db=core;g=ENSSSCG00000029256
PsAFvsSham	SIMAF	SHAM	LOC100524873	0.397127	2.52623e-63	9.92117e-68	0.667	0.525	2.05638	1.56142	11250	5076	ENSSSCG00000003903	http://www.genecards.org/cgi-bin/carddisp.pl?gene=LOC100524873	http://feb2023.archive.ensembl.org/Sus_scrofa/Gene/Summary?db=core;g=ENSSSCG00000003903
PsAFvsSham	SIMAF	SHAM	MAP3K8	0.397464	8.68829e-73	3.41213e-77	0.832	0.717	7.44027	5.64846	11250	5076	ENSSSCG00000020705	http://www.genecards.org/cgi-bin/carddisp.pl?gene=MAP3K8	http://feb2023.archive.ensembl.org/Sus_scrofa/Gene/Summary?db=core;g=ENSSSCG00000020705
PsAFvsSham	SIMAF	SHAM	HEXB	0.398187	8.56343e-48	3.36309e-52	0.421	0.272	0.813516	0.617176	11250	5076	ENSSSCG00000014073	http://www.genecards.org/cgi-bin/carddisp.pl?gene=HEXB	http://feb2023.archive.ensembl.org/Sus_scrofa/Gene/Summary?db=core;g=ENSSSCG00000014073
PsAFvsSham	SIMAF	SHAM	ACSL4	0.398316	1.14907e-36	4.5127e-41	0.665	0.521	2.89043	2.19297	11250	5076	ENSSSCG00000012583	http://www.genecards.org/cgi-bin/carddisp.pl?gene=ACSL4	http://feb2023.archive.ensembl.org/Sus_scrofa/Gene/Summary?db=core;g=ENSSSCG00000012583
PsAFvsSham	SIMAF	SHAM	MFSD14A	0.399919	1.21531e-39	4.77286e-44	0.32	0.202	0.584629	0.442961	11250	5076	ENSSSCG00000006870	http://www.genecards.org/cgi-bin/carddisp.pl?gene=MFSD14A	http://feb2023.archive.ensembl.org/Sus_scrofa/Gene/Summary?db=core;g=ENSSSCG00000006870
PsAFvsSham	SIMAF	SHAM	GAPDH	0.401673	2.22374e-165	8.73324e-170	0.957	0.895	14.7218	11.144	11250	5076	ENSSSCG00000000694	http://www.genecards.org/cgi-bin/carddisp.pl?gene=GAPDH	http://feb2023.archive.ensembl.org/Sus_scrofa/Gene/Summary?db=core;g=ENSSSCG00000000694
PsAFvsSham	SIMAF	SHAM	CYBA	0.401962	9.56276e-147	3.75555e-151	0.915	0.855	9.28834	7.02955	11250	5076	ENSSSCG00000031493	http://www.genecards.org/cgi-bin/carddisp.pl?gene=CYBA	http://feb2023.archive.ensembl.org/Sus_scrofa/Gene/Summary?db=core;g=ENSSSCG00000031493
PsAFvsSham	SIMAF	SHAM	MDH1	0.402895	3.80448e-32	1.49412e-36	0.318	0.21	0.527439	0.398793	11250	5076	ENSSSCG00000025751	http://www.genecards.org/cgi-bin/carddisp.pl?gene=MDH1	http://feb2023.archive.ensembl.org/Sus_scrofa/Gene/Summary?db=core;g=ENSSSCG00000025751
PsAFvsSham	SIMAF	SHAM	MYL6	0.4029	2.34841e-182	9.22282e-187	0.953	0.915	16.4559	12.4461	11250	5076	ENSSSCG00000039506	http://www.genecards.org/cgi-bin/carddisp.pl?gene=MYL6	http://feb2023.archive.ensembl.org/Sus_scrofa/Gene/Summary?db=core;g=ENSSSCG00000039506
PsAFvsSham	SIMAF	SHAM	FAM174C	0.403757	7.6665e-33	3.01084e-37	0.323	0.209	0.546044	0.412618	11250	5076	ENSSSCG00000056515	http://www.genecards.org/cgi-bin/carddisp.pl?gene=FAM174C	http://feb2023.archive.ensembl.org/Sus_scrofa/Gene/Summary?db=core;g=ENSSSCG00000056515
PsAFvsSham	SIMAF	SHAM	CLTA	0.405026	1.71176e-61	6.72253e-66	0.687	0.549	2.69346	2.03403	11250	5076	ENSSSCG00000037131	http://www.genecards.org/cgi-bin/carddisp.pl?gene=CLTA	http://feb2023.archive.ensembl.org/Sus_scrofa/Gene/Summary?db=core;g=ENSSSCG00000037131
PsAFvsSham	SIMAF	SHAM	TBXAS1	0.405555	3.08482e-64	1.21149e-68	0.329	0.179	0.744095	0.561622	11250	5076	ENSSSCG00000016504	http://www.genecards.org/cgi-bin/carddisp.pl?gene=TBXAS1	http://feb2023.archive.ensembl.org/Sus_scrofa/Gene/Summary?db=core;g=ENSSSCG00000016504
PsAFvsSham	SIMAF	SHAM	VPS28	0.406443	1.66414e-55	6.53553e-60	0.512	0.348	1.07243	0.809001	11250	5076	ENSSSCG00000005904	http://www.genecards.org/cgi-bin/carddisp.pl?gene=VPS28	http://feb2023.archive.ensembl.org/Sus_scrofa/Gene/Summary?db=core;g=ENSSSCG00000005904
PsAFvsSham	SIMAF	SHAM	DBI	0.406631	6.94568e-65	2.72776e-69	0.809	0.73	4.8323	3.64528	11250	5076	ENSSSCG00000032213	http://www.genecards.org/cgi-bin/carddisp.pl?gene=DBI	http://feb2023.archive.ensembl.org/Sus_scrofa/Gene/Summary?db=core;g=ENSSSCG00000032213
PsAFvsSham	SIMAF	SHAM	POMP	0.408168	3.27528e-65	1.28629e-69	0.702	0.551	2.2461	1.69249	11250	5076	ENSSSCG00000037170	http://www.genecards.org/cgi-bin/carddisp.pl?gene=POMP	http://feb2023.archive.ensembl.org/Sus_scrofa/Gene/Summary?db=core;g=ENSSSCG00000037170
PsAFvsSham	SIMAF	SHAM	RPL26L1	0.408413	9.80594e-52	3.85106e-56	0.401	0.248	0.703426	0.529867	11250	5076	ENSSSCG00000016989	http://www.genecards.org/cgi-bin/carddisp.pl?gene=RPL26L1	http://feb2023.archive.ensembl.org/Sus_scrofa/Gene/Summary?db=core;g=ENSSSCG00000016989
PsAFvsSham	SIMAF	SHAM	COX8A	0.408479	1.33497e-91	5.2428e-96	0.812	0.714	4.46131	3.3611	11250	5076	ENSSSCG00000013046	http://www.genecards.org/cgi-bin/carddisp.pl?gene=COX8A	http://feb2023.archive.ensembl.org/Sus_scrofa/Gene/Summary?db=core;g=ENSSSCG00000013046
PsAFvsSham	SIMAF	SHAM	HADHB	0.409241	3.09893e-42	1.21703e-46	0.301	0.181	0.451532	0.339882	11250	5076	ENSSSCG00000008569	http://www.genecards.org/cgi-bin/carddisp.pl?gene=HADHB	http://feb2023.archive.ensembl.org/Sus_scrofa/Gene/Summary?db=core;g=ENSSSCG00000008569
PsAFvsSham	SIMAF	SHAM	ENSSSCG00000016186	0.409564	1.85126e-55	7.27038e-60	0.474	0.308	1.00368	0.755494	11250	5076	ENSSSCG00000016186	http://www.genecards.org/cgi-bin/carddisp.pl?gene=ENSSSCG00000016186	http://feb2023.archive.ensembl.org/Sus_scrofa/Gene/Summary?db=core;g=ENSSSCG00000016186
PsAFvsSham	SIMAF	SHAM	LAMTOR5	0.410843	1.87326e-61	7.35681e-66	0.582	0.421	1.45559	1.09474	11250	5076	ENSSSCG00000040889	http://www.genecards.org/cgi-bin/carddisp.pl?gene=LAMTOR5	http://feb2023.archive.ensembl.org/Sus_scrofa/Gene/Summary?db=core;g=ENSSSCG00000040889
PsAFvsSham	SIMAF	SHAM	RALA	0.411399	2.20227e-43	8.64891e-48	0.446	0.306	0.951168	0.715047	11250	5076	ENSSSCG00000048439	http://www.genecards.org/cgi-bin/carddisp.pl?gene=RALA	http://feb2023.archive.ensembl.org/Sus_scrofa/Gene/Summary?db=core;g=ENSSSCG00000048439
PsAFvsSham	SIMAF	SHAM	NUTF2	0.412595	1.7405e-42	6.8354e-47	0.33	0.204	0.519954	0.390496	11250	5076	ENSSSCG00000030295	http://www.genecards.org/cgi-bin/carddisp.pl?gene=NUTF2	http://feb2023.archive.ensembl.org/Sus_scrofa/Gene/Summary?db=core;g=ENSSSCG00000030295
PsAFvsSham	SIMAF	SHAM	PTPRC	0.413436	5.53008e-70	2.17181e-74	0.841	0.722	6.12585	4.59936	11250	5076	ENSSSCG00000010908	http://www.genecards.org/cgi-bin/carddisp.pl?gene=PTPRC	http://feb2023.archive.ensembl.org/Sus_scrofa/Gene/Summary?db=core;g=ENSSSCG00000010908
PsAFvsSham	SIMAF	SHAM	PEPD	0.414128	7.12973e-15	2.80004e-19	0.46	0.358	2.37572	1.78278	11250	5076	ENSSSCG00000002868	http://www.genecards.org/cgi-bin/carddisp.pl?gene=PEPD	http://feb2023.archive.ensembl.org/Sus_scrofa/Gene/Summary?db=core;g=ENSSSCG00000002868
PsAFvsSham	SIMAF	SHAM	PLEK	0.415183	7.41289e-78	2.91124e-82	0.865	0.725	9.95208	7.46318	11250	5076	ENSSSCG00000008348	http://www.genecards.org/cgi-bin/carddisp.pl?gene=PLEK	http://feb2023.archive.ensembl.org/Sus_scrofa/Gene/Summary?db=core;g=ENSSSCG00000008348
PsAFvsSham	SIMAF	SHAM	ENSSSCG00000056609	0.415537	1.69517e-61	6.65738e-66	0.471	0.302	1.2161	0.911627	11250	5076	ENSSSCG00000056609	http://www.genecards.org/cgi-bin/carddisp.pl?gene=ENSSSCG00000056609	http://feb2023.archive.ensembl.org/Sus_scrofa/Gene/Summary?db=core;g=ENSSSCG00000056609
PsAFvsSham	SIMAF	SHAM	MLF2	0.41591	1.75375e-43	6.88745e-48	0.401	0.263	0.688702	0.516084	11250	5076	ENSSSCG00000000690	http://www.genecards.org/cgi-bin/carddisp.pl?gene=MLF2	http://feb2023.archive.ensembl.org/Sus_scrofa/Gene/Summary?db=core;g=ENSSSCG00000000690
PsAFvsSham	SIMAF	SHAM	CASP1	0.416029	6.34559e-47	2.49208e-51	0.439	0.293	0.982959	0.736582	11250	5076	ENSSSCG00000028711	http://www.genecards.org/cgi-bin/carddisp.pl?gene=CASP1	http://feb2023.archive.ensembl.org/Sus_scrofa/Gene/Summary?db=core;g=ENSSSCG00000028711
PsAFvsSham	SIMAF	SHAM	NDFIP1	0.416254	3.79304e-50	1.48963e-54	0.736	0.605	2.96409	2.22107	11250	5076	ENSSSCG00000025295	http://www.genecards.org/cgi-bin/carddisp.pl?gene=NDFIP1	http://feb2023.archive.ensembl.org/Sus_scrofa/Gene/Summary?db=core;g=ENSSSCG00000025295
PsAFvsSham	SIMAF	SHAM	ATP1B3	0.416707	1.7435e-60	6.84718e-65	0.621	0.445	1.78702	1.33858	11250	5076	ENSSSCG00000011676	http://www.genecards.org/cgi-bin/carddisp.pl?gene=ATP1B3	http://feb2023.archive.ensembl.org/Sus_scrofa/Gene/Summary?db=core;g=ENSSSCG00000011676
PsAFvsSham	SIMAF	SHAM	TM2D1	0.418199	1.34156e-45	5.26867e-50	0.34	0.207	0.545863	0.40837	11250	5076	ENSSSCG00000038861	http://www.genecards.org/cgi-bin/carddisp.pl?gene=TM2D1	http://feb2023.archive.ensembl.org/Sus_scrofa/Gene/Summary?db=core;g=ENSSSCG00000038861
PsAFvsSham	SIMAF	SHAM	TRIM36	0.419237	6.72765e-48	2.64213e-52	0.427	0.281	1.04255	0.779507	11250	5076	ENSSSCG00000014214	http://www.genecards.org/cgi-bin/carddisp.pl?gene=TRIM36	http://feb2023.archive.ensembl.org/Sus_scrofa/Gene/Summary?db=core;g=ENSSSCG00000014214
PsAFvsSham	SIMAF	SHAM	ENSSSCG00000033453	0.420522	6.58558e-66	2.58633e-70	0.494	0.322	1.74627	1.3046	11250	5076	ENSSSCG00000033453	http://www.genecards.org/cgi-bin/carddisp.pl?gene=ENSSSCG00000033453	http://feb2023.archive.ensembl.org/Sus_scrofa/Gene/Summary?db=core;g=ENSSSCG00000033453
PsAFvsSham	SIMAF	SHAM	SELENOW	0.421108	9.50167e-46	3.73156e-50	0.416	0.274	0.795774	0.594194	11250	5076	ENSSSCG00000034313	http://www.genecards.org/cgi-bin/carddisp.pl?gene=SELENOW	http://feb2023.archive.ensembl.org/Sus_scrofa/Gene/Summary?db=core;g=ENSSSCG00000034313
PsAFvsSham	SIMAF	SHAM	ARPC3	0.421176	2.45818e-155	9.65393e-160	0.9	0.823	7.4567	5.56865	11250	5076	ENSSSCG00000009821	http://www.genecards.org/cgi-bin/carddisp.pl?gene=ARPC3	http://feb2023.archive.ensembl.org/Sus_scrofa/Gene/Summary?db=core;g=ENSSSCG00000009821
PsAFvsSham	SIMAF	SHAM	NAGK	0.421608	1.35274e-41	5.31256e-46	0.324	0.201	0.655707	0.489415	11250	5076	ENSSSCG00000008316	http://www.genecards.org/cgi-bin/carddisp.pl?gene=NAGK	http://feb2023.archive.ensembl.org/Sus_scrofa/Gene/Summary?db=core;g=ENSSSCG00000008316
PsAFvsSham	SIMAF	SHAM	GRN	0.42205	2.43004e-105	9.54343e-110	0.805	0.628	4.00291	2.9875	11250	5076	ENSSSCG00000017355	http://www.genecards.org/cgi-bin/carddisp.pl?gene=GRN	http://feb2023.archive.ensembl.org/Sus_scrofa/Gene/Summary?db=core;g=ENSSSCG00000017355
PsAFvsSham	SIMAF	SHAM	NDUFB6	0.4221	5.35838e-48	2.10438e-52	0.379	0.234	0.610675	0.455639	11250	5076	ENSSSCG00000011003	http://www.genecards.org/cgi-bin/carddisp.pl?gene=NDUFB6	http://feb2023.archive.ensembl.org/Sus_scrofa/Gene/Summary?db=core;g=ENSSSCG00000011003
PsAFvsSham	SIMAF	SHAM	ATP5F1A	0.423306	2.91176e-68	1.14353e-72	0.678	0.528	2.19072	1.63352	11250	5076	ENSSSCG00000004499	http://www.genecards.org/cgi-bin/carddisp.pl?gene=ATP5F1A	http://feb2023.archive.ensembl.org/Sus_scrofa/Gene/Summary?db=core;g=ENSSSCG00000004499
PsAFvsSham	SIMAF	SHAM	RPN1	0.423871	2.71312e-47	1.06552e-51	0.38	0.238	0.679587	0.506448	11250	5076	ENSSSCG00000011612	http://www.genecards.org/cgi-bin/carddisp.pl?gene=RPN1	http://feb2023.archive.ensembl.org/Sus_scrofa/Gene/Summary?db=core;g=ENSSSCG00000011612
PsAFvsSham	SIMAF	SHAM	GRPEL1	0.424216	3.0681e-45	1.20492e-49	0.349	0.215	0.584287	0.435305	11250	5076	ENSSSCG00000037445	http://www.genecards.org/cgi-bin/carddisp.pl?gene=GRPEL1	http://feb2023.archive.ensembl.org/Sus_scrofa/Gene/Summary?db=core;g=ENSSSCG00000037445
PsAFvsSham	SIMAF	SHAM	PSMB4	0.425032	2.37158e-61	9.31382e-66	0.532	0.362	1.12321	0.836463	11250	5076	ENSSSCG00000034984	http://www.genecards.org/cgi-bin/carddisp.pl?gene=PSMB4	http://feb2023.archive.ensembl.org/Sus_scrofa/Gene/Summary?db=core;g=ENSSSCG00000034984
PsAFvsSham	SIMAF	SHAM	RPS6KA1	0.425279	8.41219e-41	3.30369e-45	0.328	0.203	0.608022	0.45266	11250	5076	ENSSSCG00000003558	http://www.genecards.org/cgi-bin/carddisp.pl?gene=RPS6KA1	http://feb2023.archive.ensembl.org/Sus_scrofa/Gene/Summary?db=core;g=ENSSSCG00000003558
PsAFvsSham	SIMAF	SHAM	ENSSSCG00000015034	0.426742	5.31686e-52	2.08807e-56	0.386	0.238	0.64824	0.482121	11250	5076	ENSSSCG00000015034	http://www.genecards.org/cgi-bin/carddisp.pl?gene=ENSSSCG00000015034	http://feb2023.archive.ensembl.org/Sus_scrofa/Gene/Summary?db=core;g=ENSSSCG00000015034
PsAFvsSham	SIMAF	SHAM	DYNLT1	0.427151	1.26328e-49	4.96124e-54	0.346	0.209	0.598671	0.445118	11250	5076	ENSSSCG00000033107	http://www.genecards.org/cgi-bin/carddisp.pl?gene=DYNLT1	http://feb2023.archive.ensembl.org/Sus_scrofa/Gene/Summary?db=core;g=ENSSSCG00000033107
PsAFvsSham	SIMAF	SHAM	PFDN2	0.427437	1.43132e-64	5.62118e-69	0.512	0.333	1.0946	0.813791	11250	5076	ENSSSCG00000055102	http://www.genecards.org/cgi-bin/carddisp.pl?gene=PFDN2	http://feb2023.archive.ensembl.org/Sus_scrofa/Gene/Summary?db=core;g=ENSSSCG00000055102
PsAFvsSham	SIMAF	SHAM	ATP6AP2	0.427653	2.05418e-59	8.0673e-64	0.524	0.356	1.11579	0.829426	11250	5076	ENSSSCG00000012247	http://www.genecards.org/cgi-bin/carddisp.pl?gene=ATP6AP2	http://feb2023.archive.ensembl.org/Sus_scrofa/Gene/Summary?db=core;g=ENSSSCG00000012247
PsAFvsSham	SIMAF	SHAM	BZW1	0.427901	2.70464e-96	1.06219e-100	0.814	0.69	4.07503	3.02901	11250	5076	ENSSSCG00000016094	http://www.genecards.org/cgi-bin/carddisp.pl?gene=BZW1	http://feb2023.archive.ensembl.org/Sus_scrofa/Gene/Summary?db=core;g=ENSSSCG00000016094
PsAFvsSham	SIMAF	SHAM	C12ORF57	0.428715	7.18533e-66	2.82187e-70	0.67	0.51	2.19171	1.62815	11250	5076	ENSSSCG00000040186	http://www.genecards.org/cgi-bin/carddisp.pl?gene=C12ORF57	http://feb2023.archive.ensembl.org/Sus_scrofa/Gene/Summary?db=core;g=ENSSSCG00000040186
PsAFvsSham	SIMAF	SHAM	TNFSF12	0.428801	1.92991e-50	7.57926e-55	0.403	0.253	0.727648	0.540423	11250	5076	ENSSSCG00000040188	http://www.genecards.org/cgi-bin/carddisp.pl?gene=TNFSF12	http://feb2023.archive.ensembl.org/Sus_scrofa/Gene/Summary?db=core;g=ENSSSCG00000040188
PsAFvsSham	SIMAF	SHAM	YWHAE	0.43081	8.47156e-90	3.32701e-94	0.767	0.612	3.03095	2.24836	11250	5076	ENSSSCG00000062888	http://www.genecards.org/cgi-bin/carddisp.pl?gene=YWHAE	http://feb2023.archive.ensembl.org/Sus_scrofa/Gene/Summary?db=core;g=ENSSSCG00000062888
PsAFvsSham	SIMAF	SHAM	ATP6V0B	0.43085	1.22582e-84	4.81413e-89	0.766	0.634	3.19812	2.37232	11250	5076	ENSSSCG00000039267	http://www.genecards.org/cgi-bin/carddisp.pl?gene=ATP6V0B	http://feb2023.archive.ensembl.org/Sus_scrofa/Gene/Summary?db=core;g=ENSSSCG00000039267
PsAFvsSham	SIMAF	SHAM	CLPTM1L	0.431131	8.53995e-52	3.35387e-56	0.38	0.234	0.649981	0.481947	11250	5076	ENSSSCG00000017119	http://www.genecards.org/cgi-bin/carddisp.pl?gene=CLPTM1L	http://feb2023.archive.ensembl.org/Sus_scrofa/Gene/Summary?db=core;g=ENSSSCG00000017119
PsAFvsSham	SIMAF	SHAM	CAPZA1	0.43269	2.28838e-80	8.98709e-85	0.691	0.514	2.05707	1.52391	11250	5076	ENSSSCG00000006775	http://www.genecards.org/cgi-bin/carddisp.pl?gene=CAPZA1	http://feb2023.archive.ensembl.org/Sus_scrofa/Gene/Summary?db=core;g=ENSSSCG00000006775
PsAFvsSham	SIMAF	SHAM	IMP4	0.43495	1.89844e-55	7.45568e-60	0.449	0.288	0.828227	0.612524	11250	5076	ENSSSCG00000015734	http://www.genecards.org/cgi-bin/carddisp.pl?gene=IMP4	http://feb2023.archive.ensembl.org/Sus_scrofa/Gene/Summary?db=core;g=ENSSSCG00000015734
PsAFvsSham	SIMAF	SHAM	GTF2E2	0.4352	1.66003e-39	6.5194e-44	0.335	0.212	0.576755	0.426431	11250	5076	ENSSSCG00000015845	http://www.genecards.org/cgi-bin/carddisp.pl?gene=GTF2E2	http://feb2023.archive.ensembl.org/Sus_scrofa/Gene/Summary?db=core;g=ENSSSCG00000015845
PsAFvsSham	SIMAF	SHAM	IDH2	0.435604	7.60605e-54	2.9871e-58	0.45	0.295	0.88565	0.654704	11250	5076	ENSSSCG00000001852	http://www.genecards.org/cgi-bin/carddisp.pl?gene=IDH2	http://feb2023.archive.ensembl.org/Sus_scrofa/Gene/Summary?db=core;g=ENSSSCG00000001852
PsAFvsSham	SIMAF	SHAM	PSMA3	0.438386	1.33863e-63	5.25717e-68	0.53	0.357	1.13304	0.836007	11250	5076	ENSSSCG00000005072	http://www.genecards.org/cgi-bin/carddisp.pl?gene=PSMA3	http://feb2023.archive.ensembl.org/Sus_scrofa/Gene/Summary?db=core;g=ENSSSCG00000005072
PsAFvsSham	SIMAF	SHAM	LCP1	0.438801	3.37954e-101	1.32724e-105	0.836	0.714	5.33985	3.93933	11250	5076	ENSSSCG00000009412	http://www.genecards.org/cgi-bin/carddisp.pl?gene=LCP1	http://feb2023.archive.ensembl.org/Sus_scrofa/Gene/Summary?db=core;g=ENSSSCG00000009412
PsAFvsSham	SIMAF	SHAM	PLAUR	0.439211	4.70287e-102	1.84694e-106	0.843	0.658	6.60229	4.8693	11250	5076	ENSSSCG00000032434	http://www.genecards.org/cgi-bin/carddisp.pl?gene=PLAUR	http://feb2023.archive.ensembl.org/Sus_scrofa/Gene/Summary?db=core;g=ENSSSCG00000032434
PsAFvsSham	SIMAF	SHAM	COX5A	0.439815	5.17585e-68	2.0327e-72	0.639	0.484	1.93825	1.4288	11250	5076	ENSSSCG00000024316	http://www.genecards.org/cgi-bin/carddisp.pl?gene=COX5A	http://feb2023.archive.ensembl.org/Sus_scrofa/Gene/Summary?db=core;g=ENSSSCG00000024316
PsAFvsSham	SIMAF	SHAM	CFP	0.440268	4.26452e-71	1.67479e-75	0.598	0.418	1.65193	1.21734	11250	5076	ENSSSCG00000012278	http://www.genecards.org/cgi-bin/carddisp.pl?gene=CFP	http://feb2023.archive.ensembl.org/Sus_scrofa/Gene/Summary?db=core;g=ENSSSCG00000012278
PsAFvsSham	SIMAF	SHAM	LITAF	0.440961	3.93729e-69	1.54628e-73	0.686	0.515	2.67247	1.96853	11250	5076	ENSSSCG00000032381	http://www.genecards.org/cgi-bin/carddisp.pl?gene=LITAF	http://feb2023.archive.ensembl.org/Sus_scrofa/Gene/Summary?db=core;g=ENSSSCG00000032381
PsAFvsSham	SIMAF	SHAM	SUCLG1	0.441366	5.09343e-57	2.00033e-61	0.458	0.298	0.853902	0.628713	11250	5076	ENSSSCG00000008247	http://www.genecards.org/cgi-bin/carddisp.pl?gene=SUCLG1	http://feb2023.archive.ensembl.org/Sus_scrofa/Gene/Summary?db=core;g=ENSSSCG00000008247
PsAFvsSham	SIMAF	SHAM	ACADM	0.442036	3.55439e-68	1.3959e-72	0.554	0.382	1.53475	1.12959	11250	5076	ENSSSCG00000003776	http://www.genecards.org/cgi-bin/carddisp.pl?gene=ACADM	http://feb2023.archive.ensembl.org/Sus_scrofa/Gene/Summary?db=core;g=ENSSSCG00000003776
PsAFvsSham	SIMAF	SHAM	ENSSSCG00000028414	0.44279	4.04658e-70	1.5892e-74	0.639	0.474	1.73602	1.27708	11250	5076	ENSSSCG00000028414	http://www.genecards.org/cgi-bin/carddisp.pl?gene=ENSSSCG00000028414	http://feb2023.archive.ensembl.org/Sus_scrofa/Gene/Summary?db=core;g=ENSSSCG00000028414
PsAFvsSham	SIMAF	SHAM	TBCA	0.443516	2.84427e-68	1.11702e-72	0.627	0.463	1.75605	1.29116	11250	5076	ENSSSCG00000014100	http://www.genecards.org/cgi-bin/carddisp.pl?gene=TBCA	http://feb2023.archive.ensembl.org/Sus_scrofa/Gene/Summary?db=core;g=ENSSSCG00000014100
PsAFvsSham	SIMAF	SHAM	CAP1	0.443655	6.91022e-74	2.71383e-78	0.648	0.466	1.7687	1.30034	11250	5076	ENSSSCG00000003672	http://www.genecards.org/cgi-bin/carddisp.pl?gene=CAP1	http://feb2023.archive.ensembl.org/Sus_scrofa/Gene/Summary?db=core;g=ENSSSCG00000003672
PsAFvsSham	SIMAF	SHAM	PDIA3	0.444521	2.90329e-63	1.1402e-67	0.759	0.652	3.76746	2.7683	11250	5076	ENSSSCG00000004700	http://www.genecards.org/cgi-bin/carddisp.pl?gene=PDIA3	http://feb2023.archive.ensembl.org/Sus_scrofa/Gene/Summary?db=core;g=ENSSSCG00000004700
PsAFvsSham	SIMAF	SHAM	FBL	0.444858	5.67084e-51	2.22709e-55	0.419	0.272	0.837322	0.615012	11250	5076	ENSSSCG00000030510	http://www.genecards.org/cgi-bin/carddisp.pl?gene=FBL	http://feb2023.archive.ensembl.org/Sus_scrofa/Gene/Summary?db=core;g=ENSSSCG00000030510
PsAFvsSham	SIMAF	SHAM	HNRNPL	0.445473	9.25431e-54	3.63442e-58	0.415	0.258	0.761037	0.558731	11250	5076	ENSSSCG00000035570	http://www.genecards.org/cgi-bin/carddisp.pl?gene=HNRNPL	http://feb2023.archive.ensembl.org/Sus_scrofa/Gene/Summary?db=core;g=ENSSSCG00000035570
PsAFvsSham	SIMAF	SHAM	AIF1	0.445998	1.46322e-154	5.74645e-159	0.916	0.853	12.2804	9.01464	11250	5076	ENSSSCG00000032341	http://www.genecards.org/cgi-bin/carddisp.pl?gene=AIF1	http://feb2023.archive.ensembl.org/Sus_scrofa/Gene/Summary?db=core;g=ENSSSCG00000032341
PsAFvsSham	SIMAF	SHAM	PCMT1	0.446478	3.93272e-66	1.54448e-70	0.579	0.409	1.36583	1.00216	11250	5076	ENSSSCG00000004103	http://www.genecards.org/cgi-bin/carddisp.pl?gene=PCMT1	http://feb2023.archive.ensembl.org/Sus_scrofa/Gene/Summary?db=core;g=ENSSSCG00000004103
PsAFvsSham	SIMAF	SHAM	NSMCE1	0.446529	1.64964e-58	6.47859e-63	0.418	0.256	0.742102	0.544427	11250	5076	ENSSSCG00000036275	http://www.genecards.org/cgi-bin/carddisp.pl?gene=NSMCE1	http://feb2023.archive.ensembl.org/Sus_scrofa/Gene/Summary?db=core;g=ENSSSCG00000036275
PsAFvsSham	SIMAF	SHAM	PFDN1	0.447107	5.62152e-69	2.20772e-73	0.648	0.47	1.76768	1.29648	11250	5076	ENSSSCG00000038493	http://www.genecards.org/cgi-bin/carddisp.pl?gene=PFDN1	http://feb2023.archive.ensembl.org/Sus_scrofa/Gene/Summary?db=core;g=ENSSSCG00000038493
PsAFvsSham	SIMAF	SHAM	EIF3L	0.448282	1.06391e-55	4.17826e-60	0.507	0.345	1.02855	0.753709	11250	5076	ENSSSCG00000000119	http://www.genecards.org/cgi-bin/carddisp.pl?gene=EIF3L	http://feb2023.archive.ensembl.org/Sus_scrofa/Gene/Summary?db=core;g=ENSSSCG00000000119
PsAFvsSham	SIMAF	SHAM	NDUFS6	0.450219	1.21218e-62	4.76054e-67	0.499	0.331	1.034	0.756687	11250	5076	ENSSSCG00000017114	http://www.genecards.org/cgi-bin/carddisp.pl?gene=NDUFS6	http://feb2023.archive.ensembl.org/Sus_scrofa/Gene/Summary?db=core;g=ENSSSCG00000017114
PsAFvsSham	SIMAF	SHAM	MAPKAPK2	0.451392	1.10234e-48	4.32919e-53	0.434	0.288	1.02244	0.747616	11250	5076	ENSSSCG00000015650	http://www.genecards.org/cgi-bin/carddisp.pl?gene=MAPKAPK2	http://feb2023.archive.ensembl.org/Sus_scrofa/Gene/Summary?db=core;g=ENSSSCG00000015650
PsAFvsSham	SIMAF	SHAM	PSMA2	0.451526	2.53247e-73	9.94567e-78	0.645	0.471	1.78383	1.30433	11250	5076	ENSSSCG00000039582	http://www.genecards.org/cgi-bin/carddisp.pl?gene=PSMA2	http://feb2023.archive.ensembl.org/Sus_scrofa/Gene/Summary?db=core;g=ENSSSCG00000039582
PsAFvsSham	SIMAF	SHAM	DYNLRB1	0.451836	9.30236e-55	3.65328e-59	0.444	0.286	0.86166	0.629838	11250	5076	ENSSSCG00000037510	http://www.genecards.org/cgi-bin/carddisp.pl?gene=DYNLRB1	http://feb2023.archive.ensembl.org/Sus_scrofa/Gene/Summary?db=core;g=ENSSSCG00000037510
PsAFvsSham	SIMAF	SHAM	ATG3	0.452182	1.46338e-66	5.74708e-71	0.498	0.321	1.06112	0.775476	11250	5076	ENSSSCG00000011930	http://www.genecards.org/cgi-bin/carddisp.pl?gene=ATG3	http://feb2023.archive.ensembl.org/Sus_scrofa/Gene/Summary?db=core;g=ENSSSCG00000011930
PsAFvsSham	SIMAF	SHAM	TMEM50A	0.453133	6.06121e-70	2.3804e-74	0.584	0.406	1.38323	1.01025	11250	5076	ENSSSCG00000024267	http://www.genecards.org/cgi-bin/carddisp.pl?gene=TMEM50A	http://feb2023.archive.ensembl.org/Sus_scrofa/Gene/Summary?db=core;g=ENSSSCG00000024267
PsAFvsSham	SIMAF	SHAM	AP3B1	0.453593	6.9419e-59	2.72627e-63	0.404	0.246	0.811165	0.592199	11250	5076	ENSSSCG00000014101	http://www.genecards.org/cgi-bin/carddisp.pl?gene=AP3B1	http://feb2023.archive.ensembl.org/Sus_scrofa/Gene/Summary?db=core;g=ENSSSCG00000014101
PsAFvsSham	SIMAF	SHAM	SMN1	0.453811	9.79537e-49	3.8469e-53	0.332	0.198	0.569829	0.415907	11250	5076	ENSSSCG00000016970	http://www.genecards.org/cgi-bin/carddisp.pl?gene=SMN1	http://feb2023.archive.ensembl.org/Sus_scrofa/Gene/Summary?db=core;g=ENSSSCG00000016970
PsAFvsSham	SIMAF	SHAM	NDUFV2	0.453845	6.34171e-64	2.49056e-68	0.465	0.294	0.872818	0.637107	11250	5076	ENSSSCG00000038826	http://www.genecards.org/cgi-bin/carddisp.pl?gene=NDUFV2	http://feb2023.archive.ensembl.org/Sus_scrofa/Gene/Summary?db=core;g=ENSSSCG00000038826
PsAFvsSham	SIMAF	SHAM	ANXA1	0.455453	6.93165e-154	2.72224e-158	0.941	0.867	15.581	11.3628	11250	5076	ENSSSCG00000005267	http://www.genecards.org/cgi-bin/carddisp.pl?gene=ANXA1	http://feb2023.archive.ensembl.org/Sus_scrofa/Gene/Summary?db=core;g=ENSSSCG00000005267
PsAFvsSham	SIMAF	SHAM	TMBIM6	0.45575	1.18546e-153	4.65561e-158	0.92	0.856	8.73367	6.36786	11250	5076	ENSSSCG00000029652	http://www.genecards.org/cgi-bin/carddisp.pl?gene=TMBIM6	http://feb2023.archive.ensembl.org/Sus_scrofa/Gene/Summary?db=core;g=ENSSSCG00000029652
PsAFvsSham	SIMAF	SHAM	COPS6	0.456354	1.14907e-57	4.51271e-62	0.366	0.215	0.602967	0.439326	11250	5076	ENSSSCG00000034893	http://www.genecards.org/cgi-bin/carddisp.pl?gene=COPS6	http://feb2023.archive.ensembl.org/Sus_scrofa/Gene/Summary?db=core;g=ENSSSCG00000034893
PsAFvsSham	SIMAF	SHAM	STK4	0.45684	4.36049e-60	1.71248e-64	0.589	0.428	1.96592	1.4322	11250	5076	ENSSSCG00000030820	http://www.genecards.org/cgi-bin/carddisp.pl?gene=STK4	http://feb2023.archive.ensembl.org/Sus_scrofa/Gene/Summary?db=core;g=ENSSSCG00000030820
PsAFvsSham	SIMAF	SHAM	RNF19A	0.458239	6.12807e-46	2.40666e-50	0.583	0.441	2.33408	1.69879	11250	5076	ENSSSCG00000006066	http://www.genecards.org/cgi-bin/carddisp.pl?gene=RNF19A	http://feb2023.archive.ensembl.org/Sus_scrofa/Gene/Summary?db=core;g=ENSSSCG00000006066
PsAFvsSham	SIMAF	SHAM	IMPDH2	0.458339	2.04379e-46	8.02651e-51	0.327	0.196	0.541714	0.39414	11250	5076	ENSSSCG00000011373	http://www.genecards.org/cgi-bin/carddisp.pl?gene=IMPDH2	http://feb2023.archive.ensembl.org/Sus_scrofa/Gene/Summary?db=core;g=ENSSSCG00000011373
PsAFvsSham	SIMAF	SHAM	EIF2S1	0.458625	2.77198e-46	1.08863e-50	0.339	0.205	0.55667	0.404945	11250	5076	ENSSSCG00000033295	http://www.genecards.org/cgi-bin/carddisp.pl?gene=EIF2S1	http://feb2023.archive.ensembl.org/Sus_scrofa/Gene/Summary?db=core;g=ENSSSCG00000033295
PsAFvsSham	SIMAF	SHAM	MIF	0.459407	8.82503e-111	3.46582e-115	0.835	0.716	5.26364	3.82804	11250	5076	ENSSSCG00000010067	http://www.genecards.org/cgi-bin/carddisp.pl?gene=MIF	http://feb2023.archive.ensembl.org/Sus_scrofa/Gene/Summary?db=core;g=ENSSSCG00000010067
PsAFvsSham	SIMAF	SHAM	DIAPH2	0.459473	2.09822e-67	8.24026e-72	0.541	0.358	1.54721	1.12508	11250	5076	ENSSSCG00000012474	http://www.genecards.org/cgi-bin/carddisp.pl?gene=DIAPH2	http://feb2023.archive.ensembl.org/Sus_scrofa/Gene/Summary?db=core;g=ENSSSCG00000012474
PsAFvsSham	SIMAF	SHAM	HMGN3	0.46128	1.7715e-59	6.95714e-64	0.546	0.381	1.28926	0.936311	11250	5076	ENSSSCG00000004470	http://www.genecards.org/cgi-bin/carddisp.pl?gene=HMGN3	http://feb2023.archive.ensembl.org/Sus_scrofa/Gene/Summary?db=core;g=ENSSSCG00000004470
PsAFvsSham	SIMAF	SHAM	MVP	0.461401	3.5418e-54	1.39096e-58	0.384	0.235	0.69123	0.501895	11250	5076	ENSSSCG00000027946	http://www.genecards.org/cgi-bin/carddisp.pl?gene=MVP	http://feb2023.archive.ensembl.org/Sus_scrofa/Gene/Summary?db=core;g=ENSSSCG00000027946
PsAFvsSham	SIMAF	SHAM	COX6C	0.461705	1.08803e-133	4.27297e-138	0.871	0.817	8.92753	6.48239	11250	5076	ENSSSCG00000060790	http://www.genecards.org/cgi-bin/carddisp.pl?gene=COX6C	http://feb2023.archive.ensembl.org/Sus_scrofa/Gene/Summary?db=core;g=ENSSSCG00000060790
PsAFvsSham	SIMAF	SHAM	SLA-8	0.462343	8.52207e-78	3.34685e-82	0.625	0.437	1.69138	1.22748	11250	5076	ENSSSCG00000001396	http://www.genecards.org/cgi-bin/carddisp.pl?gene=SLA-8	http://feb2023.archive.ensembl.org/Sus_scrofa/Gene/Summary?db=core;g=ENSSSCG00000001396
PsAFvsSham	SIMAF	SHAM	SMDT1	0.463413	1.06887e-75	4.19773e-80	0.574	0.394	1.38051	1.00111	11250	5076	ENSSSCG00000020945	http://www.genecards.org/cgi-bin/carddisp.pl?gene=SMDT1	http://feb2023.archive.ensembl.org/Sus_scrofa/Gene/Summary?db=core;g=ENSSSCG00000020945
PsAFvsSham	SIMAF	SHAM	MRPL57	0.465212	2.11316e-69	8.29896e-74	0.641	0.483	1.87982	1.36154	11250	5076	ENSSSCG00000031280	http://www.genecards.org/cgi-bin/carddisp.pl?gene=MRPL57	http://feb2023.archive.ensembl.org/Sus_scrofa/Gene/Summary?db=core;g=ENSSSCG00000031280
PsAFvsSham	SIMAF	SHAM	PARVG	0.465284	4.55639e-71	1.78942e-75	0.508	0.326	1.1242	0.814154	11250	5076	ENSSSCG00000000025	http://www.genecards.org/cgi-bin/carddisp.pl?gene=PARVG	http://feb2023.archive.ensembl.org/Sus_scrofa/Gene/Summary?db=core;g=ENSSSCG00000000025
PsAFvsSham	SIMAF	SHAM	AARSD1	0.466792	2.40439e-58	9.44267e-63	0.351	0.202	0.538256	0.389334	11250	5076	ENSSSCG00000037979	http://www.genecards.org/cgi-bin/carddisp.pl?gene=AARSD1	http://feb2023.archive.ensembl.org/Sus_scrofa/Gene/Summary?db=core;g=ENSSSCG00000037979
PsAFvsSham	SIMAF	SHAM	C18ORF32	0.467192	1.26222e-59	4.95709e-64	0.408	0.249	0.710361	0.513722	11250	5076	ENSSSCG00000034415	http://www.genecards.org/cgi-bin/carddisp.pl?gene=C18ORF32	http://feb2023.archive.ensembl.org/Sus_scrofa/Gene/Summary?db=core;g=ENSSSCG00000034415
PsAFvsSham	SIMAF	SHAM	FCGRT	0.468298	6.13029e-110	2.40753e-114	0.816	0.705	5.39567	3.89995	11250	5076	ENSSSCG00000003187	http://www.genecards.org/cgi-bin/carddisp.pl?gene=FCGRT	http://feb2023.archive.ensembl.org/Sus_scrofa/Gene/Summary?db=core;g=ENSSSCG00000003187
PsAFvsSham	SIMAF	SHAM	XKR8	0.469209	3.4157e-41	1.34144e-45	0.305	0.186	0.614987	0.44411	11250	5076	ENSSSCG00000030623	http://www.genecards.org/cgi-bin/carddisp.pl?gene=XKR8	http://feb2023.archive.ensembl.org/Sus_scrofa/Gene/Summary?db=core;g=ENSSSCG00000030623
PsAFvsSham	SIMAF	SHAM	RABAC1	0.469243	1.10742e-90	4.34914e-95	0.719	0.563	2.36847	1.71071	11250	5076	ENSSSCG00000003046	http://www.genecards.org/cgi-bin/carddisp.pl?gene=RABAC1	http://feb2023.archive.ensembl.org/Sus_scrofa/Gene/Summary?db=core;g=ENSSSCG00000003046
PsAFvsSham	SIMAF	SHAM	PSMA5	0.470139	1.56211e-49	6.13483e-54	0.3	0.172	0.437605	0.315772	11250	5076	ENSSSCG00000006830	http://www.genecards.org/cgi-bin/carddisp.pl?gene=PSMA5	http://feb2023.archive.ensembl.org/Sus_scrofa/Gene/Summary?db=core;g=ENSSSCG00000006830
PsAFvsSham	SIMAF	SHAM	SRI	0.470803	1.5364e-84	6.03384e-89	0.658	0.474	1.92504	1.3889	11250	5076	ENSSSCG00000015298	http://www.genecards.org/cgi-bin/carddisp.pl?gene=SRI	http://feb2023.archive.ensembl.org/Sus_scrofa/Gene/Summary?db=core;g=ENSSSCG00000015298
PsAFvsSham	SIMAF	SHAM	SNX6	0.47107	7.01155e-90	2.75362e-94	0.669	0.484	2.17577	1.56953	11250	5076	ENSSSCG00000040912	http://www.genecards.org/cgi-bin/carddisp.pl?gene=SNX6	http://feb2023.archive.ensembl.org/Sus_scrofa/Gene/Summary?db=core;g=ENSSSCG00000040912
PsAFvsSham	SIMAF	SHAM	PHB1	0.471121	2.97871e-56	1.16982e-60	0.43	0.272	0.769728	0.555151	11250	5076	ENSSSCG00000017549	http://www.genecards.org/cgi-bin/carddisp.pl?gene=PHB1	http://feb2023.archive.ensembl.org/Sus_scrofa/Gene/Summary?db=core;g=ENSSSCG00000017549
PsAFvsSham	SIMAF	SHAM	SEC61B	0.471225	2.39475e-86	9.40482e-91	0.758	0.64	4.0837	2.94565	11250	5076	ENSSSCG00000038914	http://www.genecards.org/cgi-bin/carddisp.pl?gene=SEC61B	http://feb2023.archive.ensembl.org/Sus_scrofa/Gene/Summary?db=core;g=ENSSSCG00000038914
PsAFvsSham	SIMAF	SHAM	RPS28	0.472111	2.27786e-201	8.94577e-206	0.967	0.951	25.7416	18.5572	11250	5076	ENSSSCG00000013597	http://www.genecards.org/cgi-bin/carddisp.pl?gene=RPS28	http://feb2023.archive.ensembl.org/Sus_scrofa/Gene/Summary?db=core;g=ENSSSCG00000013597
PsAFvsSham	SIMAF	SHAM	CHMP2A	0.473329	5.5326e-126	2.1728e-130	0.819	0.676	3.537	2.54757	11250	5076	ENSSSCG00000029362	http://www.genecards.org/cgi-bin/carddisp.pl?gene=CHMP2A	http://feb2023.archive.ensembl.org/Sus_scrofa/Gene/Summary?db=core;g=ENSSSCG00000029362
PsAFvsSham	SIMAF	SHAM	PRDX3	0.474948	4.20559e-60	1.65165e-64	0.333	0.186	0.489712	0.352211	11250	5076	ENSSSCG00000010682	http://www.genecards.org/cgi-bin/carddisp.pl?gene=PRDX3	http://feb2023.archive.ensembl.org/Sus_scrofa/Gene/Summary?db=core;g=ENSSSCG00000010682
PsAFvsSham	SIMAF	SHAM	TUBB2A	0.477374	8.12695e-39	3.19167e-43	0.562	0.439	2.8776	2.0668	11250	5076	ENSSSCG00000062050	http://www.genecards.org/cgi-bin/carddisp.pl?gene=TUBB2A	http://feb2023.archive.ensembl.org/Sus_scrofa/Gene/Summary?db=core;g=ENSSSCG00000062050
PsAFvsSham	SIMAF	SHAM	NKG7	0.478575	5.36081e-54	2.10533e-58	0.511	0.359	1.33914	0.960951	11250	5076	ENSSSCG00000003231	http://www.genecards.org/cgi-bin/carddisp.pl?gene=NKG7	http://feb2023.archive.ensembl.org/Sus_scrofa/Gene/Summary?db=core;g=ENSSSCG00000003231
PsAFvsSham	SIMAF	SHAM	SKIC8	0.478918	1.94566e-53	7.64114e-58	0.307	0.173	0.446388	0.320157	11250	5076	ENSSSCG00000001757	http://www.genecards.org/cgi-bin/carddisp.pl?gene=SKIC8	http://feb2023.archive.ensembl.org/Sus_scrofa/Gene/Summary?db=core;g=ENSSSCG00000001757
PsAFvsSham	SIMAF	SHAM	NDUFA4	0.478922	8.78138e-99	3.44868e-103	0.771	0.646	3.72038	2.66929	11250	5076	ENSSSCG00000024313	http://www.genecards.org/cgi-bin/carddisp.pl?gene=NDUFA4	http://feb2023.archive.ensembl.org/Sus_scrofa/Gene/Summary?db=core;g=ENSSSCG00000024313
PsAFvsSham	SIMAF	SHAM	PSMD1	0.4791	3.12667e-52	1.22793e-56	0.325	0.19	0.552297	0.396098	11250	5076	ENSSSCG00000016272	http://www.genecards.org/cgi-bin/carddisp.pl?gene=PSMD1	http://feb2023.archive.ensembl.org/Sus_scrofa/Gene/Summary?db=core;g=ENSSSCG00000016272
PsAFvsSham	SIMAF	SHAM	C1QBP	0.479665	6.06566e-50	2.38214e-54	0.341	0.206	0.554292	0.397374	11250	5076	ENSSSCG00000035048	http://www.genecards.org/cgi-bin/carddisp.pl?gene=C1QBP	http://feb2023.archive.ensembl.org/Sus_scrofa/Gene/Summary?db=core;g=ENSSSCG00000035048
PsAFvsSham	SIMAF	SHAM	GNG10	0.47979	1.38116e-145	5.4242e-150	0.945	0.888	15.888	11.3929	11250	5076	ENSSSCG00000046439	http://www.genecards.org/cgi-bin/carddisp.pl?gene=GNG10	http://feb2023.archive.ensembl.org/Sus_scrofa/Gene/Summary?db=core;g=ENSSSCG00000046439
PsAFvsSham	SIMAF	SHAM	NOP10	0.48038	2.84031e-117	1.11546e-121	0.795	0.654	3.4669	2.4849	11250	5076	ENSSSCG00000036960	http://www.genecards.org/cgi-bin/carddisp.pl?gene=NOP10	http://feb2023.archive.ensembl.org/Sus_scrofa/Gene/Summary?db=core;g=ENSSSCG00000036960
PsAFvsSham	SIMAF	SHAM	SNRPF	0.481506	4.70483e-59	1.84771e-63	0.503	0.342	1.07914	0.77278	11250	5076	ENSSSCG00000000895	http://www.genecards.org/cgi-bin/carddisp.pl?gene=SNRPF	http://feb2023.archive.ensembl.org/Sus_scrofa/Gene/Summary?db=core;g=ENSSSCG00000000895
PsAFvsSham	SIMAF	SHAM	ADRM1	0.481868	3.16718e-51	1.24384e-55	0.367	0.225	0.635629	0.455008	11250	5076	ENSSSCG00000038718	http://www.genecards.org/cgi-bin/carddisp.pl?gene=ADRM1	http://feb2023.archive.ensembl.org/Sus_scrofa/Gene/Summary?db=core;g=ENSSSCG00000038718
PsAFvsSham	SIMAF	SHAM	SDHB	0.48306	7.65436e-69	3.00607e-73	0.537	0.359	1.18305	0.846289	11250	5076	ENSSSCG00000020926	http://www.genecards.org/cgi-bin/carddisp.pl?gene=SDHB	http://feb2023.archive.ensembl.org/Sus_scrofa/Gene/Summary?db=core;g=ENSSSCG00000020926
PsAFvsSham	SIMAF	SHAM	PITPNA	0.483408	2.13736e-46	8.394e-51	0.33	0.201	0.546508	0.390776	11250	5076	ENSSSCG00000025248	http://www.genecards.org/cgi-bin/carddisp.pl?gene=PITPNA	http://feb2023.archive.ensembl.org/Sus_scrofa/Gene/Summary?db=core;g=ENSSSCG00000025248
PsAFvsSham	SIMAF	SHAM	CTSB	0.483867	1.36376e-90	5.35586e-95	0.868	0.766	8.62222	6.16526	11250	5076	ENSSSCG00000023666	http://www.genecards.org/cgi-bin/carddisp.pl?gene=CTSB	http://feb2023.archive.ensembl.org/Sus_scrofa/Gene/Summary?db=core;g=ENSSSCG00000023666
PsAFvsSham	SIMAF	SHAM	PSMC4	0.484125	1.70717e-56	6.7045e-61	0.332	0.188	0.502145	0.358865	11250	5076	ENSSSCG00000039235	http://www.genecards.org/cgi-bin/carddisp.pl?gene=PSMC4	http://feb2023.archive.ensembl.org/Sus_scrofa/Gene/Summary?db=core;g=ENSSSCG00000039235
PsAFvsSham	SIMAF	SHAM	TIMP2	0.484401	6.79967e-152	2.67041e-156	0.907	0.799	8.05214	5.75549	11250	5076	ENSSSCG00000017164	http://www.genecards.org/cgi-bin/carddisp.pl?gene=TIMP2	http://feb2023.archive.ensembl.org/Sus_scrofa/Gene/Summary?db=core;g=ENSSSCG00000017164
PsAFvsSham	SIMAF	SHAM	SNX3	0.484985	6.33238e-89	2.4869e-93	0.714	0.525	2.40798	1.72038	11250	5076	ENSSSCG00000004385	http://www.genecards.org/cgi-bin/carddisp.pl?gene=SNX3	http://feb2023.archive.ensembl.org/Sus_scrofa/Gene/Summary?db=core;g=ENSSSCG00000004385
PsAFvsSham	SIMAF	SHAM	ANXA11	0.485513	1.93099e-57	7.58352e-62	0.354	0.207	0.615451	0.439448	11250	5076	ENSSSCG00000010331	http://www.genecards.org/cgi-bin/carddisp.pl?gene=ANXA11	http://feb2023.archive.ensembl.org/Sus_scrofa/Gene/Summary?db=core;g=ENSSSCG00000010331
PsAFvsSham	SIMAF	SHAM	CFLAR	0.485606	2.77455e-82	1.08964e-86	0.725	0.56	5.41072	3.86419	11250	5076	ENSSSCG00000016101	http://www.genecards.org/cgi-bin/carddisp.pl?gene=CFLAR	http://feb2023.archive.ensembl.org/Sus_scrofa/Gene/Summary?db=core;g=ENSSSCG00000016101
PsAFvsSham	SIMAF	SHAM	PSMB1	0.485621	3.79431e-83	1.49013e-87	0.614	0.43	1.50815	1.07697	11250	5076	ENSSSCG00000027257	http://www.genecards.org/cgi-bin/carddisp.pl?gene=PSMB1	http://feb2023.archive.ensembl.org/Sus_scrofa/Gene/Summary?db=core;g=ENSSSCG00000027257
PsAFvsSham	SIMAF	SHAM	HSBP1	0.486238	1.37848e-66	5.41364e-71	0.401	0.24	0.834791	0.59581	11250	5076	ENSSSCG00000057749	http://www.genecards.org/cgi-bin/carddisp.pl?gene=HSBP1	http://feb2023.archive.ensembl.org/Sus_scrofa/Gene/Summary?db=core;g=ENSSSCG00000057749
PsAFvsSham	SIMAF	SHAM	EIF4E	0.486822	8.25599e-56	3.24235e-60	0.397	0.246	0.772153	0.550871	11250	5076	ENSSSCG00000028420	http://www.genecards.org/cgi-bin/carddisp.pl?gene=EIF4E	http://feb2023.archive.ensembl.org/Sus_scrofa/Gene/Summary?db=core;g=ENSSSCG00000028420
PsAFvsSham	SIMAF	SHAM	ATP6V1F	0.487054	3.06166e-85	1.20239e-89	0.671	0.497	2.14193	1.52809	11250	5076	ENSSSCG00000016577	http://www.genecards.org/cgi-bin/carddisp.pl?gene=ATP6V1F	http://feb2023.archive.ensembl.org/Sus_scrofa/Gene/Summary?db=core;g=ENSSSCG00000016577
PsAFvsSham	SIMAF	SHAM	IST1	0.487608	3.79029e-57	1.48855e-61	0.337	0.192	0.572266	0.40801	11250	5076	ENSSSCG00000002743	http://www.genecards.org/cgi-bin/carddisp.pl?gene=IST1	http://feb2023.archive.ensembl.org/Sus_scrofa/Gene/Summary?db=core;g=ENSSSCG00000002743
PsAFvsSham	SIMAF	SHAM	LMAN2	0.488157	1.12164e-57	4.40497e-62	0.43	0.271	0.754183	0.53755	11250	5076	ENSSSCG00000014040	http://www.genecards.org/cgi-bin/carddisp.pl?gene=LMAN2	http://feb2023.archive.ensembl.org/Sus_scrofa/Gene/Summary?db=core;g=ENSSSCG00000014040
PsAFvsSham	SIMAF	SHAM	NFE2L1	0.488228	3.04275e-51	1.19497e-55	0.351	0.211	0.710165	0.506143	11250	5076	ENSSSCG00000017525	http://www.genecards.org/cgi-bin/carddisp.pl?gene=NFE2L1	http://feb2023.archive.ensembl.org/Sus_scrofa/Gene/Summary?db=core;g=ENSSSCG00000017525
PsAFvsSham	SIMAF	SHAM	POLR2G	0.488316	6.08158e-50	2.3884e-54	0.32	0.187	0.467514	0.333137	11250	5076	ENSSSCG00000025571	http://www.genecards.org/cgi-bin/carddisp.pl?gene=POLR2G	http://feb2023.archive.ensembl.org/Sus_scrofa/Gene/Summary?db=core;g=ENSSSCG00000025571
PsAFvsSham	SIMAF	SHAM	RPN2	0.489193	3.12818e-49	1.22852e-53	0.347	0.21	0.572936	0.40804	11250	5076	ENSSSCG00000028227	http://www.genecards.org/cgi-bin/carddisp.pl?gene=RPN2	http://feb2023.archive.ensembl.org/Sus_scrofa/Gene/Summary?db=core;g=ENSSSCG00000028227
PsAFvsSham	SIMAF	SHAM	ATP5PO	0.490275	1.24031e-80	4.87101e-85	0.636	0.468	1.80914	1.28777	11250	5076	ENSSSCG00000012042	http://www.genecards.org/cgi-bin/carddisp.pl?gene=ATP5PO	http://feb2023.archive.ensembl.org/Sus_scrofa/Gene/Summary?db=core;g=ENSSSCG00000012042
PsAFvsSham	SIMAF	SHAM	OLFM1	0.490524	4.81379e-62	1.8905e-66	0.431	0.269	1.21392	0.863895	11250	5076	ENSSSCG00000029715	http://www.genecards.org/cgi-bin/carddisp.pl?gene=OLFM1	http://feb2023.archive.ensembl.org/Sus_scrofa/Gene/Summary?db=core;g=ENSSSCG00000029715
PsAFvsSham	SIMAF	SHAM	NDUFA2	0.49163	3.57151e-87	1.40263e-91	0.698	0.534	2.25894	1.60647	11250	5076	ENSSSCG00000014371	http://www.genecards.org/cgi-bin/carddisp.pl?gene=NDUFA2	http://feb2023.archive.ensembl.org/Sus_scrofa/Gene/Summary?db=core;g=ENSSSCG00000014371
PsAFvsSham	SIMAF	SHAM	VPS25	0.493069	2.12006e-58	8.32603e-63	0.364	0.212	0.572805	0.406851	11250	5076	ENSSSCG00000034782	http://www.genecards.org/cgi-bin/carddisp.pl?gene=VPS25	http://feb2023.archive.ensembl.org/Sus_scrofa/Gene/Summary?db=core;g=ENSSSCG00000034782
PsAFvsSham	SIMAF	SHAM	PRELID1	0.493388	6.6231e-68	2.60107e-72	0.523	0.357	1.1275	0.800793	11250	5076	ENSSSCG00000031182	http://www.genecards.org/cgi-bin/carddisp.pl?gene=PRELID1	http://feb2023.archive.ensembl.org/Sus_scrofa/Gene/Summary?db=core;g=ENSSSCG00000031182
PsAFvsSham	SIMAF	SHAM	DHRS3	0.493459	2.48318e-44	9.7521e-49	0.321	0.195	0.61284	0.435179	11250	5076	ENSSSCG00000003439	http://www.genecards.org/cgi-bin/carddisp.pl?gene=DHRS3	http://feb2023.archive.ensembl.org/Sus_scrofa/Gene/Summary?db=core;g=ENSSSCG00000003439
PsAFvsSham	SIMAF	SHAM	FKBP2	0.494264	1.67926e-77	6.5949e-82	0.575	0.386	1.40609	0.998085	11250	5076	ENSSSCG00000033757	http://www.genecards.org/cgi-bin/carddisp.pl?gene=FKBP2	http://feb2023.archive.ensembl.org/Sus_scrofa/Gene/Summary?db=core;g=ENSSSCG00000033757
PsAFvsSham	SIMAF	SHAM	LAMP1	0.494268	6.90285e-137	2.71093e-141	0.83	0.667	4.452	3.16044	11250	5076	ENSSSCG00000009555	http://www.genecards.org/cgi-bin/carddisp.pl?gene=LAMP1	http://feb2023.archive.ensembl.org/Sus_scrofa/Gene/Summary?db=core;g=ENSSSCG00000009555
PsAFvsSham	SIMAF	SHAM	CYTH1	0.494505	1.10703e-93	4.34759e-98	0.764	0.585	4.06396	2.88448	11250	5076	ENSSSCG00000017167	http://www.genecards.org/cgi-bin/carddisp.pl?gene=CYTH1	http://feb2023.archive.ensembl.org/Sus_scrofa/Gene/Summary?db=core;g=ENSSSCG00000017167
PsAFvsSham	SIMAF	SHAM	TAX1BP3	0.494604	1.17687e-64	4.62188e-69	0.357	0.201	0.653515	0.463702	11250	5076	ENSSSCG00000017866	http://www.genecards.org/cgi-bin/carddisp.pl?gene=TAX1BP3	http://feb2023.archive.ensembl.org/Sus_scrofa/Gene/Summary?db=core;g=ENSSSCG00000017866
PsAFvsSham	SIMAF	SHAM	DYNC1I2	0.495822	1.5237e-75	5.98399e-80	0.553	0.372	1.44956	1.02783	11250	5076	ENSSSCG00000015948	http://www.genecards.org/cgi-bin/carddisp.pl?gene=DYNC1I2	http://feb2023.archive.ensembl.org/Sus_scrofa/Gene/Summary?db=core;g=ENSSSCG00000015948
PsAFvsSham	SIMAF	SHAM	SSBP1	0.497043	1.47308e-56	5.78519e-61	0.369	0.221	0.65323	0.462717	11250	5076	ENSSSCG00000016488	http://www.genecards.org/cgi-bin/carddisp.pl?gene=SSBP1	http://feb2023.archive.ensembl.org/Sus_scrofa/Gene/Summary?db=core;g=ENSSSCG00000016488
PsAFvsSham	SIMAF	SHAM	NDUFB11	0.498013	3.73467e-65	1.4667e-69	0.443	0.275	0.788708	0.558335	11250	5076	ENSSSCG00000034487	http://www.genecards.org/cgi-bin/carddisp.pl?gene=NDUFB11	http://feb2023.archive.ensembl.org/Sus_scrofa/Gene/Summary?db=core;g=ENSSSCG00000034487
PsAFvsSham	SIMAF	SHAM	TDG	0.49811	2.1624e-46	8.49231e-51	0.378	0.242	0.74952	0.530551	11250	5076	ENSSSCG00000000847	http://www.genecards.org/cgi-bin/carddisp.pl?gene=TDG	http://feb2023.archive.ensembl.org/Sus_scrofa/Gene/Summary?db=core;g=ENSSSCG00000000847
PsAFvsSham	SIMAF	SHAM	ANAPC11	0.50124	9.75544e-62	3.83122e-66	0.429	0.266	0.775833	0.547991	11250	5076	ENSSSCG00000035728	http://www.genecards.org/cgi-bin/carddisp.pl?gene=ANAPC11	http://feb2023.archive.ensembl.org/Sus_scrofa/Gene/Summary?db=core;g=ENSSSCG00000035728
PsAFvsSham	SIMAF	SHAM	CLTC	0.501496	6.15604e-59	2.41764e-63	0.53	0.364	1.40065	0.989251	11250	5076	ENSSSCG00000022659	http://www.genecards.org/cgi-bin/carddisp.pl?gene=CLTC	http://feb2023.archive.ensembl.org/Sus_scrofa/Gene/Summary?db=core;g=ENSSSCG00000022659
PsAFvsSham	SIMAF	SHAM	ATP6V0C	0.501554	1.09064e-67	4.28322e-72	0.434	0.262	0.834676	0.589436	11250	5076	ENSSSCG00000008056	http://www.genecards.org/cgi-bin/carddisp.pl?gene=ATP6V0C	http://feb2023.archive.ensembl.org/Sus_scrofa/Gene/Summary?db=core;g=ENSSSCG00000008056
PsAFvsSham	SIMAF	SHAM	ENSSSCG00000003612	0.502003	5.31945e-78	2.08909e-82	0.567	0.384	1.34686	0.95092	11250	5076	ENSSSCG00000003612	http://www.genecards.org/cgi-bin/carddisp.pl?gene=ENSSSCG00000003612	http://feb2023.archive.ensembl.org/Sus_scrofa/Gene/Summary?db=core;g=ENSSSCG00000003612
PsAFvsSham	SIMAF	SHAM	RILPL2	0.50289	2.97406e-78	1.16799e-82	0.48	0.292	1.22751	0.866109	11250	5076	ENSSSCG00000009778	http://www.genecards.org/cgi-bin/carddisp.pl?gene=RILPL2	http://feb2023.archive.ensembl.org/Sus_scrofa/Gene/Summary?db=core;g=ENSSSCG00000009778
PsAFvsSham	SIMAF	SHAM	LIPA	0.503378	9.52877e-85	3.7422e-89	0.642	0.462	2.19337	1.54719	11250	5076	ENSSSCG00000010450	http://www.genecards.org/cgi-bin/carddisp.pl?gene=LIPA	http://feb2023.archive.ensembl.org/Sus_scrofa/Gene/Summary?db=core;g=ENSSSCG00000010450
PsAFvsSham	SIMAF	SHAM	NDUFA5	0.503497	3.78097e-59	1.48489e-63	0.414	0.257	0.749401	0.528489	11250	5076	ENSSSCG00000037869	http://www.genecards.org/cgi-bin/carddisp.pl?gene=NDUFA5	http://feb2023.archive.ensembl.org/Sus_scrofa/Gene/Summary?db=core;g=ENSSSCG00000037869
PsAFvsSham	SIMAF	SHAM	TXNDC17	0.503599	9.2614e-83	3.6372e-87	0.649	0.49	1.89428	1.33599	11250	5076	ENSSSCG00000035820	http://www.genecards.org/cgi-bin/carddisp.pl?gene=TXNDC17	http://feb2023.archive.ensembl.org/Sus_scrofa/Gene/Summary?db=core;g=ENSSSCG00000035820
PsAFvsSham	SIMAF	SHAM	COPS9	0.503639	2.0394e-97	8.00927e-102	0.723	0.582	2.68478	1.89351	11250	5076	ENSSSCG00000020790	http://www.genecards.org/cgi-bin/carddisp.pl?gene=COPS9	http://feb2023.archive.ensembl.org/Sus_scrofa/Gene/Summary?db=core;g=ENSSSCG00000020790
PsAFvsSham	SIMAF	SHAM	ME2	0.503935	2.17357e-49	8.53621e-54	0.352	0.216	0.65901	0.464587	11250	5076	ENSSSCG00000004522	http://www.genecards.org/cgi-bin/carddisp.pl?gene=ME2	http://feb2023.archive.ensembl.org/Sus_scrofa/Gene/Summary?db=core;g=ENSSSCG00000004522
PsAFvsSham	SIMAF	SHAM	LSM6	0.504715	4.11662e-64	1.61671e-68	0.398	0.237	0.664048	0.467886	11250	5076	ENSSSCG00000035973	http://www.genecards.org/cgi-bin/carddisp.pl?gene=LSM6	http://feb2023.archive.ensembl.org/Sus_scrofa/Gene/Summary?db=core;g=ENSSSCG00000035973
PsAFvsSham	SIMAF	SHAM	ASRGL1	0.504925	2.84476e-52	1.11721e-56	0.323	0.187	0.538979	0.379682	11250	5076	ENSSSCG00000013065	http://www.genecards.org/cgi-bin/carddisp.pl?gene=ASRGL1	http://feb2023.archive.ensembl.org/Sus_scrofa/Gene/Summary?db=core;g=ENSSSCG00000013065
PsAFvsSham	SIMAF	SHAM	NFIL3	0.504932	5.707e-97	2.24129e-101	0.621	0.405	2.16636	1.52648	11250	5076	ENSSSCG00000009592	http://www.genecards.org/cgi-bin/carddisp.pl?gene=NFIL3	http://feb2023.archive.ensembl.org/Sus_scrofa/Gene/Summary?db=core;g=ENSSSCG00000009592
PsAFvsSham	SIMAF	SHAM	CALR	0.506276	5.558e-84	2.18277e-88	0.819	0.72	4.89611	3.44691	11250	5076	ENSSSCG00000013746	http://www.genecards.org/cgi-bin/carddisp.pl?gene=CALR	http://feb2023.archive.ensembl.org/Sus_scrofa/Gene/Summary?db=core;g=ENSSSCG00000013746
PsAFvsSham	SIMAF	SHAM	NFE2L2	0.506829	1.63958e-81	6.43907e-86	0.689	0.502	2.45215	1.72561	11250	5076	ENSSSCG00000015987	http://www.genecards.org/cgi-bin/carddisp.pl?gene=NFE2L2	http://feb2023.archive.ensembl.org/Sus_scrofa/Gene/Summary?db=core;g=ENSSSCG00000015987
PsAFvsSham	SIMAF	SHAM	NDUFA11	0.509017	1.75703e-57	6.90031e-62	0.41	0.256	0.68312	0.479894	11250	5076	ENSSSCG00000027307	http://www.genecards.org/cgi-bin/carddisp.pl?gene=NDUFA11	http://feb2023.archive.ensembl.org/Sus_scrofa/Gene/Summary?db=core;g=ENSSSCG00000027307
PsAFvsSham	SIMAF	SHAM	RPL38	0.509494	2.70468e-156	1.0622e-160	0.97	0.957	22.5929	15.8707	11250	5076	ENSSSCG00000017239	http://www.genecards.org/cgi-bin/carddisp.pl?gene=RPL38	http://feb2023.archive.ensembl.org/Sus_scrofa/Gene/Summary?db=core;g=ENSSSCG00000017239
PsAFvsSham	SIMAF	SHAM	CASP5	0.510127	2.80849e-100	1.10297e-104	0.575	0.357	1.70294	1.1956	11250	5076	ENSSSCG00000014997	http://www.genecards.org/cgi-bin/carddisp.pl?gene=CASP5	http://feb2023.archive.ensembl.org/Sus_scrofa/Gene/Summary?db=core;g=ENSSSCG00000014997
PsAFvsSham	SIMAF	SHAM	SSR3	0.511149	3.93837e-90	1.5467e-94	0.647	0.467	1.87357	1.31448	11250	5076	ENSSSCG00000030567	http://www.genecards.org/cgi-bin/carddisp.pl?gene=SSR3	http://feb2023.archive.ensembl.org/Sus_scrofa/Gene/Summary?db=core;g=ENSSSCG00000030567
PsAFvsSham	SIMAF	SHAM	PTGS2	0.511214	5.71376e-25	2.24395e-29	0.323	0.229	2.05747	1.44345	11250	5076	ENSSSCG00000015579	http://www.genecards.org/cgi-bin/carddisp.pl?gene=PTGS2	http://feb2023.archive.ensembl.org/Sus_scrofa/Gene/Summary?db=core;g=ENSSSCG00000015579
PsAFvsSham	SIMAF	SHAM	MYL12B	0.512386	1.46625e-109	5.75837e-114	0.733	0.545	2.3813	1.66931	11250	5076	ENSSSCG00000058470	http://www.genecards.org/cgi-bin/carddisp.pl?gene=MYL12B	http://feb2023.archive.ensembl.org/Sus_scrofa/Gene/Summary?db=core;g=ENSSSCG00000058470
PsAFvsSham	SIMAF	SHAM	PPP2R1A	0.512533	5.34888e-49	2.10065e-53	0.301	0.175	0.49957	0.35006	11250	5076	ENSSSCG00000024413	http://www.genecards.org/cgi-bin/carddisp.pl?gene=PPP2R1A	http://feb2023.archive.ensembl.org/Sus_scrofa/Gene/Summary?db=core;g=ENSSSCG00000024413
PsAFvsSham	SIMAF	SHAM	RP2	0.513872	7.39381e-42	2.90374e-46	0.507	0.376	1.79508	1.25703	11250	5076	ENSSSCG00000027701	http://www.genecards.org/cgi-bin/carddisp.pl?gene=RP2	http://feb2023.archive.ensembl.org/Sus_scrofa/Gene/Summary?db=core;g=ENSSSCG00000027701
PsAFvsSham	SIMAF	SHAM	CTNNA1	0.514069	3.55251e-72	1.39516e-76	0.412	0.239	0.801774	0.561303	11250	5076	ENSSSCG00000014339	http://www.genecards.org/cgi-bin/carddisp.pl?gene=CTNNA1	http://feb2023.archive.ensembl.org/Sus_scrofa/Gene/Summary?db=core;g=ENSSSCG00000014339
PsAFvsSham	SIMAF	SHAM	ATP5IF1	0.516198	6.40389e-88	2.51498e-92	0.686	0.534	2.45925	1.7194	11250	5076	ENSSSCG00000027072	http://www.genecards.org/cgi-bin/carddisp.pl?gene=ATP5IF1	http://feb2023.archive.ensembl.org/Sus_scrofa/Gene/Summary?db=core;g=ENSSSCG00000027072
PsAFvsSham	SIMAF	SHAM	IER3	0.516459	1.98693e-83	7.80321e-88	0.824	0.653	11.5071	8.04434	11250	5076	ENSSSCG00000027607	http://www.genecards.org/cgi-bin/carddisp.pl?gene=IER3	http://feb2023.archive.ensembl.org/Sus_scrofa/Gene/Summary?db=core;g=ENSSSCG00000027607
PsAFvsSham	SIMAF	SHAM	NARS1	0.516871	3.41421e-71	1.34085e-75	0.468	0.29	0.977226	0.682835	11250	5076	ENSSSCG00000004542	http://www.genecards.org/cgi-bin/carddisp.pl?gene=NARS1	http://feb2023.archive.ensembl.org/Sus_scrofa/Gene/Summary?db=core;g=ENSSSCG00000004542
PsAFvsSham	SIMAF	SHAM	PPT1	0.517449	1.47898e-74	5.80835e-79	0.483	0.303	1.05738	0.738555	11250	5076	ENSSSCG00000036673	http://www.genecards.org/cgi-bin/carddisp.pl?gene=PPT1	http://feb2023.archive.ensembl.org/Sus_scrofa/Gene/Summary?db=core;g=ENSSSCG00000036673
PsAFvsSham	SIMAF	SHAM	CLINT1	0.517938	1.74475e-72	6.85208e-77	0.498	0.319	1.08105	0.75484	11250	5076	ENSSSCG00000017047	http://www.genecards.org/cgi-bin/carddisp.pl?gene=CLINT1	http://feb2023.archive.ensembl.org/Sus_scrofa/Gene/Summary?db=core;g=ENSSSCG00000017047
PsAFvsSham	SIMAF	SHAM	PIK3AP1	0.518116	1.57297e-21	6.17746e-26	0.526	0.425	1.98752	1.38772	11250	5076	ENSSSCG00000010509	http://www.genecards.org/cgi-bin/carddisp.pl?gene=PIK3AP1	http://feb2023.archive.ensembl.org/Sus_scrofa/Gene/Summary?db=core;g=ENSSSCG00000010509
PsAFvsSham	SIMAF	SHAM	LOC100624191	0.519363	1.4384e-80	5.64897e-85	0.453	0.27	1.13918	0.79465	11250	5076	ENSSSCG00000059775	http://www.genecards.org/cgi-bin/carddisp.pl?gene=LOC100624191	http://feb2023.archive.ensembl.org/Sus_scrofa/Gene/Summary?db=core;g=ENSSSCG00000059775
PsAFvsSham	SIMAF	SHAM	BOLA2	0.521013	8.44542e-81	3.31674e-85	0.564	0.382	1.33541	0.930491	11250	5076	ENSSSCG00000033744	http://www.genecards.org/cgi-bin/carddisp.pl?gene=BOLA2	http://feb2023.archive.ensembl.org/Sus_scrofa/Gene/Summary?db=core;g=ENSSSCG00000033744
PsAFvsSham	SIMAF	SHAM	SLC25A24	0.522456	3.84819e-58	1.51129e-62	0.391	0.242	0.769149	0.535335	11250	5076	ENSSSCG00000006848	http://www.genecards.org/cgi-bin/carddisp.pl?gene=SLC25A24	http://feb2023.archive.ensembl.org/Sus_scrofa/Gene/Summary?db=core;g=ENSSSCG00000006848
PsAFvsSham	SIMAF	SHAM	CNDP2	0.522588	1.90174e-54	7.46865e-59	0.455	0.304	1.00389	0.698695	11250	5076	ENSSSCG00000004870	http://www.genecards.org/cgi-bin/carddisp.pl?gene=CNDP2	http://feb2023.archive.ensembl.org/Sus_scrofa/Gene/Summary?db=core;g=ENSSSCG00000004870
PsAFvsSham	SIMAF	SHAM	UQCRFS1	0.523185	7.42219e-62	2.91489e-66	0.407	0.251	0.712408	0.495583	11250	5076	ENSSSCG00000027085	http://www.genecards.org/cgi-bin/carddisp.pl?gene=UQCRFS1	http://feb2023.archive.ensembl.org/Sus_scrofa/Gene/Summary?db=core;g=ENSSSCG00000027085
PsAFvsSham	SIMAF	SHAM	TXN2	0.523259	1.01787e-64	3.99745e-69	0.349	0.195	0.552265	0.38413	11250	5076	ENSSSCG00000000144	http://www.genecards.org/cgi-bin/carddisp.pl?gene=TXN2	http://feb2023.archive.ensembl.org/Sus_scrofa/Gene/Summary?db=core;g=ENSSSCG00000000144
PsAFvsSham	SIMAF	SHAM	OGDH	0.525212	2.1794e-61	8.55909e-66	0.389	0.235	0.748456	0.519935	11250	5076	ENSSSCG00000016743	http://www.genecards.org/cgi-bin/carddisp.pl?gene=OGDH	http://feb2023.archive.ensembl.org/Sus_scrofa/Gene/Summary?db=core;g=ENSSSCG00000016743
PsAFvsSham	SIMAF	SHAM	CD63	0.526056	3.54947e-236	1.39397e-240	0.938	0.904	19.1359	13.2888	11250	5076	ENSSSCG00000000361	http://www.genecards.org/cgi-bin/carddisp.pl?gene=CD63	http://feb2023.archive.ensembl.org/Sus_scrofa/Gene/Summary?db=core;g=ENSSSCG00000000361
PsAFvsSham	SIMAF	SHAM	RAB10	0.527368	1.20455e-87	4.73059e-92	0.602	0.403	1.67771	1.1639	11250	5076	ENSSSCG00000008573	http://www.genecards.org/cgi-bin/carddisp.pl?gene=RAB10	http://feb2023.archive.ensembl.org/Sus_scrofa/Gene/Summary?db=core;g=ENSSSCG00000008573
PsAFvsSham	SIMAF	SHAM	NDUFC1	0.527541	8.44497e-54	3.31656e-58	0.313	0.176	0.475702	0.329876	11250	5076	ENSSSCG00000058604	http://www.genecards.org/cgi-bin/carddisp.pl?gene=NDUFC1	http://feb2023.archive.ensembl.org/Sus_scrofa/Gene/Summary?db=core;g=ENSSSCG00000058604
PsAFvsSham	SIMAF	SHAM	RSU1	0.528314	1.1947e-58	4.69192e-63	0.318	0.176	0.509494	0.353129	11250	5076	ENSSSCG00000011042	http://www.genecards.org/cgi-bin/carddisp.pl?gene=RSU1	http://feb2023.archive.ensembl.org/Sus_scrofa/Gene/Summary?db=core;g=ENSSSCG00000011042
PsAFvsSham	SIMAF	SHAM	CYBB	0.529587	2.673e-94	1.04976e-98	0.669	0.485	3.05497	2.11621	11250	5076	ENSSSCG00000036246	http://www.genecards.org/cgi-bin/carddisp.pl?gene=CYBB	http://feb2023.archive.ensembl.org/Sus_scrofa/Gene/Summary?db=core;g=ENSSSCG00000036246
PsAFvsSham	SIMAF	SHAM	C20ORF27	0.529965	1.10321e-79	4.33258e-84	0.416	0.237	0.724034	0.50131	11250	5076	ENSSSCG00000035666	http://www.genecards.org/cgi-bin/carddisp.pl?gene=C20ORF27	http://feb2023.archive.ensembl.org/Sus_scrofa/Gene/Summary?db=core;g=ENSSSCG00000035666
PsAFvsSham	SIMAF	SHAM	NDUFV1	0.531003	2.07475e-57	8.14809e-62	0.33	0.188	0.48957	0.338683	11250	5076	ENSSSCG00000012896	http://www.genecards.org/cgi-bin/carddisp.pl?gene=NDUFV1	http://feb2023.archive.ensembl.org/Sus_scrofa/Gene/Summary?db=core;g=ENSSSCG00000012896
PsAFvsSham	SIMAF	SHAM	TIMM8B	0.531289	5.29346e-73	2.07888e-77	0.397	0.227	0.690861	0.477896	11250	5076	ENSSSCG00000023599	http://www.genecards.org/cgi-bin/carddisp.pl?gene=TIMM8B	http://feb2023.archive.ensembl.org/Sus_scrofa/Gene/Summary?db=core;g=ENSSSCG00000023599
PsAFvsSham	SIMAF	SHAM	ACTR3	0.531983	1.42746e-139	5.60603e-144	0.826	0.693	4.59774	3.17968	11250	5076	ENSSSCG00000015710	http://www.genecards.org/cgi-bin/carddisp.pl?gene=ACTR3	http://feb2023.archive.ensembl.org/Sus_scrofa/Gene/Summary?db=core;g=ENSSSCG00000015710
PsAFvsSham	SIMAF	SHAM	GBA1	0.533913	8.59144e-53	3.37409e-57	0.335	0.198	0.627409	0.433203	11250	5076	ENSSSCG00000006522	http://www.genecards.org/cgi-bin/carddisp.pl?gene=GBA1	http://feb2023.archive.ensembl.org/Sus_scrofa/Gene/Summary?db=core;g=ENSSSCG00000006522
PsAFvsSham	SIMAF	SHAM	POLR2E	0.534649	1.33203e-68	5.23124e-73	0.435	0.266	0.772995	0.533483	11250	5076	ENSSSCG00000021472	http://www.genecards.org/cgi-bin/carddisp.pl?gene=POLR2E	http://feb2023.archive.ensembl.org/Sus_scrofa/Gene/Summary?db=core;g=ENSSSCG00000021472
PsAFvsSham	SIMAF	SHAM	FLII	0.536898	8.66277e-72	3.4021e-76	0.489	0.312	1.10202	0.759429	11250	5076	ENSSSCG00000039324	http://www.genecards.org/cgi-bin/carddisp.pl?gene=FLII	http://feb2023.archive.ensembl.org/Sus_scrofa/Gene/Summary?db=core;g=ENSSSCG00000039324
PsAFvsSham	SIMAF	SHAM	PLD3	0.537747	2.83318e-56	1.11267e-60	0.317	0.183	0.756543	0.521005	11250	5076	ENSSSCG00000025109	http://www.genecards.org/cgi-bin/carddisp.pl?gene=PLD3	http://feb2023.archive.ensembl.org/Sus_scrofa/Gene/Summary?db=core;g=ENSSSCG00000025109
PsAFvsSham	SIMAF	SHAM	ATP5MC3	0.538312	2.29846e-109	9.02668e-114	0.758	0.651	3.7324	2.56991	11250	5076	ENSSSCG00000015973	http://www.genecards.org/cgi-bin/carddisp.pl?gene=ATP5MC3	http://feb2023.archive.ensembl.org/Sus_scrofa/Gene/Summary?db=core;g=ENSSSCG00000015973
PsAFvsSham	SIMAF	SHAM	DOCK2	0.538532	8.11136e-89	3.18555e-93	0.632	0.432	1.86429	1.28337	11250	5076	ENSSSCG00000017008	http://www.genecards.org/cgi-bin/carddisp.pl?gene=DOCK2	http://feb2023.archive.ensembl.org/Sus_scrofa/Gene/Summary?db=core;g=ENSSSCG00000017008
PsAFvsSham	SIMAF	SHAM	THYN1	0.53896	6.61214e-60	2.59677e-64	0.337	0.192	0.53199	0.366015	11250	5076	ENSSSCG00000028149	http://www.genecards.org/cgi-bin/carddisp.pl?gene=THYN1	http://feb2023.archive.ensembl.org/Sus_scrofa/Gene/Summary?db=core;g=ENSSSCG00000028149
PsAFvsSham	SIMAF	SHAM	ITGB2	0.539397	3.89321e-107	1.52897e-111	0.742	0.547	2.75636	1.8964	11250	5076	ENSSSCG00000025133	http://www.genecards.org/cgi-bin/carddisp.pl?gene=ITGB2	http://feb2023.archive.ensembl.org/Sus_scrofa/Gene/Summary?db=core;g=ENSSSCG00000025133
PsAFvsSham	SIMAF	SHAM	LGALS1	0.540579	1.05811e-67	4.15548e-72	0.639	0.504	13.2251	9.09205	11250	5076	ENSSSCG00000033854	http://www.genecards.org/cgi-bin/carddisp.pl?gene=LGALS1	http://feb2023.archive.ensembl.org/Sus_scrofa/Gene/Summary?db=core;g=ENSSSCG00000033854
PsAFvsSham	SIMAF	SHAM	ENSSSCG00000032364	0.545046	3.45758e-84	1.35788e-88	0.524	0.336	1.13556	0.778145	11250	5076	ENSSSCG00000032364	http://www.genecards.org/cgi-bin/carddisp.pl?gene=ENSSSCG00000032364	http://feb2023.archive.ensembl.org/Sus_scrofa/Gene/Summary?db=core;g=ENSSSCG00000032364
PsAFvsSham	SIMAF	SHAM	CYBRD1	0.545921	4.81046e-68	1.8892e-72	0.413	0.248	0.870584	0.596174	11250	5076	ENSSSCG00000025049	http://www.genecards.org/cgi-bin/carddisp.pl?gene=CYBRD1	http://feb2023.archive.ensembl.org/Sus_scrofa/Gene/Summary?db=core;g=ENSSSCG00000025049
PsAFvsSham	SIMAF	SHAM	PMM2	0.549395	2.10612e-57	8.27128e-62	0.336	0.193	0.613126	0.418817	11250	5076	ENSSSCG00000021236	http://www.genecards.org/cgi-bin/carddisp.pl?gene=PMM2	http://feb2023.archive.ensembl.org/Sus_scrofa/Gene/Summary?db=core;g=ENSSSCG00000021236
PsAFvsSham	SIMAF	SHAM	AP2A2	0.549875	7.51913e-88	2.95296e-92	0.543	0.344	1.5304	1.04525	11250	5076	ENSSSCG00000012836	http://www.genecards.org/cgi-bin/carddisp.pl?gene=AP2A2	http://feb2023.archive.ensembl.org/Sus_scrofa/Gene/Summary?db=core;g=ENSSSCG00000012836
PsAFvsSham	SIMAF	SHAM	NDUFA8	0.549887	1.71088e-67	6.71908e-72	0.347	0.19	0.511079	0.348968	11250	5076	ENSSSCG00000005528	http://www.genecards.org/cgi-bin/carddisp.pl?gene=NDUFA8	http://feb2023.archive.ensembl.org/Sus_scrofa/Gene/Summary?db=core;g=ENSSSCG00000005528
PsAFvsSham	SIMAF	SHAM	NDUFB7	0.551172	4.13565e-85	1.62418e-89	0.571	0.378	1.29897	0.886364	11250	5076	ENSSSCG00000013778	http://www.genecards.org/cgi-bin/carddisp.pl?gene=NDUFB7	http://feb2023.archive.ensembl.org/Sus_scrofa/Gene/Summary?db=core;g=ENSSSCG00000013778
PsAFvsSham	SIMAF	SHAM	ILF2	0.551357	1.7217e-65	6.76159e-70	0.442	0.277	0.823536	0.561827	11250	5076	ENSSSCG00000028553	http://www.genecards.org/cgi-bin/carddisp.pl?gene=ILF2	http://feb2023.archive.ensembl.org/Sus_scrofa/Gene/Summary?db=core;g=ENSSSCG00000028553
PsAFvsSham	SIMAF	SHAM	NFU1	0.552934	3.77741e-65	1.48349e-69	0.383	0.223	0.667025	0.454529	11250	5076	ENSSSCG00000025007	http://www.genecards.org/cgi-bin/carddisp.pl?gene=NFU1	http://feb2023.archive.ensembl.org/Sus_scrofa/Gene/Summary?db=core;g=ENSSSCG00000025007
PsAFvsSham	SIMAF	SHAM	AP2S1	0.554089	1.57734e-113	6.19465e-118	0.718	0.559	2.96725	2.02082	11250	5076	ENSSSCG00000003106	http://www.genecards.org/cgi-bin/carddisp.pl?gene=AP2S1	http://feb2023.archive.ensembl.org/Sus_scrofa/Gene/Summary?db=core;g=ENSSSCG00000003106
PsAFvsSham	SIMAF	SHAM	NDUFB8	0.555559	2.36557e-80	9.29022e-85	0.46	0.275	0.839461	0.571027	11250	5076	ENSSSCG00000006166	http://www.genecards.org/cgi-bin/carddisp.pl?gene=NDUFB8	http://feb2023.archive.ensembl.org/Sus_scrofa/Gene/Summary?db=core;g=ENSSSCG00000006166
PsAFvsSham	SIMAF	SHAM	ATP5MGL	0.555942	8.68684e-140	3.41155e-144	0.794	0.657	3.78343	2.5734	11250	5076	ENSSSCG00000052280	http://www.genecards.org/cgi-bin/carddisp.pl?gene=ATP5MGL	http://feb2023.archive.ensembl.org/Sus_scrofa/Gene/Summary?db=core;g=ENSSSCG00000052280
PsAFvsSham	SIMAF	SHAM	EIF3CL	0.556281	4.70245e-61	1.84678e-65	0.341	0.193	0.549698	0.373687	11250	5076	ENSSSCG00000034927	http://www.genecards.org/cgi-bin/carddisp.pl?gene=EIF3CL	http://feb2023.archive.ensembl.org/Sus_scrofa/Gene/Summary?db=core;g=ENSSSCG00000034927
PsAFvsSham	SIMAF	SHAM	HEXA	0.556425	6.82291e-75	2.67954e-79	0.496	0.315	1.03686	0.704914	11250	5076	ENSSSCG00000001927	http://www.genecards.org/cgi-bin/carddisp.pl?gene=HEXA	http://feb2023.archive.ensembl.org/Sus_scrofa/Gene/Summary?db=core;g=ENSSSCG00000001927
PsAFvsSham	SIMAF	SHAM	RPS27L	0.557349	4.34415e-122	1.70606e-126	0.744	0.566	2.91242	1.979	11250	5076	ENSSSCG00000023158	http://www.genecards.org/cgi-bin/carddisp.pl?gene=RPS27L	http://feb2023.archive.ensembl.org/Sus_scrofa/Gene/Summary?db=core;g=ENSSSCG00000023158
PsAFvsSham	SIMAF	SHAM	TXN	0.558088	2.10939e-159	8.28414e-164	0.888	0.751	9.09225	6.17533	11250	5076	ENSSSCG00000005453	http://www.genecards.org/cgi-bin/carddisp.pl?gene=TXN	http://feb2023.archive.ensembl.org/Sus_scrofa/Gene/Summary?db=core;g=ENSSSCG00000005453
PsAFvsSham	SIMAF	SHAM	ATP5PD	0.558116	1.81114e-102	7.11284e-107	0.648	0.469	1.81269	1.23102	11250	5076	ENSSSCG00000032166	http://www.genecards.org/cgi-bin/carddisp.pl?gene=ATP5PD	http://feb2023.archive.ensembl.org/Sus_scrofa/Gene/Summary?db=core;g=ENSSSCG00000032166
PsAFvsSham	SIMAF	SHAM	RNF130	0.5585	5.36176e-84	2.1057e-88	0.566	0.375	1.31532	0.892975	11250	5076	ENSSSCG00000057993	http://www.genecards.org/cgi-bin/carddisp.pl?gene=RNF130	http://feb2023.archive.ensembl.org/Sus_scrofa/Gene/Summary?db=core;g=ENSSSCG00000057993
PsAFvsSham	SIMAF	SHAM	ATP5MC1	0.559475	6.37181e-91	2.50238e-95	0.645	0.481	2.08244	1.4129	11250	5076	ENSSSCG00000017544	http://www.genecards.org/cgi-bin/carddisp.pl?gene=ATP5MC1	http://feb2023.archive.ensembl.org/Sus_scrofa/Gene/Summary?db=core;g=ENSSSCG00000017544
PsAFvsSham	SIMAF	SHAM	SARS1	0.560092	9.90851e-58	3.89134e-62	0.324	0.184	0.532024	0.360713	11250	5076	ENSSSCG00000006835	http://www.genecards.org/cgi-bin/carddisp.pl?gene=SARS1	http://feb2023.archive.ensembl.org/Sus_scrofa/Gene/Summary?db=core;g=ENSSSCG00000006835
PsAFvsSham	SIMAF	SHAM	ALOX5AP	0.561847	6.36319e-183	2.499e-187	0.888	0.767	7.64803	5.1809	11250	5076	ENSSSCG00000009330	http://www.genecards.org/cgi-bin/carddisp.pl?gene=ALOX5AP	http://feb2023.archive.ensembl.org/Sus_scrofa/Gene/Summary?db=core;g=ENSSSCG00000009330
PsAFvsSham	SIMAF	SHAM	TMEM258	0.5621	2.04598e-96	8.0351e-101	0.622	0.44	1.64921	1.1169	11250	5076	ENSSSCG00000027538	http://www.genecards.org/cgi-bin/carddisp.pl?gene=TMEM258	http://feb2023.archive.ensembl.org/Sus_scrofa/Gene/Summary?db=core;g=ENSSSCG00000027538
PsAFvsSham	SIMAF	SHAM	CEBPB	0.562262	6.60092e-134	2.59236e-138	0.899	0.761	13.4923	9.13735	11250	5076	ENSSSCG00000034207	http://www.genecards.org/cgi-bin/carddisp.pl?gene=CEBPB	http://feb2023.archive.ensembl.org/Sus_scrofa/Gene/Summary?db=core;g=ENSSSCG00000034207
PsAFvsSham	SIMAF	SHAM	ENSSSCG00000060915	0.562387	2.66948e-209	1.04838e-213	0.858	0.71	5.88145	3.98267	11250	5076	ENSSSCG00000060915	http://www.genecards.org/cgi-bin/carddisp.pl?gene=ENSSSCG00000060915	http://feb2023.archive.ensembl.org/Sus_scrofa/Gene/Summary?db=core;g=ENSSSCG00000060915
PsAFvsSham	SIMAF	SHAM	RAB31	0.562476	8.77697e-77	3.44695e-81	0.388	0.216	0.727327	0.492365	11250	5076	ENSSSCG00000037264	http://www.genecards.org/cgi-bin/carddisp.pl?gene=RAB31	http://feb2023.archive.ensembl.org/Sus_scrofa/Gene/Summary?db=core;g=ENSSSCG00000037264
PsAFvsSham	SIMAF	SHAM	ARF3	0.563959	2.55535e-73	1.00355e-77	0.469	0.292	0.923317	0.624435	11250	5076	ENSSSCG00000051954	http://www.genecards.org/cgi-bin/carddisp.pl?gene=ARF3	http://feb2023.archive.ensembl.org/Sus_scrofa/Gene/Summary?db=core;g=ENSSSCG00000051954
PsAFvsSham	SIMAF	SHAM	CORO1A	0.564668	2.47489e-117	9.71955e-122	0.649	0.432	2.35488	1.59202	11250	5076	ENSSSCG00000038055	http://www.genecards.org/cgi-bin/carddisp.pl?gene=CORO1A	http://feb2023.archive.ensembl.org/Sus_scrofa/Gene/Summary?db=core;g=ENSSSCG00000038055
PsAFvsSham	SIMAF	SHAM	ENSSSCG00000041449	0.565603	5.47528e-62	2.15029e-66	0.532	0.366	1.79256	1.21105	11250	5076	ENSSSCG00000041449	http://www.genecards.org/cgi-bin/carddisp.pl?gene=ENSSSCG00000041449	http://feb2023.archive.ensembl.org/Sus_scrofa/Gene/Summary?db=core;g=ENSSSCG00000041449
PsAFvsSham	SIMAF	SHAM	GSDMD	0.566235	6.17351e-68	2.4245e-72	0.348	0.192	0.613813	0.414418	11250	5076	ENSSSCG00000006955	http://www.genecards.org/cgi-bin/carddisp.pl?gene=GSDMD	http://feb2023.archive.ensembl.org/Sus_scrofa/Gene/Summary?db=core;g=ENSSSCG00000006955
PsAFvsSham	SIMAF	SHAM	ELL	0.571163	8.34029e-44	3.27545e-48	0.324	0.202	0.674678	0.453971	11250	5076	ENSSSCG00000040181	http://www.genecards.org/cgi-bin/carddisp.pl?gene=ELL	http://feb2023.archive.ensembl.org/Sus_scrofa/Gene/Summary?db=core;g=ENSSSCG00000040181
PsAFvsSham	SIMAF	SHAM	MSRB1	0.571272	4.31895e-65	1.69617e-69	0.317	0.171	0.55271	0.371849	11250	5076	ENSSSCG00000032932	http://www.genecards.org/cgi-bin/carddisp.pl?gene=MSRB1	http://feb2023.archive.ensembl.org/Sus_scrofa/Gene/Summary?db=core;g=ENSSSCG00000032932
PsAFvsSham	SIMAF	SHAM	SEC11C	0.57367	3.32449e-75	1.30562e-79	0.489	0.313	1.04752	0.7037	11250	5076	ENSSSCG00000004912	http://www.genecards.org/cgi-bin/carddisp.pl?gene=SEC11C	http://feb2023.archive.ensembl.org/Sus_scrofa/Gene/Summary?db=core;g=ENSSSCG00000004912
PsAFvsSham	SIMAF	SHAM	ALDOA	0.574108	8.9339e-215	3.50858e-219	0.898	0.795	7.2655	4.88011	11250	5076	ENSSSCG00000032556	http://www.genecards.org/cgi-bin/carddisp.pl?gene=ALDOA	http://feb2023.archive.ensembl.org/Sus_scrofa/Gene/Summary?db=core;g=ENSSSCG00000032556
PsAFvsSham	SIMAF	SHAM	NDUFA10	0.574878	2.52884e-66	9.93142e-71	0.38	0.222	0.6141	0.412134	11250	5076	ENSSSCG00000016349	http://www.genecards.org/cgi-bin/carddisp.pl?gene=NDUFA10	http://feb2023.archive.ensembl.org/Sus_scrofa/Gene/Summary?db=core;g=ENSSSCG00000016349
PsAFvsSham	SIMAF	SHAM	BTK	0.574905	7.59198e-65	2.98157e-69	0.35	0.197	0.630772	0.423319	11250	5076	ENSSSCG00000026742	http://www.genecards.org/cgi-bin/carddisp.pl?gene=BTK	http://feb2023.archive.ensembl.org/Sus_scrofa/Gene/Summary?db=core;g=ENSSSCG00000026742
PsAFvsSham	SIMAF	SHAM	CSTB	0.575523	4.64033e-189	1.82238e-193	0.947	0.899	15.6075	10.4732	11250	5076	ENSSSCG00000027357	http://www.genecards.org/cgi-bin/carddisp.pl?gene=CSTB	http://feb2023.archive.ensembl.org/Sus_scrofa/Gene/Summary?db=core;g=ENSSSCG00000027357
PsAFvsSham	SIMAF	SHAM	MRPL28	0.576479	3.28608e-64	1.29053e-68	0.337	0.189	0.554418	0.371654	11250	5076	ENSSSCG00000007984	http://www.genecards.org/cgi-bin/carddisp.pl?gene=MRPL28	http://feb2023.archive.ensembl.org/Sus_scrofa/Gene/Summary?db=core;g=ENSSSCG00000007984
PsAFvsSham	SIMAF	SHAM	EMILIN2	0.578027	3.40716e-127	1.33808e-131	0.819	0.644	5.45699	3.65538	11250	5076	ENSSSCG00000003694	http://www.genecards.org/cgi-bin/carddisp.pl?gene=EMILIN2	http://feb2023.archive.ensembl.org/Sus_scrofa/Gene/Summary?db=core;g=ENSSSCG00000003694
PsAFvsSham	SIMAF	SHAM	TSPO	0.580049	2.11425e-145	8.30322e-150	0.847	0.734	6.20668	4.15177	11250	5076	ENSSSCG00000000033	http://www.genecards.org/cgi-bin/carddisp.pl?gene=TSPO	http://feb2023.archive.ensembl.org/Sus_scrofa/Gene/Summary?db=core;g=ENSSSCG00000000033
PsAFvsSham	SIMAF	SHAM	UQCRC2	0.580203	2.94599e-62	1.15697e-66	0.326	0.181	0.483052	0.322961	11250	5076	ENSSSCG00000007845	http://www.genecards.org/cgi-bin/carddisp.pl?gene=UQCRC2	http://feb2023.archive.ensembl.org/Sus_scrofa/Gene/Summary?db=core;g=ENSSSCG00000007845
PsAFvsSham	SIMAF	SHAM	CTSZ	0.582884	3.42392e-169	1.34466e-173	0.907	0.835	11.4017	7.61193	11250	5076	ENSSSCG00000007522	http://www.genecards.org/cgi-bin/carddisp.pl?gene=CTSZ	http://feb2023.archive.ensembl.org/Sus_scrofa/Gene/Summary?db=core;g=ENSSSCG00000007522
PsAFvsSham	SIMAF	SHAM	MRPL33	0.587866	1.8512e-62	7.27015e-67	0.309	0.166	0.498425	0.331478	11250	5076	ENSSSCG00000034129	http://www.genecards.org/cgi-bin/carddisp.pl?gene=MRPL33	http://feb2023.archive.ensembl.org/Sus_scrofa/Gene/Summary?db=core;g=ENSSSCG00000034129
PsAFvsSham	SIMAF	SHAM	ITGB1	0.589169	1.25493e-114	4.92846e-119	0.704	0.514	2.59676	1.726	11250	5076	ENSSSCG00000011101	http://www.genecards.org/cgi-bin/carddisp.pl?gene=ITGB1	http://feb2023.archive.ensembl.org/Sus_scrofa/Gene/Summary?db=core;g=ENSSSCG00000011101
PsAFvsSham	SIMAF	SHAM	ATP5F1C	0.589502	1.17859e-90	4.62863e-95	0.549	0.361	1.23875	0.823103	11250	5076	ENSSSCG00000034086	http://www.genecards.org/cgi-bin/carddisp.pl?gene=ATP5F1C	http://feb2023.archive.ensembl.org/Sus_scrofa/Gene/Summary?db=core;g=ENSSSCG00000034086
PsAFvsSham	SIMAF	SHAM	PILRA	0.590643	8.4649e-140	3.32439e-144	0.646	0.407	3.11328	2.06723	11250	5076	ENSSSCG00000026653	http://www.genecards.org/cgi-bin/carddisp.pl?gene=PILRA	http://feb2023.archive.ensembl.org/Sus_scrofa/Gene/Summary?db=core;g=ENSSSCG00000026653
PsAFvsSham	SIMAF	SHAM	PDLIM7	0.591292	1.09186e-55	4.28803e-60	0.37	0.226	0.755651	0.501424	11250	5076	ENSSSCG00000040507	http://www.genecards.org/cgi-bin/carddisp.pl?gene=PDLIM7	http://feb2023.archive.ensembl.org/Sus_scrofa/Gene/Summary?db=core;g=ENSSSCG00000040507
PsAFvsSham	SIMAF	SHAM	TOMM22	0.592171	1.83707e-81	7.21468e-86	0.38	0.205	0.609576	0.404221	11250	5076	ENSSSCG00000000097	http://www.genecards.org/cgi-bin/carddisp.pl?gene=TOMM22	http://feb2023.archive.ensembl.org/Sus_scrofa/Gene/Summary?db=core;g=ENSSSCG00000000097
PsAFvsSham	SIMAF	SHAM	NFKB2	0.593096	1.00532e-63	3.94816e-68	0.399	0.242	0.924752	0.612898	11250	5076	ENSSSCG00000010580	http://www.genecards.org/cgi-bin/carddisp.pl?gene=NFKB2	http://feb2023.archive.ensembl.org/Sus_scrofa/Gene/Summary?db=core;g=ENSSSCG00000010580
PsAFvsSham	SIMAF	SHAM	PSMB2	0.594481	1.51197e-110	5.93791e-115	0.621	0.42	1.56884	1.03888	11250	5076	ENSSSCG00000035914	http://www.genecards.org/cgi-bin/carddisp.pl?gene=PSMB2	http://feb2023.archive.ensembl.org/Sus_scrofa/Gene/Summary?db=core;g=ENSSSCG00000035914
PsAFvsSham	SIMAF	SHAM	UBL5	0.59481	6.92951e-202	2.7214e-206	0.851	0.705	4.42209	2.92787	11250	5076	ENSSSCG00000023331	http://www.genecards.org/cgi-bin/carddisp.pl?gene=UBL5	http://feb2023.archive.ensembl.org/Sus_scrofa/Gene/Summary?db=core;g=ENSSSCG00000023331
PsAFvsSham	SIMAF	SHAM	RPIA	0.596965	3.84912e-68	1.51165e-72	0.353	0.196	0.606471	0.400826	11250	5076	ENSSSCG00000008207	http://www.genecards.org/cgi-bin/carddisp.pl?gene=RPIA	http://feb2023.archive.ensembl.org/Sus_scrofa/Gene/Summary?db=core;g=ENSSSCG00000008207
PsAFvsSham	SIMAF	SHAM	DYNLT3	0.597504	1.40538e-91	5.5193e-96	0.491	0.298	1.23099	0.81342	11250	5076	ENSSSCG00000028908	http://www.genecards.org/cgi-bin/carddisp.pl?gene=DYNLT3	http://feb2023.archive.ensembl.org/Sus_scrofa/Gene/Summary?db=core;g=ENSSSCG00000028908
PsAFvsSham	SIMAF	SHAM	CTSA	0.598695	1.42581e-100	5.59955e-105	0.624	0.424	1.90979	1.261	11250	5076	ENSSSCG00000007431	http://www.genecards.org/cgi-bin/carddisp.pl?gene=CTSA	http://feb2023.archive.ensembl.org/Sus_scrofa/Gene/Summary?db=core;g=ENSSSCG00000007431
PsAFvsSham	SIMAF	SHAM	NDUFS8	0.600269	4.07774e-109	1.60144e-113	0.644	0.452	1.88131	1.24083	11250	5076	ENSSSCG00000037455	http://www.genecards.org/cgi-bin/carddisp.pl?gene=NDUFS8	http://feb2023.archive.ensembl.org/Sus_scrofa/Gene/Summary?db=core;g=ENSSSCG00000037455
PsAFvsSham	SIMAF	SHAM	COTL1	0.602451	2.84995e-136	1.11925e-140	0.771	0.6	3.48112	2.29265	11250	5076	ENSSSCG00000037645	http://www.genecards.org/cgi-bin/carddisp.pl?gene=COTL1	http://feb2023.archive.ensembl.org/Sus_scrofa/Gene/Summary?db=core;g=ENSSSCG00000037645
PsAFvsSham	SIMAF	SHAM	PGLS	0.602655	3.66068e-91	1.43765e-95	0.501	0.307	0.995896	0.6557	11250	5076	ENSSSCG00000013878	http://www.genecards.org/cgi-bin/carddisp.pl?gene=PGLS	http://feb2023.archive.ensembl.org/Sus_scrofa/Gene/Summary?db=core;g=ENSSSCG00000013878
PsAFvsSham	SIMAF	SHAM	LSM5	0.603338	1.39768e-40	5.48905e-45	0.444	0.308	1.06685	0.702091	11250	5076	ENSSSCG00000026064	http://www.genecards.org/cgi-bin/carddisp.pl?gene=LSM5	http://feb2023.archive.ensembl.org/Sus_scrofa/Gene/Summary?db=core;g=ENSSSCG00000026064
PsAFvsSham	SIMAF	SHAM	COMMD4	0.603849	8.71585e-62	3.42295e-66	0.306	0.164	0.457947	0.301189	11250	5076	ENSSSCG00000001884	http://www.genecards.org/cgi-bin/carddisp.pl?gene=COMMD4	http://feb2023.archive.ensembl.org/Sus_scrofa/Gene/Summary?db=core;g=ENSSSCG00000001884
PsAFvsSham	SIMAF	SHAM	HNRNPM	0.604664	3.22078e-143	1.26489e-147	0.745	0.547	2.7399	1.80169	11250	5076	ENSSSCG00000013602	http://www.genecards.org/cgi-bin/carddisp.pl?gene=HNRNPM	http://feb2023.archive.ensembl.org/Sus_scrofa/Gene/Summary?db=core;g=ENSSSCG00000013602
PsAFvsSham	SIMAF	SHAM	CD44	0.607764	3.20697e-117	1.25946e-121	0.769	0.587	4.17035	2.7365	11250	5076	ENSSSCG00000013297	http://www.genecards.org/cgi-bin/carddisp.pl?gene=CD44	http://feb2023.archive.ensembl.org/Sus_scrofa/Gene/Summary?db=core;g=ENSSSCG00000013297
PsAFvsSham	SIMAF	SHAM	GLMP	0.610211	2.4034e-58	9.4388e-63	0.309	0.173	0.497679	0.325892	11250	5076	ENSSSCG00000006488	http://www.genecards.org/cgi-bin/carddisp.pl?gene=GLMP	http://feb2023.archive.ensembl.org/Sus_scrofa/Gene/Summary?db=core;g=ENSSSCG00000006488
PsAFvsSham	SIMAF	SHAM	LY96	0.61064	8.07471e-94	3.17115e-98	0.505	0.306	1.06477	0.697185	11250	5076	ENSSSCG00000006175	http://www.genecards.org/cgi-bin/carddisp.pl?gene=LY96	http://feb2023.archive.ensembl.org/Sus_scrofa/Gene/Summary?db=core;g=ENSSSCG00000006175
PsAFvsSham	SIMAF	SHAM	SKAP2	0.6112	3.86719e-120	1.51875e-124	0.66	0.448	1.91269	1.25201	11250	5076	ENSSSCG00000016708	http://www.genecards.org/cgi-bin/carddisp.pl?gene=SKAP2	http://feb2023.archive.ensembl.org/Sus_scrofa/Gene/Summary?db=core;g=ENSSSCG00000016708
PsAFvsSham	SIMAF	SHAM	ENSSSCG00000026229	0.614263	7.59342e-61	2.98214e-65	0.316	0.175	0.495662	0.323659	11250	5076	ENSSSCG00000026229	http://www.genecards.org/cgi-bin/carddisp.pl?gene=ENSSSCG00000026229	http://feb2023.archive.ensembl.org/Sus_scrofa/Gene/Summary?db=core;g=ENSSSCG00000026229
PsAFvsSham	SIMAF	SHAM	TMEM160	0.61556	1.31407e-65	5.16071e-70	0.332	0.182	0.506973	0.33075	11250	5076	ENSSSCG00000003109	http://www.genecards.org/cgi-bin/carddisp.pl?gene=TMEM160	http://feb2023.archive.ensembl.org/Sus_scrofa/Gene/Summary?db=core;g=ENSSSCG00000003109
PsAFvsSham	SIMAF	SHAM	COX7C	0.615839	1.65746e-187	6.50929e-192	0.838	0.737	5.36477	3.50064	11250	5076	ENSSSCG00000040325	http://www.genecards.org/cgi-bin/carddisp.pl?gene=COX7C	http://feb2023.archive.ensembl.org/Sus_scrofa/Gene/Summary?db=core;g=ENSSSCG00000040325
PsAFvsSham	SIMAF	SHAM	NCEH1	0.616971	1.01148e-79	3.97235e-84	0.335	0.172	0.623914	0.406677	11250	5076	ENSSSCG00000011755	http://www.genecards.org/cgi-bin/carddisp.pl?gene=NCEH1	http://feb2023.archive.ensembl.org/Sus_scrofa/Gene/Summary?db=core;g=ENSSSCG00000011755
PsAFvsSham	SIMAF	SHAM	BNIP3	0.617473	3.02582e-62	1.18832e-66	0.391	0.235	0.867084	0.565036	11250	5076	ENSSSCG00000024388	http://www.genecards.org/cgi-bin/carddisp.pl?gene=BNIP3	http://feb2023.archive.ensembl.org/Sus_scrofa/Gene/Summary?db=core;g=ENSSSCG00000024388
PsAFvsSham	SIMAF	SHAM	RNH1	0.619041	1.6606e-143	6.52162e-148	0.735	0.546	2.80319	1.82503	11250	5076	ENSSSCG00000032010	http://www.genecards.org/cgi-bin/carddisp.pl?gene=RNH1	http://feb2023.archive.ensembl.org/Sus_scrofa/Gene/Summary?db=core;g=ENSSSCG00000032010
PsAFvsSham	SIMAF	SHAM	HGS	0.619323	3.02278e-61	1.18712e-65	0.309	0.167	0.593128	0.385973	11250	5076	ENSSSCG00000033082	http://www.genecards.org/cgi-bin/carddisp.pl?gene=HGS	http://feb2023.archive.ensembl.org/Sus_scrofa/Gene/Summary?db=core;g=ENSSSCG00000033082
PsAFvsSham	SIMAF	SHAM	NDUFB10	0.619399	1.72053e-117	6.75697e-122	0.641	0.441	1.83682	1.19553	11250	5076	ENSSSCG00000030328	http://www.genecards.org/cgi-bin/carddisp.pl?gene=NDUFB10	http://feb2023.archive.ensembl.org/Sus_scrofa/Gene/Summary?db=core;g=ENSSSCG00000030328
PsAFvsSham	SIMAF	SHAM	ARL8B	0.621201	9.11083e-85	3.57806e-89	0.444	0.259	0.847144	0.550614	11250	5076	ENSSSCG00000011535	http://www.genecards.org/cgi-bin/carddisp.pl?gene=ARL8B	http://feb2023.archive.ensembl.org/Sus_scrofa/Gene/Summary?db=core;g=ENSSSCG00000011535
PsAFvsSham	SIMAF	SHAM	KCTD12	0.621341	5.87533e-92	2.3074e-96	0.727	0.552	4.26387	2.77166	11250	5076	ENSSSCG00000059342	http://www.genecards.org/cgi-bin/carddisp.pl?gene=KCTD12	http://feb2023.archive.ensembl.org/Sus_scrofa/Gene/Summary?db=core;g=ENSSSCG00000059342
PsAFvsSham	SIMAF	SHAM	MRPL24	0.623597	5.55753e-90	2.18259e-94	0.416	0.229	0.737882	0.478784	11250	5076	ENSSSCG00000006469	http://www.genecards.org/cgi-bin/carddisp.pl?gene=MRPL24	http://feb2023.archive.ensembl.org/Sus_scrofa/Gene/Summary?db=core;g=ENSSSCG00000006469
PsAFvsSham	SIMAF	SHAM	SNRPB2	0.623673	2.64973e-94	1.04062e-98	0.453	0.26	0.865185	0.56138	11250	5076	ENSSSCG00000037602	http://www.genecards.org/cgi-bin/carddisp.pl?gene=SNRPB2	http://feb2023.archive.ensembl.org/Sus_scrofa/Gene/Summary?db=core;g=ENSSSCG00000037602
PsAFvsSham	SIMAF	SHAM	CALM3	0.62457	3.78461e-96	1.48632e-100	0.479	0.281	1.05406	0.683536	11250	5076	ENSSSCG00000022545	http://www.genecards.org/cgi-bin/carddisp.pl?gene=CALM3	http://feb2023.archive.ensembl.org/Sus_scrofa/Gene/Summary?db=core;g=ENSSSCG00000022545
PsAFvsSham	SIMAF	SHAM	NDUFB3	0.626061	1.12052e-106	4.40057e-111	0.552	0.346	1.22447	0.793245	11250	5076	ENSSSCG00000016100	http://www.genecards.org/cgi-bin/carddisp.pl?gene=NDUFB3	http://feb2023.archive.ensembl.org/Sus_scrofa/Gene/Summary?db=core;g=ENSSSCG00000016100
PsAFvsSham	SIMAF	SHAM	MRPL14	0.62613	6.78009e-90	2.66272e-94	0.401	0.214	0.692066	0.448258	11250	5076	ENSSSCG00000001696	http://www.genecards.org/cgi-bin/carddisp.pl?gene=MRPL14	http://feb2023.archive.ensembl.org/Sus_scrofa/Gene/Summary?db=core;g=ENSSSCG00000001696
PsAFvsSham	SIMAF	SHAM	NDUFS2	0.626587	2.75034e-63	1.08013e-67	0.31	0.167	0.448225	0.290179	11250	5076	ENSSSCG00000006358	http://www.genecards.org/cgi-bin/carddisp.pl?gene=NDUFS2	http://feb2023.archive.ensembl.org/Sus_scrofa/Gene/Summary?db=core;g=ENSSSCG00000006358
PsAFvsSham	SIMAF	SHAM	PHACTR1	0.627459	7.68574e-213	3.01839e-217	0.897	0.727	10.4408	6.75835	11250	5076	ENSSSCG00000001052	http://www.genecards.org/cgi-bin/carddisp.pl?gene=PHACTR1	http://feb2023.archive.ensembl.org/Sus_scrofa/Gene/Summary?db=core;g=ENSSSCG00000001052
PsAFvsSham	SIMAF	SHAM	DPM3	0.629325	1.60525e-71	6.30424e-76	0.322	0.169	0.504854	0.326238	11250	5076	ENSSSCG00000054149	http://www.genecards.org/cgi-bin/carddisp.pl?gene=DPM3	http://feb2023.archive.ensembl.org/Sus_scrofa/Gene/Summary?db=core;g=ENSSSCG00000054149
PsAFvsSham	SIMAF	SHAM	PGAM1	0.631396	1.59433e-125	6.26135e-130	0.669	0.47	2.1284	1.37385	11250	5076	ENSSSCG00000010517	http://www.genecards.org/cgi-bin/carddisp.pl?gene=PGAM1	http://feb2023.archive.ensembl.org/Sus_scrofa/Gene/Summary?db=core;g=ENSSSCG00000010517
PsAFvsSham	SIMAF	SHAM	ZCCHC9	0.632189	1.56675e-56	6.15303e-61	0.322	0.185	0.585409	0.377564	11250	5076	ENSSSCG00000014129	http://www.genecards.org/cgi-bin/carddisp.pl?gene=ZCCHC9	http://feb2023.archive.ensembl.org/Sus_scrofa/Gene/Summary?db=core;g=ENSSSCG00000014129
PsAFvsSham	SIMAF	SHAM	ENSSSCG00000055147	0.635174	3.31653e-80	1.30249e-84	0.457	0.277	1.13042	0.727699	11250	5076	ENSSSCG00000055147	http://www.genecards.org/cgi-bin/carddisp.pl?gene=ENSSSCG00000055147	http://feb2023.archive.ensembl.org/Sus_scrofa/Gene/Summary?db=core;g=ENSSSCG00000055147
PsAFvsSham	SIMAF	SHAM	ENSSSCG00000017907	0.637684	6.69386e-228	2.62886e-232	0.86	0.693	6.09388	3.91666	11250	5076	ENSSSCG00000017907	http://www.genecards.org/cgi-bin/carddisp.pl?gene=ENSSSCG00000017907	http://feb2023.archive.ensembl.org/Sus_scrofa/Gene/Summary?db=core;g=ENSSSCG00000017907
PsAFvsSham	SIMAF	SHAM	NDUFB5	0.638654	5.1249e-81	2.01269e-85	0.428	0.249	0.741542	0.476162	11250	5076	ENSSSCG00000011764	http://www.genecards.org/cgi-bin/carddisp.pl?gene=NDUFB5	http://feb2023.archive.ensembl.org/Sus_scrofa/Gene/Summary?db=core;g=ENSSSCG00000011764
PsAFvsSham	SIMAF	SHAM	PDXK	0.638756	3.24251e-126	1.27342e-130	0.647	0.422	2.20963	1.41903	11250	5076	ENSSSCG00000034758	http://www.genecards.org/cgi-bin/carddisp.pl?gene=PDXK	http://feb2023.archive.ensembl.org/Sus_scrofa/Gene/Summary?db=core;g=ENSSSCG00000034758
PsAFvsSham	SIMAF	SHAM	PRDM1	0.642351	4.4025e-55	1.72898e-59	0.381	0.241	1.55997	0.999281	11250	5076	ENSSSCG00000004369	http://www.genecards.org/cgi-bin/carddisp.pl?gene=PRDM1	http://feb2023.archive.ensembl.org/Sus_scrofa/Gene/Summary?db=core;g=ENSSSCG00000004369
PsAFvsSham	SIMAF	SHAM	UQCRQ	0.643321	6.78751e-80	2.66564e-84	0.411	0.235	0.755221	0.48338	11250	5076	ENSSSCG00000014289	http://www.genecards.org/cgi-bin/carddisp.pl?gene=UQCRQ	http://feb2023.archive.ensembl.org/Sus_scrofa/Gene/Summary?db=core;g=ENSSSCG00000014289
PsAFvsSham	SIMAF	SHAM	NME2	0.644922	4.9227e-219	1.93328e-223	0.884	0.811	8.79418	5.62398	11250	5076	ENSSSCG00000017591	http://www.genecards.org/cgi-bin/carddisp.pl?gene=NME2	http://feb2023.archive.ensembl.org/Sus_scrofa/Gene/Summary?db=core;g=ENSSSCG00000017591
PsAFvsSham	SIMAF	SHAM	SNRPG	0.645634	4.8139e-122	1.89055e-126	0.656	0.465	1.98308	1.26747	11250	5076	ENSSSCG00000024776	http://www.genecards.org/cgi-bin/carddisp.pl?gene=SNRPG	http://feb2023.archive.ensembl.org/Sus_scrofa/Gene/Summary?db=core;g=ENSSSCG00000024776
PsAFvsSham	SIMAF	SHAM	USP37	0.645676	1.37758e-69	5.41011e-74	0.398	0.238	0.916927	0.585953	11250	5076	ENSSSCG00000016194	http://www.genecards.org/cgi-bin/carddisp.pl?gene=USP37	http://feb2023.archive.ensembl.org/Sus_scrofa/Gene/Summary?db=core;g=ENSSSCG00000016194
[truncated: 215 more rows]
